# Supplementary material for: NiII mol­ecular complex with a tetra­dentate amino­guanidine-derived Schiff base ligand: structural, spectroscopic and electrochemical studies and photoelectric response
Source: Acta Crystallogr E Crystallogr Commun. 2022 Jan 14;78(Pt 2):173–8. doi: 10.1107/S2056989022000317 (PMC8819441; doi:10.1107/S2056989022000317)
Supplement: Supplementary file 1 [file e-78-00173-sup1.cif]

##############################################################################
#                                                                            #
# This CIF contains the data in a paper accepted for publication in          #
# Acta Crystallographica Section E. It conforms to the requirements of       #
# Notes for Authors for Acta Crystallographica Section E, and has been       #
# peer reviewed under the auspices of the IUCr Commission on Journals.       #
#                                                                            #
# Full details of the Crystallographic Information File format               #
# are given in the paper "The Crystallographic Information File (CIF):       #
# a New Standard Archive File for Crystallography" by S. R. Hall, F. H.      #
# Allen and I. D. Brown [Acta Cryst. (1991), A47, 655-685].                  #
#                                                                            #
# The current version of the core CIF dictionary is obtainable from          #
# ftp://ftp.iucr.org/pub/cif_core.dic.                                       #
#                                                                            #
# Software is freely available for graphical display of the structure(s)     #
# in this CIF. For information consult the CIF software page                 #
# http://www.iucr.org/resources/cif/software.                                #
#                                                                            #
# This file may be used for bona fide research purposes within the           #
# scientific community so long as proper attribution is given to the journal # 
# article from which it was obtained.                                        #
#                                                                            #
##############################################################################
data_I
_audit_creation_method     'WinGX routine CIF_UPDATE'
_database_code_depnum_ccdc_archive     'CCDC 1958727'
_chemical_name_systematic
;\
{4-Bromo-2-[({<i>N</i>'-[(2-oxidobenzylidene)amino]carbamimidoyl}imino)\
methyl]phenolato}nickel(II)
<i>N</i>,<i>N</i>-dimethylformamide monosolvate monohydrate
;
_chemical_formula_moiety     'C15 H11 Br N4 Ni O2, C3 H7 N O, H2 O'
_chemical_formula_sum     'C18 H20 Br N5 Ni O4'
_chemical_formula_iupac     '[Ni (C15 H11 Br N4 O2)], C3 H7 N O, H2 O'
_chemical_formula_weight     509.01
_symmetry_cell_setting     triclinic
_symmetry_space_group_name_H-M     'P -1'
_symmetry_space_group_name_Hall     '-P 1'
loop_
    _symmetry_equiv_pos_as_xyz
    'x, y, z'
    '-x, -y, -z'
_cell_length_a     8.3057(4)
_cell_length_b     9.2300(4)
_cell_length_c     14.3970(7)
_cell_angle_alpha     95.338(4)
_cell_angle_beta     104.493(4)
_cell_angle_gamma     112.592(5)
_cell_volume     964.23(9)
_cell_formula_units_Z     2
_cell_measurement_reflns_used     11025
_cell_measurement_theta_min     3.3928
_cell_measurement_theta_max     37.2605
_cell_measurement_temperature     100(2)
_exptl_crystal_description     plate
_exptl_crystal_colour     red
_exptl_crystal_size_max     0.32
_exptl_crystal_size_mid     0.26
_exptl_crystal_size_min     0.12
_exptl_crystal_density_diffrn     1.753
_exptl_crystal_F_000     516
loop_
    _exptl_crystal_face_index_h
    _exptl_crystal_face_index_k
    _exptl_crystal_face_index_l
    _exptl_crystal_face_perp_dist
    0 0 1 0.0564
    0 0 -1 0.0588
    3 0 -2 0.1271
    0 1 -1 0.0853
    -2 1 1 0.1747
    -2 0 1 0.1246
    1 -3 -1 0.1273
    -1 -2 0 0.0985
    3 -2 -2 0.1308
_exptl_absorpt_coefficient_mu     3.115
_exptl_absorpt_correction_type     analytical
_exptl_absorpt_process_details
;
(CrysAlis Pro; Rigaku OD, 2016)
;
_exptl_absorpt_correction_T_min     0.484
_exptl_absorpt_correction_T_max     0.721
_diffrn_ambient_temperature     100(2)
_diffrn_radiation_type     MoK\a
_diffrn_radiation_wavelength     0.71073
_diffrn_radiation_monochromator     graphite
_diffrn_measurement_device_type     'Oxford Diffraction Xcalibur diffractometer'
_diffrn_measurement_method     '\w scans'
_diffrn_detector_area_resol_mean     16.0009
_diffrn_reflns_number     28563
_diffrn_reflns_av_R_equivalents     0.0333
_diffrn_reflns_av_unetI/netI     0.0919
_diffrn_reflns_theta_min     3.4
_diffrn_reflns_theta_max     36.5
_diffrn_reflns_theta_full     25.242
_diffrn_measured_fraction_theta_max     0.996
_diffrn_measured_fraction_theta_full     0.996
_diffrn_reflns_limit_h_min     -13
_diffrn_reflns_limit_h_max     13
_diffrn_reflns_limit_k_min     -15
_diffrn_reflns_limit_k_max     15
_diffrn_reflns_limit_l_min     -23
_diffrn_reflns_limit_l_max     24
_refine_special_details
;
Water molecule and NH~2~ hydrogen atoms were refined without restraints.
;
_reflns_number_total     9442
_reflns_number_gt     7711
_reflns_threshold_expression     'I > 2\s(I)'
_refine_ls_structure_factor_coef     Fsqd
_refine_ls_matrix_type     full
_refine_ls_R_factor_all     0.0484
_refine_ls_R_factor_gt     0.0356
_refine_ls_wR_factor_gt     0.078
_refine_ls_wR_factor_ref     0.0826
_refine_ls_goodness_of_fit_ref     1.044
_refine_ls_restrained_S_all     1.044
_refine_ls_number_reflns     9442
_refine_ls_number_parameters     280
_refine_ls_number_restraints     0
_refine_ls_hydrogen_treatment     mixed
_refine_ls_weighting_scheme     calc
_refine_ls_weighting_details
              'w=1/[\s^2^(Fo^2^)+(0.0353P)^2^+0.1785P] where P=(Fo^2^+2Fc^2^)/3'
_atom_sites_solution_hydrogens     mixed
_atom_sites_solution_primary     dual
_refine_ls_shift/su_max     0.002
_refine_ls_shift/su_mean     0
_refine_diff_density_max     0.73
_refine_diff_density_min     -0.39
_refine_ls_extinction_method     none
loop_
    _atom_type_symbol
    _atom_type_description
    _atom_type_scat_dispersion_real
    _atom_type_scat_dispersion_imag
    _atom_type_scat_source
    C C 0.0033 0.0016 'International Tables Vol C Tables 4.2.6.8 and 6.1.1.4'
    H H 0 0 'International Tables Vol C Tables 4.2.6.8 and 6.1.1.4'
    N N 0.0061 0.0033 'International Tables Vol C Tables 4.2.6.8 and 6.1.1.4'
    O O 0.0106 0.006 'International Tables Vol C Tables 4.2.6.8 and 6.1.1.4'
    Br Br -0.2901 2.4595 'International Tables Vol C Tables 4.2.6.8 and 6.1.1.4'
    Ni Ni 0.3393 1.1124 'International Tables Vol C Tables 4.2.6.8 and 6.1.1.4'
_computing_data_collection
;
CrysAlis Pro (Rigaku OD, 2016)
;
_computing_cell_refinement
;
CrysAlis Pro (Rigaku OD, 2016)
;
_computing_data_reduction
;
CrysAlis Pro (Rigaku OD, 2016)
;
_computing_structure_solution
;
SHELXT (Sheldrick, 2015a)
;
_computing_structure_refinement
;
SHELXL2017 (Sheldrick, 2015b)
;
_computing_molecular_graphics
;
Mercury (Macrae <i>et al.</i>,  2020)
;
_computing_publication_material
;
WinGX (Farrugia, 2012)
;
loop_
    _atom_site_type_symbol
    _atom_site_label
    _atom_site_fract_x
    _atom_site_fract_y
    _atom_site_fract_z
    _atom_site_U_iso_or_equiv
    _atom_site_adp_type
    _atom_site_calc_flag
    _atom_site_occupancy
    _atom_site_disorder_assembly
    _atom_site_disorder_group
    Ni Ni1 0.71284(2) 0.50588(2) 0.54926(2) 0.01171(4) Uani d 1 . .
    Br Br1 0.78673(2) -0.02916(2) 0.16762(2) 0.02100(4) Uani d 1 . .
    C C11 0.59223(17) 0.53634(16) 0.71522(10) 0.0144(2) Uani d 1 . .
    O O11 0.61079(14) 0.44311(12) 0.64783(8) 0.01633(18) Uani d 1 . .
    C C12 0.65390(17) 0.70528(16) 0.72467(10) 0.0145(2) Uani d 1 . .
    C C13 0.62837(19) 0.79600(18) 0.79975(11) 0.0183(3) Uani d 1 . .
    H H13 0.670747 0.908793 0.805476 0.022 Uiso calc 1 . .
    C C14 0.5434(2) 0.72456(19) 0.86487(11) 0.0203(3) Uani d 1 . .
    H H14 0.528595 0.787163 0.915561 0.024 Uiso calc 1 . .
    C C15 0.4794(2) 0.55819(19) 0.85484(11) 0.0205(3) Uani d 1 . .
    H H15 0.418098 0.507219 0.898316 0.025 Uiso calc 1 . .
    C C16 0.5039(2) 0.46680(18) 0.78260(11) 0.0182(3) Uani d 1 . .
    H H16 0.460325 0.354169 0.778076 0.022 Uiso calc 1 . .
    C C1 0.73956(18) 0.78904(17) 0.65882(10) 0.0150(2) Uani d 1 . .
    H H1 0.776971 0.901853 0.668905 0.018 Uiso calc 1 . .
    N N2 0.76894(15) 0.71997(13) 0.58640(9) 0.01352(19) Uani d 1 . .
    N N3 0.85703(16) 0.82274(14) 0.53203(9) 0.0156(2) Uani d 1 . .
    C C4 0.88158(18) 0.74226(16) 0.46136(10) 0.0142(2) Uani d 1 . .
    N N4 0.96020(18) 0.81776(15) 0.39828(10) 0.0179(2) Uani d 1 . .
    N N5 0.81845(15) 0.57454(13) 0.45334(8) 0.01256(19) Uani d 1 . .
    C C6 0.83447(17) 0.48570(16) 0.38291(10) 0.0134(2) Uani d 1 . .
    H H6 0.887782 0.537164 0.336972 0.016 Uiso calc 1 . .
    C C21 0.69562(17) 0.22941(16) 0.43607(10) 0.0135(2) Uani d 1 . .
    O O21 0.66497(14) 0.29247(12) 0.51103(8) 0.01554(18) Uani d 1 . .
    C C22 0.77713(17) 0.31744(15) 0.37102(10) 0.0129(2) Uani d 1 . .
    C C23 0.80347(18) 0.23840(16) 0.29043(10) 0.0145(2) Uani d 1 . .
    H H23 0.85787 0.297919 0.247395 0.017 Uiso calc 1 . .
    C C24 0.75004(18) 0.07631(17) 0.27528(11) 0.0158(2) Uani d 1 . .
    C C25 0.67098(19) -0.01344(17) 0.33888(11) 0.0175(2) Uani d 1 . .
    H H25 0.635444 -0.126036 0.327557 0.021 Uiso calc 1 . .
    C C26 0.64509(19) 0.06105(16) 0.41707(11) 0.0168(2) Uani d 1 . .
    H H26 0.592223 -0.001036 0.459596 0.02 Uiso calc 1 . .
    C C101 1.2835(2) 0.7674(2) 1.04820(14) 0.0279(3) Uani d 1 . .
    H H10A 1.320626 0.688278 1.021153 0.042 Uiso calc 1 . .
    H H10B 1.303048 0.771121 1.118552 0.042 Uiso calc 1 . .
    H H10C 1.356958 0.873448 1.038389 0.042 Uiso calc 1 . .
    C C102 1.0013(2) 0.8037(2) 1.04333(14) 0.0300(4) Uani d 1 . .
    H H10D 1.008633 0.783988 1.109651 0.045 Uiso calc 1 . .
    H H10E 0.872272 0.762924 1.00362 0.045 Uiso calc 1 . .
    H H10F 1.062839 0.91934 1.0469 0.045 Uiso calc 1 . .
    N N10 1.09055(17) 0.72197(16) 0.99855(10) 0.0211(2) Uani d 1 . .
    C C10 0.9998(2) 0.6113(2) 0.91592(12) 0.0240(3) Uani d 1 . .
    H H10 0.873871 0.587458 0.88718 0.029 Uiso calc 1 . .
    O O10 1.06542(18) 0.53699(16) 0.87336(9) 0.0302(3) Uani d 1 . .
    O O1 0.8463(2) 0.27288(17) 0.72054(11) 0.0263(2) Uani d 1 . .
    H H4A 1.011(3) 0.919(3) 0.4152(17) 0.032(6) Uiso d 1 . .
    H H4B 1.005(3) 0.780(3) 0.3645(18) 0.036(6) Uiso d 1 . .
    H H1A 0.773(4) 0.281(3) 0.686(2) 0.054(9) Uiso d 1 . .
    H H1B 0.911(4) 0.349(3) 0.764(2) 0.044(7) Uiso d 1 . .
loop_
    _atom_site_aniso_label
    _atom_site_aniso_U_11
    _atom_site_aniso_U_22
    _atom_site_aniso_U_33
    _atom_site_aniso_U_12
    _atom_site_aniso_U_13
    _atom_site_aniso_U_23
    Ni1 0.01357(7) 0.00904(7) 0.01292(8) 0.00464(6) 0.00502(6) 0.00230(6)
    Br1 0.02594(7) 0.01691(7) 0.02208(8) 0.00886(6) 0.01230(6) 0.00042(5)
    C11 0.0134(5) 0.0148(6) 0.0142(6) 0.0052(4) 0.0043(4) 0.0024(5)
    O11 0.0216(4) 0.0124(4) 0.0166(5) 0.0069(4) 0.0091(4) 0.0027(4)
    C12 0.0136(5) 0.0148(6) 0.0149(6) 0.0060(4) 0.0047(4) 0.0015(5)
    C13 0.0187(6) 0.0165(6) 0.0188(6) 0.0076(5) 0.0053(5) -0.0003(5)
    C14 0.0210(6) 0.0230(7) 0.0184(6) 0.0101(5) 0.0084(5) 0.0009(5)
    C15 0.0202(6) 0.0242(7) 0.0171(6) 0.0079(5) 0.0085(5) 0.0036(5)
    C16 0.0200(6) 0.0163(6) 0.0175(6) 0.0056(5) 0.0079(5) 0.0031(5)
    C1 0.0165(5) 0.0121(5) 0.0165(6) 0.0063(4) 0.0053(4) 0.0016(4)
    N2 0.0150(4) 0.0106(5) 0.0149(5) 0.0049(4) 0.0050(4) 0.0033(4)
    N3 0.0197(5) 0.0099(5) 0.0172(5) 0.0050(4) 0.0077(4) 0.0034(4)
    C4 0.0156(5) 0.0099(5) 0.0160(6) 0.0045(4) 0.0043(4) 0.0032(4)
    N4 0.0253(6) 0.0099(5) 0.0201(6) 0.0059(4) 0.0119(5) 0.0046(4)
    N5 0.0138(4) 0.0089(4) 0.0143(5) 0.0043(4) 0.0040(4) 0.0026(4)
    C6 0.0140(5) 0.0115(5) 0.0145(5) 0.0046(4) 0.0053(4) 0.0033(4)
    C21 0.0137(5) 0.0118(5) 0.0156(6) 0.0054(4) 0.0054(4) 0.0027(4)
    O21 0.0204(4) 0.0108(4) 0.0181(5) 0.0066(3) 0.0102(4) 0.0033(3)
    C22 0.0128(5) 0.0107(5) 0.0147(5) 0.0042(4) 0.0046(4) 0.0028(4)
    C23 0.0153(5) 0.0128(5) 0.0160(6) 0.0055(4) 0.0067(4) 0.0024(5)
    C24 0.0162(5) 0.0147(6) 0.0171(6) 0.0067(5) 0.0064(5) 0.0010(5)
    C25 0.0201(6) 0.0112(5) 0.0231(7) 0.0066(5) 0.0101(5) 0.0023(5)
    C26 0.0193(6) 0.0114(5) 0.0223(7) 0.0055(5) 0.0116(5) 0.0055(5)
    C101 0.0209(7) 0.0330(9) 0.0281(8) 0.0103(6) 0.0069(6) 0.0046(7)
    C102 0.0314(8) 0.0339(9) 0.0292(9) 0.0212(7) 0.0060(7) 0.0042(7)
    N10 0.0206(5) 0.0228(6) 0.0208(6) 0.0097(5) 0.0063(5) 0.0062(5)
    C10 0.0248(7) 0.0239(7) 0.0210(7) 0.0063(6) 0.0083(6) 0.0092(6)
    O10 0.0366(6) 0.0287(6) 0.0245(6) 0.0094(5) 0.0159(5) 0.0038(5)
    O1 0.0294(6) 0.0320(7) 0.0224(6) 0.0169(6) 0.0092(5) 0.0081(5)
_geom_special_details
;
 All esds (except the esd in the dihedral angle between two l.s. planes)
 are estimated using the full covariance matrix.  The cell esds are taken
 into account individually in the estimation of esds in distances, angles
 and torsion angles; correlations between esds in cell parameters are only
 used when they are defined by crystal symmetry.  An approximate (isotropic)
 treatment of cell esds is used for estimating esds involving l.s. planes.
;
loop_
    _geom_bond_atom_site_label_1
    _geom_bond_atom_site_label_2
    _geom_bond_site_symmetry_2
    _geom_bond_distance
    _geom_bond_publ_flag
    Ni1 N2 . 1.8383(11) y
    Ni1 N5 . 1.8494(11) y
    Ni1 O21 . 1.8515(10) y
    Ni1 O11 . 1.8562(10) y
    Br1 C24 . 1.9044(14) ?
    C11 O11 . 1.3142(17) ?
    C11 C16 . 1.415(2) ?
    C11 C12 . 1.4228(19) ?
    C12 C13 . 1.413(2) ?
    C12 C1 . 1.433(2) ?
    C13 C14 . 1.379(2) ?
    C13 H13 . 0.95 ?
    C14 C15 . 1.398(2) ?
    C14 H14 . 0.95 ?
    C15 C16 . 1.382(2) ?
    C15 H15 . 0.95 ?
    C16 H16 . 0.95 ?
    C1 N2 . 1.2947(18) ?
    C1 H1 . 0.95 ?
    N2 N3 . 1.3926(16) ?
    N3 C4 . 1.3069(18) ?
    C4 N4 . 1.3423(18) ?
    C4 N5 . 1.4133(17) ?
    N4 H4A . 0.85(2) ?
    N4 H4B . 0.81(2) ?
    N5 C6 . 1.3095(17) ?
    C6 C22 . 1.4176(18) ?
    C6 H6 . 0.95 ?
    C21 O21 . 1.3048(16) ?
    C21 C26 . 1.4241(19) ?
    C21 C22 . 1.4255(19) ?
    C22 C23 . 1.4208(19) ?
    C23 C24 . 1.3651(19) ?
    C23 H23 . 0.95 ?
    C24 C25 . 1.407(2) ?
    C25 C26 . 1.370(2) ?
    C25 H25 . 0.95 ?
    C26 H26 . 0.95 ?
    C101 N10 . 1.452(2) ?
    C101 H10A . 0.98 ?
    C101 H10B . 0.98 ?
    C101 H10C . 0.98 ?
    C102 N10 . 1.453(2) ?
    C102 H10D . 0.98 ?
    C102 H10E . 0.98 ?
    C102 H10F . 0.98 ?
    N10 C10 . 1.327(2) ?
    C10 O10 . 1.233(2) ?
    C10 H10 . 0.95 ?
    O1 H1A . 0.72(3) ?
    O1 H1B . 0.80(3) ?
loop_
    _geom_angle_atom_site_label_1
    _geom_angle_atom_site_label_2
    _geom_angle_atom_site_label_3
    _geom_angle_site_symmetry_1
    _geom_angle_site_symmetry_3
    _geom_angle
    _geom_angle_publ_flag
    N2 Ni1 N5 . . 83.08(5) y
    N2 Ni1 O21 . . 177.80(5) y
    N5 Ni1 O21 . . 95.25(5) y
    N2 Ni1 O11 . . 95.35(5) y
    N5 Ni1 O11 . . 178.29(5) y
    O21 Ni1 O11 . . 86.30(4) y
    O11 C11 C16 . . 119.03(13) ?
    O11 C11 C12 . . 124.05(12) ?
    C16 C11 C12 . . 116.91(12) ?
    C11 O11 Ni1 . . 126.59(9) ?
    C13 C12 C11 . . 120.07(13) ?
    C13 C12 C1 . . 117.68(13) ?
    C11 C12 C1 . . 122.24(12) ?
    C14 C13 C12 . . 121.51(14) ?
    C14 C13 H13 . . 119.2 ?
    C12 C13 H13 . . 119.2 ?
    C13 C14 C15 . . 118.70(14) ?
    C13 C14 H14 . . 120.7 ?
    C15 C14 H14 . . 120.7 ?
    C16 C15 C14 . . 120.97(14) ?
    C16 C15 H15 . . 119.5 ?
    C14 C15 H15 . . 119.5 ?
    C15 C16 C11 . . 121.82(14) ?
    C15 C16 H16 . . 119.1 ?
    C11 C16 H16 . . 119.1 ?
    N2 C1 C12 . . 123.84(13) ?
    N2 C1 H1 . . 118.1 ?
    C12 C1 H1 . . 118.1 ?
    C1 N2 N3 . . 115.09(12) ?
    C1 N2 Ni1 . . 127.91(10) ?
    N3 N2 Ni1 . . 116.98(9) ?
    C4 N3 N2 . . 110.50(11) ?
    N3 C4 N4 . . 120.38(12) ?
    N3 C4 N5 . . 117.40(12) ?
    N4 C4 N5 . . 122.21(12) ?
    C4 N4 H4A . . 114.7(15) ?
    C4 N4 H4B . . 123.3(17) ?
    H4A N4 H4B . . 115(2) ?
    C6 N5 C4 . . 120.76(12) ?
    C6 N5 Ni1 . . 127.20(9) ?
    C4 N5 Ni1 . . 112.02(9) ?
    N5 C6 C22 . . 124.01(12) ?
    N5 C6 H6 . . 118 ?
    C22 C6 H6 . . 118 ?
    O21 C21 C26 . . 118.42(12) ?
    O21 C21 C22 . . 124.57(12) ?
    C26 C21 C22 . . 117.02(12) ?
    C21 O21 Ni1 . . 126.68(9) ?
    C6 C22 C23 . . 117.06(12) ?
    C6 C22 C21 . . 122.19(12) ?
    C23 C22 C21 . . 120.75(12) ?
    C24 C23 C22 . . 119.52(13) ?
    C24 C23 H23 . . 120.2 ?
    C22 C23 H23 . . 120.2 ?
    C23 C24 C25 . . 120.99(13) ?
    C23 C24 Br1 . . 119.43(11) ?
    C25 C24 Br1 . . 119.57(10) ?
    C26 C25 C24 . . 120.21(13) ?
    C26 C25 H25 . . 119.9 ?
    C24 C25 H25 . . 119.9 ?
    C25 C26 C21 . . 121.51(13) ?
    C25 C26 H26 . . 119.2 ?
    C21 C26 H26 . . 119.2 ?
    N10 C101 H10A . . 109.5 ?
    N10 C101 H10B . . 109.5 ?
    H10A C101 H10B . . 109.5 ?
    N10 C101 H10C . . 109.5 ?
    H10A C101 H10C . . 109.5 ?
    H10B C101 H10C . . 109.5 ?
    N10 C102 H10D . . 109.5 ?
    N10 C102 H10E . . 109.5 ?
    H10D C102 H10E . . 109.5 ?
    N10 C102 H10F . . 109.5 ?
    H10D C102 H10F . . 109.5 ?
    H10E C102 H10F . . 109.5 ?
    C10 N10 C101 . . 121.63(14) ?
    C10 N10 C102 . . 121.41(14) ?
    C101 N10 C102 . . 116.96(14) ?
    O10 C10 N10 . . 125.34(16) ?
    O10 C10 H10 . . 117.3 ?
    N10 C10 H10 . . 117.3 ?
    H1A O1 H1B . . 115(3) ?
loop_
    _geom_torsion_atom_site_label_1
    _geom_torsion_atom_site_label_2
    _geom_torsion_atom_site_label_3
    _geom_torsion_atom_site_label_4
    _geom_torsion_site_symmetry_1
    _geom_torsion_site_symmetry_2
    _geom_torsion_site_symmetry_3
    _geom_torsion_site_symmetry_4
    _geom_torsion
    _geom_torsion_publ_flag
    C16 C11 O11 Ni1 . . . . 177.39(10) ?
    C12 C11 O11 Ni1 . . . . -1.81(19) ?
    N2 Ni1 O11 C11 . . . . 1.06(12) ?
    O21 Ni1 O11 C11 . . . . 179.59(11) ?
    O11 C11 C12 C13 . . . . -179.83(13) ?
    C16 C11 C12 C13 . . . . 0.96(19) ?
    O11 C11 C12 C1 . . . . 1.4(2) ?
    C16 C11 C12 C1 . . . . -177.81(13) ?
    C11 C12 C13 C14 . . . . -0.3(2) ?
    C1 C12 C13 C14 . . . . 178.49(13) ?
    C12 C13 C14 C15 . . . . -0.9(2) ?
    C13 C14 C15 C16 . . . . 1.4(2) ?
    C14 C15 C16 C11 . . . . -0.8(2) ?
    O11 C11 C16 C15 . . . . -179.68(13) ?
    C12 C11 C16 C15 . . . . -0.4(2) ?
    C13 C12 C1 N2 . . . . -179.16(13) ?
    C11 C12 C1 N2 . . . . -0.4(2) ?
    C12 C1 N2 N3 . . . . -178.84(12) ?
    C12 C1 N2 Ni1 . . . . -0.2(2) ?
    N5 Ni1 N2 C1 . . . . -179.40(13) ?
    O11 Ni1 N2 C1 . . . . -0.08(13) ?
    N5 Ni1 N2 N3 . . . . -0.76(9) ?
    O11 Ni1 N2 N3 . . . . 178.56(9) ?
    C1 N2 N3 C4 . . . . 179.55(12) ?
    Ni1 N2 N3 C4 . . . . 0.73(14) ?
    N2 N3 C4 N4 . . . . 178.31(12) ?
    N2 N3 C4 N5 . . . . -0.22(17) ?
    N3 C4 N5 C6 . . . . 178.37(12) ?
    N4 C4 N5 C6 . . . . -0.1(2) ?
    N3 C4 N5 Ni1 . . . . -0.36(15) ?
    N4 C4 N5 Ni1 . . . . -178.86(11) ?
    N2 Ni1 N5 C6 . . . . -178.04(12) ?
    O21 Ni1 N5 C6 . . . . 3.41(12) ?
    N2 Ni1 N5 C4 . . . . 0.59(9) ?
    O21 Ni1 N5 C4 . . . . -177.96(9) ?
    C4 N5 C6 C22 . . . . 178.98(12) ?
    Ni1 N5 C6 C22 . . . . -2.50(19) ?
    C26 C21 O21 Ni1 . . . . -178.48(9) ?
    C22 C21 O21 Ni1 . . . . 1.61(19) ?
    N5 Ni1 O21 C21 . . . . -2.96(11) ?
    O11 Ni1 O21 C21 . . . . 177.76(11) ?
    N5 C6 C22 C23 . . . . 179.74(12) ?
    N5 C6 C22 C21 . . . . 0.0(2) ?
    O21 C21 C22 C6 . . . . 0.4(2) ?
    C26 C21 C22 C6 . . . . -179.48(12) ?
    O21 C21 C22 C23 . . . . -179.27(13) ?
    C26 C21 C22 C23 . . . . 0.82(18) ?
    C6 C22 C23 C24 . . . . -179.73(12) ?
    C21 C22 C23 C24 . . . . -0.02(19) ?
    C22 C23 C24 C25 . . . . -0.7(2) ?
    C22 C23 C24 Br1 . . . . -179.66(10) ?
    C23 C24 C25 C26 . . . . 0.5(2) ?
    Br1 C24 C25 C26 . . . . 179.49(11) ?
    C24 C25 C26 C21 . . . . 0.4(2) ?
    O21 C21 C26 C25 . . . . 179.09(13) ?
    C22 C21 C26 C25 . . . . -1.0(2) ?
    C101 N10 C10 O10 . . . . 0.1(3) ?
    C102 N10 C10 O10 . . . . 179.88(17) ?
loop_
    _geom_hbond_atom_site_label_D
    _geom_hbond_atom_site_label_H
    _geom_hbond_atom_site_label_A
    _geom_hbond_site_symmetry_A
    _geom_hbond_distance_DH
    _geom_hbond_distance_HA
    _geom_hbond_distance_DA
    _geom_hbond_angle_DHA
    _geom_hbond_publ_flag
    N4 H4A N3 2_776 0.85(2) 2.16(2) 3.0116(17) 176(2) yes
    N4 H4B O1 2_766 0.81(2) 2.09(2) 2.8900(19) 169(2) yes
    O1 H1A O11 . 0.72(3) 2.38(3) 3.0056(17) 146(3) yes
    O1 H1A O21 . 0.72(3) 2.48(3) 3.0719(18) 141(3) yes
    O1 H1B O10 . 0.80(3) 1.97(3) 2.772(2) 178(3) yes
_shelx_hkl_file
;
   0   0  -3 60569.6 1078.42   6
   0   0   3 59040.6 1089.28   5
   0   0   4 3596.17 184.263   5
   0   0  -4 3059.76 169.782   6
   0   0  -5 2492.87 105.307   1
   0   0  -5 2600.94 171.067   6
   0   0   5 2430.24 171.425   5
   0   0   6 16363.1 525.121   5
   0   0  -6 16023.7 513.372   6
   0   0  -6 16355.7 355.275   1
   0   0  -7 54450.7 1186.63   6
   0   0   7 53514.8 1186.24   5
   0   0   7 50622.4 937.807   2
   0   0   8 17265.1 420.727   2
   0   0  -8 18452.0 591.439  12
   0   0   8 18904.1 634.423   5
   0   0  -8 17940.6 617.200   6
   0   0  -9 1488.54 181.959   6
   0   0  -9 1310.94 155.881  12
   0   0   9 1293.63 95.2254   2
   0   0   9 1507.96 184.055   5
   0   0 -10 28158.2 875.439   6
   0   0 -10 26495.0 816.470  12
   0   0 -10 25626.9 780.957   3
   0   0  10 27294.0 865.232   5
   0   0  10 25601.6 575.322   2
   0   0 -11 33194.5 1031.28   6
   0   0 -11 32438.7 972.752  12
   0   0 -11 33939.4 946.843   3
   0   0  11 32312.0 1014.58   5
   0   0  12 1274.18 187.412   5
   0   0 -12 1309.25 180.530  12
   0   0 -12 1371.10 204.897   6
   0   0 -12 1361.32 176.771   3
   0   0 -13 3439.29 287.084   3
   0   0 -13 2964.77 292.447  12
   0   0  13 2922.68 304.747   5
   0   0 -13 2977.31 312.709   6
   0   0 -14 182.077 94.4425   3
   0   0 -14 251.043 131.098   6
   0   0  14 55.0778 81.1128   5
   0   0 -14 161.513 92.9732  12
   0   0 -15 585.622 168.814   6
   0   0  15 404.396 145.117   5
   0   0 -15 254.668 123.101  12
   0   0  16 4201.21 405.667   5
   0   0 -16 3476.66 363.401  12
   0   0 -16 3620.82 383.173   6
   0   0 -17 469.278 166.416   6
   0   0  17 377.694 169.000   5
   0   0 -17 91.4672 124.550  12
   0   0 -18 9955.90 652.649  12
   0   0 -18 9755.23 677.724   6
   0   0  18 11083.5 705.999   5
   0   0 -19 1628.34 269.663  12
   0   0  19 1803.00 301.644   5
   0   0 -19 1121.58 259.292   6
   0   0 -20 438.377 198.181   6
   0   0 -20 343.167 163.263  12
   0   0  20-10.0680 124.322   5
   0   0  21 2092.08 347.635   5
   0   0 -21 2066.93 357.127   6
   0   0  22 1535.92 300.117   5
   0   0 -22 1093.48 286.191   6
   0   0  22 1242.32 292.680  14
   0   0  23 137.858 153.887   5
   0   1 -23 631.012 221.302   6
   0  -1  23 263.039 181.230   5
   0  -1  22 518.080 214.505   5
   0   1 -22 793.447 241.995   6
   0   1 -21 351.348 193.109   6
   0  -1  21 19.5018 126.971   5
   0  -1  20 5223.76 526.128   5
   0   1 -20 5225.33 530.210   6
   0   1 -19 4623.86 449.223  12
   0   1 -19 4608.46 485.174   6
   0  -1  19 3488.34 424.137   5
   0  -1  18-52.7950 115.904   5
   0   1 -18 238.240 130.530  12
   0   1 -18-96.6288 153.945   6
   0   1 -17 11376.0 631.091  13
   0   1 -17 11287.4 666.177  12
   0   1 -17 11316.6 720.307   6
   0  -1  17 11578.8 708.014   5
   0   1 -16 416.627 162.106   6
   0   1 -16 487.238 142.696  12
   0  -1  16 555.133 185.263   5
   0   1 -15 1038.74 230.204   6
   0  -1  15 1065.89 211.951   5
   0   1 -15 1313.07 217.561  12
   0   1 -14 4261.56 382.939   6
   0  -1  14 4284.35 384.870   5
   0   1 -14 3647.25 333.390  12
   0   1 -13 8358.70 520.482   6
   0  -1  13 8081.55 516.828   5
   0   1 -13 7909.46 474.435  12
   0   1 -12 62562.6 1607.37   6
   0  -1  12 62021.8 1605.98   5
   0   1 -12 63214.6 1537.08  12
   0   1 -12 62171.2 1384.11   3
   0   1 -11 3553.18 242.282   3
   0  -1  11 3462.70 310.000   5
   0  -1  11 3413.77 203.035   2
   0   1 -11 3480.37 284.322  12
   0   1 -11 3291.64 302.993   6
   0  -1  10 9869.78 337.979  15
   0   1 -10 9750.91 393.934   3
   0  -1  10 9604.34 495.244   5
   0  -1  10 9456.78 347.374   2
   0   1 -10 9244.43 452.413  12
   0  -1   9 89120.4 1632.26   2
   0   1  -9 90430.2 1825.55  12
   0  -1   9 90430.2 1907.82   5
   0  -1   9 87045.9 1598.02  15
   0  -1   8 5830.67 338.781   5
   0   1  -8 5105.11 311.448   6
   0   1  -8 5098.28 294.124  12
   0  -1   8 5481.66 234.733  15
   0  -1   7 6340.57 254.057  15
   0  -1   7 6930.19 354.557   5
   0   1  -7 6568.70 327.899   6
   0   1  -7 6803.39 316.950  12
   0  -1   6 15860.6 531.863   5
   0   1  -6 15556.3 480.954  12
   0   1  -6 15957.9 511.602   6
   0   1  -5 10942.5 378.493   6
   0  -1   5 11051.6 399.493   5
   0   1  -5 11611.9 367.419  12
   0  -1   4 12699.7 396.539   5
   0   1  -4 13077.9 381.675   6
   0   1  -4 12629.5 359.301  12
   0   1  -3 1413.19 97.4243   6
   0  -1   3 1398.41 104.534   5
   0   1  -3 1314.85 89.2608  12
   0  -1  -3 1450.85 97.7666   6
   0   1   3 1721.70 101.932   5
   0  -1  -4 1728.43 122.899   6
   0   1   4 1859.68 123.493   5
   0  -1  -5 32027.6 759.039   6
   0   1   5 33405.8 757.089   5
   0  -1  -6 70353.7 1417.04   6
   0   1   6 72462.6 1424.55   5
   0   1   7 5875.41 305.784   5
   0  -1  -7 5898.61 278.954   1
   0  -1  -7 5585.57 302.247   6
   0  -1  -8 1873.79 152.879   1
   0  -1  -8 1795.18 180.662   6
   0   1   8 1926.23 185.650   5
   0  -1  -9 43457.2 1126.90   6
   0  -1  -9 44082.7 958.521   1
   0   1   9 42563.2 1105.54   5
   0  -1 -10 352.697 98.5883   3
   0  -1 -10 535.171 80.3519   1
   0  -1 -10 578.063 120.239   6
   0   1  10 468.723 113.169   5
   0   1  11 2478.71 249.692   5
   0  -1 -11 2525.87 258.033   6
   0  -1 -11 2386.28 249.909   3
   0  -1 -12 32159.9 1010.86  12
   0   1  12 31386.9 1019.27   5
   0  -1 -12 31693.4 1016.15   3
   0  -1 -12 33056.0 1060.17   6
   0  -1 -13-80.6649 69.7663  12
   0  -1 -13 124.002 87.2660   3
   0  -1 -13 63.2752 96.4719   6
   0   1  13 36.1959 78.0302   5
   0   1  14 1635.59 244.082   5
   0  -1 -14 1255.78 200.299  12
   0  -1 -14 1814.69 257.659   6
   0  -1 -14 1407.65 220.087   3
   0  -1 -15 9496.00 600.275   6
   0   1  15 9193.64 571.864   5
   0  -1 -15 8536.71 544.090  12
   0  -1 -15 8813.56 539.526   3
   0  -1 -16 5278.91 438.959  12
   0   1  16 5192.63 440.131   5
   0  -1 -16 4905.73 452.090   6
   0  -1 -17 999.241 209.240  12
   0   1  17 1150.05 219.104   5
   0  -1 -17 1414.59 257.893   6
   0   1  18 144.793 141.010   5
   0  -1 -18 292.282 154.715  12
   0  -1 -18 44.1806 125.628   6
   0   1  19 5387.35 515.828  14
   0  -1 -19 5044.50 478.324  12
   0   1  19 5290.57 490.046   5
   0  -1 -19 4281.08 462.231   6
   0  -1 -20 2398.93 375.539   6
   0  -1 -20 1870.89 302.153  12
   0   1  20 1969.85 316.532   5
   0   1  20 2240.02 347.596  14
   0   1  21 708.029 243.935  14
   0  -1 -21 242.908 189.798   6
   0   1  22 4170.28 507.132  14
   0  -1 -22 5084.41 548.635   6
   0   2 -23-34.4932 160.215   6
   0  -2  23-196.693 174.504   5
   0   2 -22 347.930 174.303   6
   0  -2  22 250.631 194.634   5
   0  -2  21 4637.62 516.483   5
   0   2 -21 5842.25 561.638   6
   0  -2  20 84.4094 155.131   5
   0   2 -20 197.635 181.668   6
   0   2 -19 2801.92 392.508   6
   0  -2  19 1870.82 325.118   5
   0  -2  18 7546.07 594.258   5
   0   2 -18 7649.27 601.717   6
   0  -2  17 95.5579 126.085   5
   0   2 -17 259.681 145.943   6
   0  -2  16 78.6599 115.052   5
   0   2 -16-95.0214 101.175   6
   0   2 -15 3018.61 276.890  13
   0  -2  15 3065.86 349.299   5
   0   2 -15 2747.61 325.998   6
   0   2 -14 13906.7 591.997  13
   0   2 -14 13056.2 691.971   6
   0   2 -14 12738.0 643.401  12
   0  -2  14 11709.5 661.400   5
   0   2 -13 5923.22 408.734  12
   0   2 -13 5607.87 325.874  11
   0   2 -13 5397.57 420.286   6
   0   2 -13 5665.93 353.344  13
   0  -2  13 5803.13 443.058   5
   0   2 -12 2015.10 231.103  12
   0   2 -12 1614.67 178.746  13
   0   2 -12 1641.35 216.630   6
   0   2 -12 1908.27 184.243  11
   0  -2  12 1574.54 233.863   5
   0  -2  12 1514.03 155.675   2
   0   2 -11 30426.2 970.288   6
   0   2 -11 29223.1 716.521   3
   0  -2  11 30147.4 785.413  15
   0  -2  11 28315.4 974.785   5
   0   2 -11 28084.2 905.483  12
   0  -2  10 26677.6 901.048   5
   0   2 -10 25825.0 824.356  12
   0   2 -10 27807.3 884.345   6
   0   2 -10 24674.5 634.696   3
   0   2 -10 28135.7 721.825  11
   0  -2  10 28640.1 742.839  15
   0   2  -9 2693.67 158.719   3
   0  -2   9 3004.65 268.179   5
   0   2  -9 3670.05 276.093   6
   0   2  -9 3047.64 191.364  11
   0   2  -9 3564.56 258.216  12
   0  -2   9 3151.52 213.400  15
   0  -2   8 80118.0 1598.99  15
   0  -2   8 85827.8 1792.25   5
   0   2  -8 82932.6 1540.84  13
   0   2  -8 84528.3 1730.73   6
   0   2  -8 83475.3 1679.67  12
   0   2  -8 82962.8 1534.52  11
   0   2  -7 16402.1 457.267  11
   0   2  -7 17153.4 569.584   6
   0  -2   7 16545.8 520.430  15
   0   2  -7 16961.8 453.164  13
   0  -2   7 17801.6 607.644   5
   0   2  -6 6662.70 244.661  11
   0   2  -6 6483.48 227.506  13
   0  -2   6 6898.71 335.037   5
   0   2  -6 6165.60 300.886   6
   0   2  -5 40621.8 777.165  11
   0  -2   5 40278.3 913.312   5
   0   2  -4 59442.9 1113.85   6
   0  -2   4 56550.2 1141.53   5
   0   2  -4 57769.9 1033.24  11
   0   2  -3 193751. 3081.63   6
   0  -2   3 194101. 3118.94   5
   0   2  -3 194678. 3039.93  11
   0   2  -2 86053.6 1426.69  11
   0  -2   2 84631.7 1442.91   5
   0   2  -1 12339.3 305.740  14
   0   2  -1 12257.9 300.870   8
   0   2  -1 12061.8 311.641  11
   0   2   0 28019.6 587.359  11
   0   2   0 29444.8 569.017   8
   0  -2   0 29088.6 608.412   3
   0   2   0 27844.7 557.525  14
   0   2   1 1012.21 88.0689  16
   0   2   1 990.135 74.6599  14
   0   2   1 981.403 77.5289   8
   0   2   2 4050.88 169.682  14
   0  -2  -2 4101.43 178.348   9
   0   2   2 3791.72 198.855  16
   0   2   3 46373.8 902.501  14
   0  -2  -3 46483.6 847.145   7
   0   2   3 45112.0 840.776   5
   0  -2  -3 46171.2 871.587   6
   0  -2  -3 46631.1 912.676   9
   0   2   4 35267.6 761.000  14
   0   2   4 34489.6 707.339   5
   0  -2  -4 34040.4 738.838   6
   0  -2  -4 33488.9 679.749   7
   0   2   5 621.519 81.2997   5
   0   2   5 521.351 82.3064  14
   0  -2  -5 623.407 87.0195   6
   0   2   6 18263.6 531.084   5
   0   2   6 18647.1 559.633  14
   0  -2  -6 18854.9 565.734   6
   0   2   7 3947.38 249.154  14
   0  -2  -7 4210.56 260.833   6
   0   2   7 3710.60 233.997   5
   0  -2  -8 730.058 121.169   6
   0   2   8 886.593 126.714   5
   0   2   9 514.046 104.635   5
   0  -2  -9 433.516 109.091   3
   0  -2  -9 426.665 111.353   6
   0  -2  -9 598.887 118.023   1
   0  -2 -10 40883.1 1136.27   6
   0   2  10 41328.7 1103.88   5
   0  -2 -10 41772.7 1085.54   1
   0  -2 -10 39844.2 1188.11   3
   0  -2 -11 10546.1 561.931   3
   0  -2 -11 9596.65 513.703   6
   0   2  11 10050.1 501.848   5
   0  -2 -12 1.26357 97.0756   6
   0  -2 -12 145.839 92.6354   3
   0   2  12 102.480 76.9825   5
   0   2  13 12872.0 632.186   5
   0   2  13 13400.6 659.207  14
   0  -2 -13 13872.4 695.407   3
   0  -2 -13 14023.7 680.369   6
   0   2  14 930.788 214.546  14
   0  -2 -14 562.242 150.175  12
   0  -2 -14 1054.49 212.679   3
   0   2  14 644.024 159.128   5
   0  -2 -14 720.623 172.659   6
   0  -2 -15 7505.29 541.773   6
   0  -2 -15 6951.54 518.579   3
   0  -2 -15 7475.20 518.399  12
   0   2  15 6523.19 489.201  14
   0   2  15 7297.12 499.884   5
   0  -2 -16 781.728 192.889   3
   0   2  16 698.653 184.483  14
   0  -2 -16 631.152 167.543  12
   0  -2 -16 371.832 175.009   6
   0   2  16 513.907 166.149   5
   0  -2 -17 500.424 193.287   6
   0  -2 -17 215.606 145.428  12
   0   2  17 770.013 221.954  14
   0   2  17 387.175 156.124   5
   0   2  18 5260.40 470.924   5
   0  -2 -18 5818.07 525.271   6
   0   2  18 6224.64 535.201  14
   0  -2 -18 5778.37 493.600  12
   0  -2 -19 686.550 231.702   6
   0  -2 -19 479.699 187.427  12
   0   2  19 298.328 165.702  14
   0   2  20-43.1679 157.501  14
   0  -2 -20 16.7696 132.856   6
   0  -2 -21 7788.92 661.329   6
   0   2  21 6435.05 585.588  14
   0  -2 -22-66.8219 156.945   6
   0   2  22-155.817 173.920  14
   0  -3  23 1055.93 276.010   5
   0   3 -23 1314.07 313.070   6
   0  -3  22-148.649 140.578   5
   0   3 -22-60.7911 159.790   6
   0  -3  21 49.1255 165.775   5
   0   3 -21 317.673 212.311   6
   0   3 -20 8790.20 691.602   6
   0  -3  20 9317.50 714.952   5
   0   3 -19 2943.62 407.319   6
   0  -3  19 2240.77 346.718   5
   0  -3  18 442.249 193.552   5
   0   3 -18 538.677 207.702   6
   0   3 -17 5476.50 493.030   6
   0  -3  17 4326.30 444.733   5
   0  -3  16 323.501 144.040   5
   0   3 -16 256.702 152.706   6
   0   3 -15 6929.66 519.324   6
   0  -3  15 6658.62 517.615   5
   0  -3  14 702.867 196.637   5
   0   3 -14 1036.14 206.519   6
   0  -3  13 3118.88 248.848  15
   0  -3  13 3451.96 352.435   5
   0   3 -13 3273.63 329.133   6
   0  -3  12 36815.4 1187.60   5
   0   3 -12 34579.1 907.288  11
   0   3 -12 35436.1 1123.63   6
   0   3 -12 35843.4 912.301  13
   0  -3  12 36071.8 975.387  15
   0   3 -11 3414.55 227.497  11
   0  -3  11 3859.66 273.979  15
   0   3 -11 3877.77 318.827   6
   0   3 -11 3078.99 211.593  13
   0  -3  11 3523.94 328.330   5
   0  -3  10 5531.96 190.747   1
   0   3 -10 6654.38 396.698   6
   0  -3  10 6310.36 350.715  15
   0   3 -10 6044.90 278.017  13
   0  -3  10 6335.93 417.140   5
   0   3 -10 5810.78 289.546  11
   0   3  -9 44706.7 977.368  11
   0   3  -9 45656.9 1159.20   6
   0  -3   9 43982.0 1209.23   5
   0  -3   9 41668.4 1080.11  15
   0   3  -9 44935.5 925.440  13
   0   3  -8 4088.89 188.719  13
   0   3  -8 4004.14 274.303   6
   0  -3   8 4184.88 303.881   5
   0  -3   8 3746.58 260.674  15
   0   3  -8 4155.05 219.519  11
   0  -3   7 8668.63 413.336   5
   0   3  -7 7982.86 301.611  11
   0   3  -7 7782.28 365.730   6
   0  -3   7 7885.18 382.024  15
   0   3  -6 11666.7 364.088  11
   0  -3   6 11901.6 464.356   5
   0   3  -6 11518.5 425.874   6
   0   3  -5 35107.7 751.017  11
   0   3  -5 33259.1 797.870   6
   0  -3   4 7119.04 297.855   5
   0   3  -4 6665.12 251.481  11
   0   3  -3 177.440 38.7765   8
   0  -3   3 146.647 43.7611   5
   0   3  -3 79.0360 29.9405  11
   0  -3   2 33751.8 676.973   3
   0   3  -2 35374.4 718.395   8
   0  -3   2 34646.7 705.350   5
   0   3  -2 33476.1 664.053  16
   0   3  -2 34935.7 734.938  11
   0   3  -1 16957.0 424.460   8
   0   3  -1 16869.7 424.454  14
   0  -3   1 15107.9 424.783   3
   0   3  -1 15439.1 402.614  16
   0  -3   1 16689.8 384.687   5
   0   3  -1 16735.2 446.928  11
   0   3   0 8652.67 282.780  14
   0   3   0 8741.42 297.676  16
   0   3   0 8502.58 285.496   8
   0  -3   0 8867.47 335.707  15
   0   3   0 9311.10 322.775  11
   0  -3   0 8790.55 322.193   3
   0   3   1 103637. 1752.49  14
   0  -3  -1 101698. 1805.30  15
   0   3   1 98020.4 1808.70  16
   0  -3  -1 102834. 1873.81   3
   0   3   1 104333. 1770.82   8
   0   3   2 48116.6 1045.38  16
   0   3   2 47940.7 957.567  14
   0  -3  -2 48000.8 955.224  15
   0  -3  -2 50170.4 992.948   9
   0  -3  -2 49459.0 891.985   6
   0   3   2 47235.3 857.720   5
   0  -3  -3 4137.04 182.363  15
   0   3   3 4133.66 164.731   5
   0  -3  -3 3852.19 209.638   9
   0  -3  -3 3857.02 177.934   6
   0   3   3 4083.43 206.770  14
   0  -3  -4 32744.8 724.870   6
   0   3   4 32058.7 679.681   5
   0   3   4 32105.9 758.595  14
   0  -3  -4 31298.9 769.240   9
   0  -3  -4 32478.8 647.107  15
   0  -3  -4 33098.3 704.140   7
   0   3   5 7784.34 335.151  14
   0   3   5 8005.56 293.848   5
   0  -3  -5 8065.06 287.180   7
   0  -3  -5 7998.83 322.323   6
   0   3   6 48333.6 1023.78   5
   0   3   6 49263.8 1105.68  14
   0  -3  -6 48724.7 1083.92   6
   0  -3  -6 49582.7 989.223   7
   0  -3  -7 7661.12 367.946   6
   0  -3  -7 7415.37 440.476   3
   0   3   7 7317.69 360.447  14
   0   3   7 7797.79 335.560   5
   0   3   8 2159.59 187.247   5
   0  -3  -8 2128.84 243.948   3
   0  -3  -8 2267.13 212.752   6
   0   3   8 1937.17 198.317  14
   0   3   9 46780.9 1131.94   5
   0  -3  -9 47908.2 1347.11   3
   0   3   9 45401.9 1182.75  14
   0  -3  -9 46400.3 1194.66   6
   0  -3 -10 2613.10 290.491   3
   0  -3 -10 2588.76 250.802   6
   0  -3 -10 2902.44 287.919   1
   0   3  10 2253.95 238.568  14
   0   3  10 2383.90 224.965   5
   0   3  11 6781.23 407.293   5
   0  -3 -11 7319.39 499.668   3
   0   3  11 6177.19 416.045  14
   0  -3 -11 6983.28 434.330   6
   0  -3 -12 48155.3 1461.95   3
   0   3  12 46174.4 1259.94   5
   0  -3 -12 43792.9 1304.49   6
   0   3  12 45635.6 1315.31  14
   0  -3 -13-2.59341 95.5979   6
   0   3  13 33.4006 90.0188  14
   0   3  13-61.0109 81.2863   5
   0   3  14 1216.90 221.196  14
   0  -3 -14 1809.79 291.480   3
   0  -3 -14 1697.59 251.243   6
   0   3  14 1570.34 219.734   5
   0  -3 -15 3793.76 384.859   6
   0   3  15 3555.16 374.332  14
   0   3  15 3621.99 352.430   5
   0  -3 -15 3232.27 369.921   3
   0  -3 -16 2726.30 337.688  12
   0  -3 -16 2286.47 316.045   6
   0  -3 -16 2529.71 343.002   3
   0   3  16 2392.81 327.944  14
   0   3  17 1212.34 263.167  14
   0  -3 -17 1086.73 232.129  12
   0  -3 -17 916.161 211.762   6
   0  -3 -17 874.467 224.624   3
   0  -3 -18 314.046 166.114   6
   0   3  18 332.470 169.453  14
   0  -3 -18 142.075 131.992  12
   0  -3 -19 4958.46 501.375   6
   0   3  19 4124.22 463.304  14
   0  -3 -20 2303.61 354.759   6
   0   3  20 1758.03 315.971  14
   0   3  21 148.649 192.666  14
   0  -4  23 371.573 206.352   5
   0  -4  22 745.311 244.207   5
   0   4 -21 3523.75 464.967   6
   0  -4  21 3081.82 427.485   5
   0  -4  20 1454.89 318.916   5
   0   4 -20 1360.86 302.929   6
   0   4 -19 5636.41 538.939   6
   0  -4  19 4610.84 499.590   5
   0  -4  18 7858.06 626.759   5
   0   4 -18 8199.02 622.990   6
   0  -4  17 477.482 169.422   5
   0   4 -17 749.373 203.808   6
   0  -4  16 111.329 116.643   5
   0   4 -16 70.6577 124.406   6
   0   4 -15 322.809 140.215   6
   0  -4  15 434.680 179.056   5
   0  -4  14 5039.89 454.117   5
   0   4 -14 5793.53 465.798   6
   0  -4  14 5300.36 363.179  15
   0  -4  13 3.92986 99.8682   5
   0  -4  13-53.8040 56.6096  15
   0   4 -13-71.2004 83.3283   6
   0  -4  12 723.367 134.406  15
   0   4 -12 673.336 108.740  11
   0  -4  12 720.300 176.214   5
   0   4 -12 607.566 155.563   6
   0   4 -11 22443.7 833.053   6
   0  -4  11 23852.9 807.174  15
   0   4 -11 22826.0 676.437  11
   0  -4  11 23014.2 903.213   5
   0   4 -10 2021.99 221.504   6
   0  -4  10 1831.23 231.240   5
   0   4 -10 1758.74 161.011  11
   0  -4  10 2058.03 221.987  15
   0  -4   9-18.6458 55.9042   5
   0   4  -9-28.7366 41.8182  11
   0  -4   9 17.3282 49.1225  15
   0   4  -9 32.9232 57.0065   6
   0  -4   8 15074.7 617.343  15
   0   4  -8 16095.0 504.728  11
   0   4  -8 16403.7 595.177   6
   0  -4   8 16498.0 641.281   5
   0   4  -7 649.561 61.3629  10
   0  -4   7 794.031 132.640  15
   0   4  -7 718.235 96.3550  11
   0   4  -7 743.636 113.173   6
   0  -4   7 640.928 118.270   5
   0   4  -6 49829.3 1046.68  11
   0  -4   6 51836.4 1180.55   5
   0  -4   6 48248.7 1229.46  15
   0   4  -6 49632.9 887.287  10
   0  -4   5 20165.4 607.571   5
   0   4  -5 19386.1 543.282  11
   0   4  -5 19410.9 426.101  10
   0  -4   5 19560.7 686.072  15
   0  -4   4 13292.6 324.250   3
   0   4  -4 13053.2 424.193  11
   0   4  -4 12831.0 421.696   8
   0  -4   4 13553.9 542.287  15
   0  -4   4 13363.1 446.701   5
   0  -4   3 17244.5 608.491  15
   0  -4   3 18267.9 438.176   3
   0   4  -3 16212.2 490.923  11
   0   4  -3 16505.4 482.491   8
   0   4  -3 16580.4 428.357  16
   0  -4   3 17457.5 491.981   5
   0   4  -2 25453.1 622.890   8
   0   4  -2 25116.0 648.108  11
   0  -4   2 25166.0 747.812  15
   0  -4   2 25340.4 609.115   3
   0  -4   2 25503.5 597.375   5
   0   4  -2 24752.3 586.606  16
   0   4  -1 39049.7 848.786   8
   0   4  -1 36768.8 831.276  16
   0   4  -1 39913.9 896.146  11
   0  -4   1 39822.0 977.218  15
   0  -4   1 40158.6 885.517   3
   0   4  -1 38687.1 845.062  14
   0  -4   1 39204.3 783.340   5
   0   4   0 297255. 4574.68   8
   0   4   0 287479. 4601.35  16
   0   4   0 294537. 4558.14  14
   0  -4   0 281892. 4684.32  15
   0  -4   0 286685. 4656.60   3
   0   4   1 2067.50 170.518  16
   0   4   1 1956.17 147.115  14
   0   4   1 2071.29 155.034   8
   0  -4  -1 1861.31 173.494   3
   0  -4  -1 2026.02 169.036  15
   0   4   2 48749.2 1032.97  14
   0  -4  -2 49200.9 1189.43   3
   0  -4  -2 50236.1 945.996   6
   0   4   2 47081.3 1121.13  16
   0  -4  -2 49438.9 1072.18   9
   0  -4  -2 52327.8 1076.49  15
   0  -4  -3 36364.0 879.702   9
   0  -4  -3 38378.1 835.532  15
   0  -4  -3 36990.9 777.316   6
   0   4   3 36080.6 727.376   5
   0   4   3 36676.3 853.187  14
   0  -4  -3 34836.6 1001.97   3
   0  -4  -4 10455.8 511.872   3
   0   4   4 10454.5 320.615   5
   0  -4  -4 10041.1 340.592  15
   0  -4  -4 10705.4 419.852   9
   0   4   4 10145.3 396.068  14
   0  -4  -4 11014.7 363.431   6
   0  -4  -5 1497.16 159.133   9
   0  -4  -5 1512.71 132.004   7
   0  -4  -5 1723.05 212.223   3
   0   4   5 1270.11 112.107   5
   0   4   5 1404.50 149.496  14
   0  -4  -5 1543.25 138.450   6
   0  -4  -5 1475.85 110.686  15
   0   4   6 35.7990 38.0118   5
   0  -4  -6 129.491 53.2271   6
   0  -4  -6 15.0580 64.5951   3
   0  -4  -6 122.380 54.5418   7
   0   4   7 77735.3 1629.08  14
   0  -4  -7 76035.6 1856.39   3
   0  -4  -7 77275.3 1474.09   7
   0  -4  -7 77905.8 1595.47   6
   0   4   7 73171.7 1482.63   5
   0  -4  -8 8570.33 420.167   6
   0  -4  -8 7920.43 511.223   3
   0   4   8 8281.41 367.108   5
   0   4   8 8215.64 423.384  14
   0   4   9 56.4217 74.3655  14
   0  -4  -9-7.12356 97.7142   3
   0   4   9 159.440 67.2586   5
   0  -4  -9 46.4325 74.6117   6
   0  -4 -10 31675.6 1147.27   3
   0  -4 -10 30866.7 975.658   6
   0   4  10 32720.3 917.968   5
   0  -4 -10 31436.9 1152.68   1
   0   4  10 31940.2 1001.28  14
   0  -4 -11 3671.38 318.577   6
   0   4  11 3861.81 299.234   5
   0   4  11 4572.05 365.651  14
   0  -4 -11 3683.83 383.158   3
   0   4  12 1031.34 191.261  14
   0  -4 -12 842.677 220.838   3
   0  -4 -12 782.307 160.892   6
   0   4  13 7025.50 497.119  14
   0  -4 -13 7119.17 483.886   6
   0  -4 -13 7831.52 586.608   3
   0  -4 -14 368.890 123.281   6
   0  -4 -14 255.618 145.860   3
   0   4  14 691.425 196.433  14
   0  -4 -15 910.434 211.740   6
   0   4  15 1170.03 230.947  14
   0  -4 -15 1118.68 250.501   3
   0   4  16 608.142 204.205  14
   0  -4 -16 676.967 175.242   6
   0  -4 -16 727.064 229.121   3
   0  -4 -17 4.38663 148.434   3
   0   4  17 100.675 140.429  14
   0  -4 -17 91.0810 109.233   6
   0  -4 -17 235.437 128.371  12
   0  -4 -18 6913.92 608.983   3
   0   4  18 7114.38 586.587  14
   0   4  19-239.528 176.665  14
   0   4  20 101.449 149.922  14
   0  -5  23 3922.88 522.381   5
   0  -5  22 623.980 223.305   5
   0  -5  21 547.456 214.782   5
   0  -5  20 4142.98 505.387   5
   0  -5  19 104.288 166.532   5
   0   5 -18 147.677 136.902   6
   0  -5  18 212.811 141.175   5
   0  -5  17 7083.56 597.665   5
   0   5 -17 8027.60 608.138   6
   0  -5  16 60.8390 110.838   5
   0   5 -16 202.661 129.844   6
   0   5 -15 974.054 221.335   6
   0  -5  15 819.890 163.014  15
   0  -5  15 647.348 193.064   5
   0  -5  14 7705.86 482.370  15
   0   5 -14 8823.18 567.428   6
   0  -5  14 8400.42 600.263   5
   0   5 -13 8457.99 533.534   6
   0  -5  13 8471.65 508.251  15
   0  -5  13 8199.35 567.625   5
   0   5 -12 12140.8 495.649  11
   0   5 -12 11821.7 613.612   6
   0  -5  12 12593.5 614.581  15
   0  -5  12 12235.4 677.529   5
   0   5 -11 125.817 87.2903   6
   0  -5  11 59.1642 64.8031  15
   0   5 -11 124.424 56.7917  11
   0  -5  10 16280.0 704.046  15
   0   5 -10 15665.6 552.771  11
   0  -5  10 16767.3 732.994   5
   0  -5   9 18957.4 753.568  15
   0  -5   9 17977.5 732.409   5
   0   5  -9 19040.1 607.777  11
   0   5  -8 393.320 89.6128  11
   0  -5   8 441.939 120.052  15
   0  -5   8 400.133 110.409   5
   0   5  -7 55442.4 1017.27  10
   0   5  -7 57944.7 1233.62  11
   0  -5   7 56908.6 1458.49  15
   0  -5   7 58820.9 1370.36   5
   0  -5   6 2615.59 254.967  15
   0   5  -6 2344.69 186.655  11
   0  -5   6 2664.49 225.969   5
   0   5  -6 2420.57 200.092   8
   0  -5   5 18265.2 599.570   5
   0   5  -5 17449.2 563.839   8
   0   5  -5 17210.0 557.215  11
   0  -5   5 17944.4 420.698   3
   0   5  -4 5020.88 276.357  11
   0  -5   4 5081.84 278.242   5
   0   5  -4 4542.40 217.772  16
   0  -5   4 4960.57 213.814   3
   0  -5   4 5763.62 374.700  15
   0   5  -4 5023.94 269.835   8
   0  -5   3 133.937 40.3195   3
   0  -5   3 282.333 99.3394  15
   0   5  -3 217.272 70.8559  11
   0  -5   3 204.026 62.7872   5
   0   5  -3 193.019 65.5731   8
   0   5  -3 149.839 50.8828  16
   0  -5   2 41401.3 1093.88  15
   0  -5   2 42532.1 931.973   3
   0   5  -2 38821.3 912.713   8
   0   5  -2 40168.9 969.119  11
   0  -5   2 40145.8 869.885   5
   0   5  -2 37972.6 886.747  16
   0   5  -1 16040.4 515.703  16
   0  -5   1 15882.2 603.145  15
   0   5  -1 15983.9 505.893  14
   0   5  -1 15445.9 502.383   8
   0   5  -1 16152.1 550.928  11
   0  -5   1 16045.6 443.098   5
   0  -5   1 16198.0 538.396   3
   0   5   0 3644.38 225.906   8
   0   5   0 4003.57 231.340  14
   0  -5   0 3840.58 270.833  15
   0  -5   0 4163.67 271.456   3
   0   5   0 3760.05 244.196  16
   0  -5  -1 50686.8 1212.80  15
   0   5   1 54968.2 1152.34  14
   0   5   1 52797.3 1223.49  16
   0   5   1 55014.0 1174.26   8
   0  -5  -1 52681.7 1276.37   3
   0   5   2 407.914 84.6264  14
   0  -5  -2 475.634 92.7771   9
   0  -5  -2 581.400 73.2093   6
   0  -5  -2 485.187 91.9005  15
   0  -5  -2 406.592 97.0806   3
   0   5   2 594.029 110.510  16
   0  -5  -3 1903.29 166.425  15
   0   5   3 1808.32 169.210  14
   0  -5  -3 1825.24 212.485   3
   0  -5  -3 1766.45 135.229   6
   0  -5  -3 1589.67 170.345   9
   0   5   4 28938.3 790.980  14
   0  -5  -4 28239.3 697.712   6
   0  -5  -4 28213.7 965.162   3
   0  -5  -4 26987.0 803.063   9
   0  -5  -4 28546.2 723.028  15
   0  -5  -5 632.773 94.4942   6
   0   5   5 691.759 87.5657   5
   0  -5  -5 696.952 152.544   3
   0  -5  -5 829.932 109.753   7
   0  -5  -5 780.018 129.074   9
   0  -5  -5 716.189 92.4748  15
   0   5   5 655.999 118.428  14
   0   5   6 28556.7 695.883   5
   0  -5  -6 28694.2 1031.27   3
   0   5   6 27886.4 835.251  14
   0  -5  -6 29344.9 754.397   7
   0  -5  -6 27914.1 856.146   9
   0  -5  -6 28346.9 773.414   6
   0   5   7 2570.61 238.179  14
   0  -5  -7 2944.66 206.741   7
   0   5   7 2821.82 191.748   5
   0  -5  -7 2883.53 231.557   6
   0  -5  -7 3111.49 338.795   3
   0  -5  -8 3543.45 375.804   3
   0   5   8 3613.10 292.696  14
   0  -5  -8 3370.13 269.884   6
   0  -5  -9 2542.24 327.903   3
   0  -5  -9 2598.30 248.227   6
   0   5   9 2722.75 263.254  14
   0   5  10 6914.71 446.559  14
   0  -5 -10 7606.71 447.951   6
   0  -5 -10 7129.54 548.968   3
   0  -5 -11 8759.23 499.831   6
   0   5  11 7601.72 492.228  14
   0  -5 -11 7470.50 578.517   3
   0  -5 -12 10229.2 696.291   3
   0  -5 -12 10273.4 573.321   6
   0   5  12 10646.9 605.179  14
   0   5  13 2656.11 322.470  14
   0  -5 -13 1886.48 313.176   3
   0  -5 -14 691.008 221.047   3
   0   5  14 267.656 166.958  14
   0  -5 -15 1377.70 283.829   3
   0   5  15 1374.38 269.822  14
   0  -5 -16 6091.28 590.411   3
   0   5  16 6440.34 540.811  14
   0   5  17 180.018 149.182  14
   0  -5 -17-130.624 168.337   3
   0   5  18 235.265 169.606  14
   0  -5 -18 235.279 166.060   3
   0  -5 -19 1424.53 324.154   3
   0  -6  22 564.611 265.694   5
   0  -6  21 1444.79 298.219   5
   0  -6  20-18.8595 140.118   5
   0  -6  19 2838.62 402.912   5
   0  -6  18 1762.38 327.019   5
   0  -6  17 324.054 189.282   5
   0  -6  16 1384.22 276.977   5
   0  -6  15 817.151 181.978  15
   0  -6  15 508.717 186.017   5
   0  -6  14 18331.1 822.297  15
   0  -6  14 16511.1 869.811   5
   0  -6  13 1319.22 227.931   5
   0  -6  13 1451.86 229.618  15
   0  -6  12 276.412 116.471   5
   0  -6  12 654.313 173.806  15
   0  -6  11 16915.7 767.455  15
   0  -6  11 17091.4 786.960   5
   0   6 -11 15866.8 603.999  11
   0  -6  10 758.974 165.531  15
   0   6 -10 911.353 139.134  11
   0  -6  10 622.664 157.230   5
   0  -6   9 79.9154 89.1478   5
   0  -6   9 169.115 115.805  15
   0   6  -9 15.4150 46.3145  11
   0  -6   8 51943.2 1363.98   5
   0  -6   8 52474.0 1490.27  15
   0   6  -8 52694.2 1280.07   8
   0   6  -8 52664.0 1240.12  11
   0  -6   7 2431.08 275.630  15
   0   6  -7 2095.80 201.902   8
   0   6  -7 1999.95 193.085  11
   0  -6   7 1932.12 215.980   5
   0  -6   6 4185.90 296.289   5
   0   6  -6 3942.85 210.920  16
   0  -6   6 4259.26 365.126  15
   0   6  -6 3819.09 268.018   8
   0   6  -6 3991.48 269.454  11
   0   6  -5 27727.3 688.384  16
   0  -6   5 28897.5 993.279  15
   0  -6   5 26936.7 632.798   3
   0  -6   5 27480.9 803.029   5
   0   6  -5 27869.0 804.356  11
   0   6  -5 27815.2 786.385   8
   0   6  -4 6272.22 333.385   8
   0  -6   4 6457.56 433.397  15
   0  -6   4 6371.45 280.284   3
   0   6  -4 6470.68 349.114  11
   0   6  -4 5877.87 281.355  16
   0  -6   4 6098.95 323.559   5
   0  -6   3 29633.4 752.403   3
   0   6  -3 28906.5 791.290   8
   0   6  -3 27420.1 740.112  16
   0   6  -3 28044.5 825.927  11
   0  -6   3 29186.1 759.465   5
   0  -6   3 28159.9 954.431  15
   0   6  -2 5310.29 326.015  11
   0   6  -2 5332.15 297.543  16
   0  -6   2 6114.03 316.830   3
   0   6  -2 5650.22 311.373   8
   0  -6   2 5500.00 269.460   5
   0  -6   2 5277.48 372.838  15
   0  -6   1 37678.8 980.455   3
   0  -6   1 36821.0 821.656   5
   0   6  -1 36210.7 922.738  14
   0   6  -1 36816.4 932.302   8
   0  -6   1 34829.5 1047.32  15
   0   6  -1 34715.1 936.184  16
   0  -6   0 11359.0 522.800  15
   0   6   0 12171.5 503.474  16
   0  -6   0 11783.9 520.107   3
   0  -6   0 11669.2 377.855   5
   0   6   0 11149.4 460.161   8
   0   6   0 11361.0 455.691  14
   0  -6  -1 836.413 143.533   3
   0  -6  -1 574.630 77.2226   6
   0   6   1 507.915 98.6281  14
   0   6   1 748.486 135.608  16
   0  -6  -1 555.693 116.317  15
   0   6   1 627.708 116.044   8
   0   6   2 26651.6 764.511  14
   0  -6  -2 26843.5 909.798   3
   0  -6  -2 26699.5 807.503  15
   0  -6  -2 27063.1 815.214   9
   0  -6  -2 24980.3 631.508   6
   0  -6  -3 4883.07 322.122   9
   0  -6  -3 4667.50 235.864   6
   0  -6  -3 4399.78 357.994   3
   0  -6  -3 4845.60 298.315  15
   0   6   3 4323.36 286.082  14
   0  -6  -4 13280.2 563.200   9
   0  -6  -4 13744.1 456.206   6
   0  -6  -4 14510.3 705.155   3
   0  -6  -4 13865.4 508.242  15
   0   6   4 13715.9 540.847  14
   0  -6  -5 1121.90 131.479  15
   0   6   5 1151.76 161.490  14
   0  -6  -5 1632.31 247.020   3
   0  -6  -5 1525.88 152.333   6
   0  -6  -5 1158.03 178.528   9
   0  -6  -6 540.140 101.521   7
   0  -6  -6 465.368 129.592   9
   0   6   6 388.589 116.949  14
   0  -6  -6 440.070 152.262   3
   0   6   7 2831.92 266.345  14
   0  -6  -7 2831.44 342.316   3
   0   6   8 6977.10 434.705  14
   0  -6  -8 8189.56 583.514   3
   0   6   9 1062.43 175.724  14
   0  -6  -9 1050.02 230.818   3
   0   6  10 13798.6 666.084  14
   0  -6 -10 12873.2 786.050   3
   0  -6 -11 152.223 144.369   3
   0   6  11 121.868 101.594  14
   0  -6 -12 373.862 183.543   3
   0   6  12 437.020 159.880  14
   0  -6 -13 6926.31 611.594   3
   0   6  13 7002.09 527.477  14
   0  -6 -14 237.322 154.167   3
   0   6  14 340.197 167.853  14
   0  -6 -15 2308.25 384.507   3
   0   6  15 2721.05 352.370  14
   0  -6 -16 364.358 220.745   3
   0   6  16 301.877 152.138  14
   0  -6 -17 2839.56 441.451   3
   0  -6 -18 1988.84 372.869   3
   0  -6 -19 442.754 235.879   3
   0  -7  22 2872.65 448.602   5
   0  -7  21-14.7962 134.152   5
   0  -7  20 2042.22 365.210   5
   0  -7  19 391.706 235.296   5
   0  -7  18 381.984 163.305   5
   0  -7  17 4408.03 493.577   5
   0  -7  16 874.072 226.135   5
   0  -7  16 963.633 216.780  15
   0  -7  15 706.924 203.440   5
   0  -7  15 619.325 167.939  15
   0  -7  14 31.5449 117.292   5
   0  -7  14 242.248 146.548  15
   0  -7  13 11045.6 669.554  15
   0  -7  13 11343.9 700.084   5
   0  -7  12 9365.24 603.247  15
   0  -7  12 8284.51 578.685   5
   0  -7  11 1598.44 258.847  15
   0  -7  11 1482.36 242.792   5
   0   7 -11 1977.43 246.649   8
   0   7 -11 1699.41 198.421  11
   0  -7  10 7750.03 542.624  15
   0  -7  10 8088.57 522.554   5
   0   7 -10 7672.39 425.843  11
   0   7 -10 7745.80 455.108   8
   0  -7   9 1110.72 195.063   5
   0   7  -9 1221.87 179.885   8
   0  -7   9 1194.02 219.568  15
   0   7  -9 976.446 151.846  11
   0  -7   8 432.462 120.473   5
   0   7  -8 383.632 103.788  11
   0   7  -8 441.853 115.182   8
   0  -7   8 551.423 181.127  15
   0   7  -7 3860.31 291.933   8
   0   7  -7 4102.41 299.744  11
   0  -7   7 3821.79 308.459   5
   0  -7   7 4237.90 397.419  15
   0   7  -6 1024.28 157.290  11
   0  -7   6 1459.74 243.343  15
   0  -7   6 1116.16 157.249   5
   0   7  -6 1065.93 154.475   8
   0   7  -5 10423.9 410.911  16
   0   7  -5 9923.30 462.417   8
   0  -7   5 9961.29 465.720   5
   0  -7   5 10151.8 604.632  15
   0   7  -5 10602.1 497.922  11
   0   7  -4 559.371 97.0117  16
   0  -7   4 664.616 162.982  15
   0   7  -4 872.007 138.061   8
   0  -7   4 530.121 94.8004   3
   0   7  -4 432.734 104.257  11
   0  -7   4 425.687 98.4255   5
   0  -7   3 1435.56 152.071   5
   0   7  -3 1130.71 147.295  16
   0   7  -3 1063.30 144.753   8
   0  -7   3 1049.79 135.901   3
   0  -7   3 1042.02 195.422  15
   0  -7   2 32767.8 904.918   3
   0  -7   2 30968.3 804.796   5
   0   7  -2 30805.4 884.289  16
   0   7  -2 29764.3 875.358   8
   0  -7   2 29973.6 1029.12  15
   0   7  -1 76.0839 68.6078  14
   0   7  -1 44.1081 70.0923  16
   0  -7   1 146.785 78.5269   3
   0   7  -1 102.035 71.7734   8
   0  -7   1 77.1112 44.5948   5
   0  -7   1 13.9350 69.8212  15
   0   7   0 548.658 114.823   8
   0   7   0 566.259 131.669  16
   0  -7   0 685.800 140.851  15
   0  -7   0 591.971 125.644   3
   0   7   0 603.303 119.219  14
   0   7   1 25828.7 823.773   8
   0  -7  -1 25687.3 912.501   3
   0   7   1 26556.3 892.250  16
   0  -7  -1 25711.6 875.964  15
   0   7   1 26370.2 805.507  14
   0  -7  -2 1021.56 184.750   3
   0  -7  -2 982.791 159.760  15
   0  -7  -2 1229.56 177.573   9
   0   7   2 846.359 137.344  14
   0  -7  -3 463.996 157.262   3
   0   7   3 412.978 109.377  14
   0  -7  -3 551.399 140.571   9
   0  -7  -3 346.654 93.1588  15
   0  -7  -4 7102.66 429.996   9
   0  -7  -4 7163.33 524.028   3
   0   7   4 6631.67 397.606  14
   0  -7  -4 6780.96 374.177  15
   0  -7  -5 14134.9 766.289   3
   0  -7  -5 14472.7 643.949   9
   0   7   5 14170.3 606.060  14
   0  -7  -6 18442.3 761.957   9
   0  -7  -6 18602.8 651.528   7
   0   7   6 18206.4 720.882  14
   0  -7  -6 20771.5 963.343   3
   0  -7  -7 1933.03 315.094   3
   0   7   7 1947.11 239.499  14
   0  -7  -8 20566.7 1008.80   3
   0   7   8 20873.1 819.995  14
   0   7   9 11887.6 626.155  14
   0  -7  -9 11230.0 753.372   3
   0   7  10-19.9801 108.566  14
   0  -7 -10 73.5395 114.576   3
   0  -7 -11 10744.3 761.801   3
   0   7  11 9647.53 601.338  14
   0   7  12 3730.47 385.766  14
   0  -7 -12 3757.91 455.293   3
   0  -7 -13 3073.27 444.042   3
   0   7  13 3266.42 373.784  14
   0  -7 -14 2818.25 417.503   3
   0   7  14 2705.51 362.822  14
   0  -7 -15 199.336 183.027   3
   0  -7 -16 4973.81 579.576   3
   0  -7 -17 131.814 165.120   3
   0  -8  21 1249.33 318.006   5
   0  -8  20 1025.01 297.449   5
   0  -8  19 7118.67 659.422   5
   0  -8  18 264.238 162.219   5
   0  -8  17 529.158 217.529   5
   0  -8  17 590.746 199.299  15
   0  -8  16 1791.74 301.492  15
   0  -8  16 1780.16 315.642   5
   0  -8  15 576.087 207.546   5
   0   8 -15 357.103 140.617   8
   0  -8  15 444.138 153.296  15
   0  -8  14 6793.68 577.325   5
   0   8 -14 6822.86 514.379   8
   0  -8  14 8169.46 615.700  15
   0  -8  13 1392.87 262.510   5
   0  -8  13 1620.39 288.617  15
   0   8 -13 1333.09 228.899   8
   0  -8  12 6144.14 516.977  15
   0  -8  12 5307.50 470.514   5
   0   8 -12 5179.83 419.490   8
   0  -8  11 14019.0 791.506  15
   0   8 -11 13493.6 657.352   8
   0  -8  10 921.051 219.609  15
   0   8 -10 848.352 167.282  11
   0  -8  10 824.879 194.631   5
   0   8 -10 634.473 157.710   8
   0   8  -9 3850.34 317.757  11
   0  -8   9 3539.99 343.001   5
   0   8  -9 3226.97 304.607   8
   0  -8   9 3622.15 409.274  15
   0   8  -8 19410.1 752.849  11
   0  -8   8 18841.4 788.121   5
   0   8  -8 19617.6 757.158   8
   0  -8   8 20787.2 960.734  15
   0   8  -7 3003.74 277.155   8
   0  -8   7 3215.12 297.026   5
   0   8  -7 3284.36 292.354  11
   0  -8   7 2377.86 330.450  15
   0   8  -6 1274.62 193.111  11
   0   8  -6 1411.94 183.261   8
   0  -8   6 1613.66 274.504  15
   0  -8   6 1392.65 188.509   5
   0   8  -5 2580.64 268.716  11
   0  -8   5 2721.91 247.654   5
   0   8  -5 2619.56 251.515   8
   0  -8   5 2606.06 326.681  15
   0  -8   4 19512.9 881.721  15
   0  -8   4 17676.0 645.880   5
   0   8  -4 18596.9 693.775   8
   0   8  -4 17510.6 638.014  16
   0  -8   3 3050.64 248.586   3
   0   8  -3 2652.79 245.337  16
   0  -8   3 2660.74 309.131  15
   0   8  -3 2886.67 265.345   8
   0   8  -2 521.353 118.888  16
   0  -8   2 494.033 117.350   3
   0   8  -2 457.485 125.847   8
   0  -8   2 555.447 157.724  15
   0   8  -1 26961.4 904.034  16
   0   8  -1 25978.7 861.760   8
   0  -8   1 27186.8 907.877   3
   0  -8   1 25947.3 975.526  15
   0  -8   0 1967.91 240.293   3
   0  -8   0 1524.11 220.131  15
   0   8   0 1777.51 204.461  14
   0   8   0 1647.24 203.418   8
   0  -8  -1 7648.64 474.308  15
   0  -8  -1 6831.32 443.034   9
   0  -8  -1 7716.79 492.079   3
   0   8   1 6859.94 411.054  14
   0  -8  -2 8324.20 491.194   9
   0  -8  -2 7829.38 469.951  15
   0   8   2 8311.63 455.644  14
   0  -8  -2 8160.86 534.066   3
   0  -8  -3 1407.26 239.681   3
   0   8   3 1187.55 184.717  14
   0  -8  -3 1360.06 200.967   9
   0  -8  -3 1375.62 190.555  15
   0  -8  -4 4274.24 357.201   9
   0   8   4 4609.48 351.218  14
   0  -8  -4 5119.97 462.911   3
   0   8   5 5300.80 385.621  14
   0  -8  -5 5530.34 416.644   9
   0  -8  -5 5760.62 509.671   3
   0   8   6 3899.29 339.985  14
   0  -8  -6 3208.97 327.057   9
   0  -8  -6 4240.21 454.664   3
   0   8   7 18655.0 797.562  14
   0  -8  -7 19799.4 1010.33   3
   0   8   8 443.794 149.124  14
   0  -8  -8 160.659 146.618   3
   0   8   9 4044.31 380.081  14
   0  -8  -9 3782.70 463.798   3
   0   8  10 13616.3 727.303  14
   0  -8 -10 13877.9 894.470   3
   0   8  11 41.2387 103.326  14
   0  -8 -11-4.65003 139.979   3
   0   8  12-30.4596 114.431  14
   0  -8 -12 115.530 185.540   3
   0  -8 -13 4491.69 543.084   3
   0  -8 -14 676.917 252.826   3
   0  -8 -15 1103.00 305.199   3
   0  -8 -16-304.207 201.268   3
   0   9 -21 2597.46 401.842   8
   0   9 -20 2569.22 389.940   8
   0  -9  20 2324.65 392.696   5
   0   9 -19-179.701 183.179   8
   0  -9  19 41.2119 135.970   5
   0  -9  18 92.1604 186.774   5
   0  -9  18 166.279 128.139  15
   0   9 -18 21.0090 142.203   8
   0   9 -17 1174.18 257.700   8
   0  -9  17 1296.80 302.271   5
   0  -9  17 1143.51 280.886  15
   0  -9  16 1607.60 307.824  15
   0  -9  16 1279.17 282.387   5
   0   9 -16 1155.10 259.374   8
   0  -9  15 2377.99 353.817   5
   0   9 -15 3151.35 367.009   8
   0  -9  15 3116.04 405.722  15
   0   9 -14 694.396 209.583   8
   0  -9  14 656.653 174.713  15
   0  -9  14 497.348 185.859   5
   0   9 -13 12487.4 695.333   8
   0  -9  13 12995.0 793.614   5
   0  -9  13 12864.3 811.667  15
   0   9 -12 89.1083 122.215   8
   0  -9  12 327.226 184.342  15
   0  -9  12 203.862 128.258   5
   0   9 -11 198.836 129.390   8
   0  -9  11-75.8825 114.106   5
   0  -9  11 61.8806 121.346  15
   0   9 -10 4196.43 361.301  11
   0   9 -10 3726.02 357.272   8
   0  -9  10 3736.63 377.515   5
   0  -9  10 4159.22 460.154  15
   0  -9   9 120.115 132.341  15
   0   9  -9 291.640 119.616   8
   0  -9   9 78.5809 102.944   5
   0   9  -9 231.609 105.738  11
   0   9  -8 86.5188 107.329   8
   0  -9   8 279.896 133.835   5
   0   9  -8 229.516 117.061  11
   0  -9   8 231.575 156.645  15
   0  -9   7 17443.3 751.041   5
   0   9  -7 18720.1 760.515   8
   0  -9   7 18804.5 959.076  15
   0   9  -7 18323.3 785.218  11
   0  -9   6 38.8265 139.988  15
   0   9  -6-10.1011 77.3711   8
   0  -9   6 30.4501 74.9876   5
   0  -9   5 6634.28 549.510  15
   0   9  -5 6778.85 438.453   8
   0  -9   4 125.002 121.839  15
   0   9  -4 63.9742 77.7376   8
   0  -9   3 13731.6 595.659   3
   0   9  -3 13931.5 638.164   8
   0  -9   3 13426.6 751.966  15
   0  -9   2 31246.0 1000.27   3
   0   9  -2 30091.9 1004.84  16
   0  -9   2 29334.8 1130.98  15
   0   9  -2 29348.4 986.450   8
   0  -9   1-110.879 89.1411   3
   0   9  -1 0.40537 78.8092   8
   0  -9   1 96.6611 98.4039  15
   0   9   0 7569.66 472.711   8
   0  -9   0 6777.37 475.688   3
   0  -9   0 7726.41 523.389  15
   0   9   0 7576.21 463.476  14
   0  -9  -1 20737.1 870.855  15
   0   9   1 22529.3 840.309  14
   0  -9  -1 22453.2 896.035   9
   0  -9  -1 21609.4 922.716   3
   0  -9  -2 77.5235 126.001   9
   0  -9  -2 24.3299 87.7737   3
   0   9   2 74.0826 85.6608  14
   0  -9  -2 125.275 101.824  15
   0   9   3 257.042 131.962  14
   0  -9  -3 223.923 147.266   3
   0  -9  -3 181.130 127.961   9
   0   9   4 7972.12 496.427  14
   0  -9  -4 7909.63 601.176   3
   0  -9  -4 7288.08 506.674   9
   0   9   5 7490.98 495.873  14
   0  -9  -5 7500.07 525.504   9
   0  -9  -5 7977.53 628.379   3
   0  -9  -6 6021.81 477.794   9
   0   9   6 5725.43 436.790  14
   0  -9  -6 6693.04 590.717   3
   0   9   7 52.8915 90.9227  14
   0  -9  -7-126.749 138.323   3
   0   9   8 3630.64 363.625  14
   0  -9  -8 2917.43 405.516   3
   0  -9  -9 300.150 179.574   3
   0   9   9 169.636 122.182  14
   0  -9 -10 2300.69 394.295   3
   0  -9 -11 7031.59 679.396   3
   0  -9 -12 147.796 163.412   3
   0  -9 -13 198.387 171.597   3
   0  -9 -14 931.839 306.062   3
   0  10 -20 47.7507 170.096   8
   0 -10  19 1686.13 334.162   5
   0  10 -19 1412.57 313.707   8
   0 -10  18-136.464 157.190  15
   0 -10  18 71.9398 131.365   5
   0  10 -18 118.556 158.534   8
   0  10 -17-118.841 147.964   8
   0 -10  17 80.8603 143.431   5
   0 -10  17 174.473 163.229  15
   0  10 -16 518.211 211.173   8
   0 -10  16 771.711 238.612  15
   0 -10  16 908.982 264.628   5
   0 -10  15 1398.59 297.779   5
   0  10 -15 1150.14 241.652   8
   0 -10  15 1148.24 268.596  15
   0  10 -14 2303.74 333.506   8
   0 -10  14 2849.43 419.300  15
   0 -10  14 2572.95 371.936   5
   0 -10  13 151.393 125.776   5
   0  10 -13 468.590 167.177   8
   0 -10  13 223.198 187.407  15
   0 -10  12 2228.69 335.730   5
   0  10 -12 2414.67 315.739   8
   0 -10  12 2941.53 421.756  15
   0  10 -11 7960.64 545.385   8
   0 -10  11 8547.03 618.183   5
   0 -10  10 668.545 179.372   5
   0  10 -10 407.817 162.912   8
   0 -10  10 436.334 214.873  15
   0  10  -9 1108.83 215.738   8
   0 -10   9 1487.25 303.414  15
   0 -10   8 4611.90 504.565  15
   0  10  -8 3625.84 355.066   8
   0  10  -7 6926.40 487.687   8
   0 -10   7 7827.42 651.902  15
   0  10  -6 502.859 153.974   8
   0 -10   6 227.484 142.804  15
   0 -10   5 183.838 128.553  15
   0  10  -5 288.589 111.815   8
   0 -10   4 11378.1 745.212  15
   0  10  -4 11977.8 621.870   8
   0 -10   3 2012.56 301.934  15
   0  10  -3 2350.71 269.884   8
   0 -10   2 520.162 187.214  15
   0  10  -2 274.654 124.010   8
   0  10  -1 23156.5 909.037   8
   0 -10   1 21195.3 972.300  15
   0 -10   1 22011.8 905.700   3
   0 -10   0 2341.53 292.742   3
   0 -10   0 2069.01 288.945  15
   0 -10   0 2459.71 308.466   9
   0 -10  -1-36.0789 112.206   3
   0 -10  -1 20.2772 111.969   9
   0 -10  -1-59.2594 91.6852  15
   0  10   1 175.946 133.831  14
   0 -10  -2 10627.2 643.744   9
   0  10   2 10880.1 602.294  14
   0 -10  -2 10943.8 692.847   3
   0 -10  -3 648.770 187.566   9
   0 -10  -3 520.203 180.675   3
   0  10   3 925.553 185.782  14
   0  10   4 1558.48 242.656  14
   0 -10  -4 1742.22 261.967   9
   0 -10  -4 1283.73 238.508   3
   0 -10  -5 715.222 186.356   3
   0 -10  -5 924.917 216.173   9
   0  10   5 861.317 185.776  14
   0 -10  -6 3223.32 445.690   3
   0 -10  -6 4329.40 437.507   9
   0  10   6 3774.21 383.091  14
   0 -10  -7 1959.75 363.526   3
   0  10   7 2268.95 305.384  14
   0 -10  -8 551.964 226.606   3
   0 -10  -9 2255.61 400.420   3
   0 -10 -10 4158.00 547.362   3
   0 -10 -11 173.572 207.875   3
   0 -10 -12 91.5688 157.640   3
   0 -11  18 396.738 210.699  15
   0 -11  18 67.3570 160.926   5
   0  11 -18 270.229 187.631   8
   0  11 -17 1018.00 281.019   8
   0 -11  17 1036.54 280.237   5
   0 -11  17 764.312 242.555  15
   0  11 -16 765.158 220.288   8
   0 -11  16 87.8975 164.630  15
   0 -11  16 650.976 242.984   5
   0 -11  15 529.090 240.064  15
   0  11 -15 573.928 192.924   8
   0 -11  15 226.422 172.457   5
   0 -11  14 915.529 250.558   5
   0 -11  14 434.317 234.107  15
   0  11 -14 891.740 227.920   8
   0 -11  13 7811.45 707.218  15
   0  11 -13 8374.01 610.728   8
   0 -11  12 2049.29 365.305  15
   0  11 -12 1780.64 282.695   8
   0 -11  11 1670.41 344.303  15
   0  11 -11 1779.98 289.578   8
   0 -11  10 7484.94 690.645  15
   0  11 -10 7564.41 553.670   8
   0  11  -9 235.767 132.565   8
   0 -11   9 175.244 143.100  15
   0 -11   8 199.500 175.123  15
   0  11  -8 97.5207 129.461   8
   0 -11   7 2398.72 380.073  15
   0  11  -7 2201.20 300.902   8
   0 -11   6 494.438 210.471  15
   0  11  -6 402.395 159.502   8
   0 -11   5 1875.98 333.011  15
   0  11  -5 1842.03 275.134   8
   0  11  -4 975.317 216.375   8
   0 -11   4 953.614 238.016  15
   0 -11   3 7043.48 604.974  15
   0  11  -3 7161.76 509.570   8
   0 -11   2 11121.2 730.443  15
   0  11  -2 10341.4 627.190   8
   0 -11   1 334.023 179.169   9
   0 -11   1 215.737 161.116  15
   0 -11   0 1597.53 258.319   3
   0 -11   0 1667.01 278.854  15
   0 -11   0 1573.48 264.267   9
   0 -11  -1 3258.81 373.852   9
   0 -11  -1 3316.90 383.821   3
   0 -11  -2 1430.67 292.651   9
   0 -11  -2 1791.14 302.192   3
   0 -11  -3 180.686 132.935   9
   0 -11  -3 226.223 158.883   3
   0  11   3 255.085 159.171  14
   0 -11  -4 128.783 142.139   3
   0  11   4 230.923 128.653  14
   0 -11  -4 587.546 198.646   9
   0 -11  -5 5298.94 571.158   3
   0 -11  -5 4733.09 473.516   9
   0 -11  -6 127.575 154.548   3
   0 -11  -6 328.442 212.400   9
   0 -11  -7 87.1041 188.795   3
   0 -11  -8 11880.5 896.905   3
   0 -11  -9 495.894 258.761   3
   0 -11 -10 637.039 288.144   3
   0  12 -17 243.237 189.248   8
   0 -12  16-20.7212 159.791  15
   0  12 -16 152.366 154.715   8
   0 -12  15 1070.14 310.330  15
   0  12 -15 1119.43 267.217   8
   0 -12  14 6830.41 693.784  15
   0  12 -14 5968.08 544.957   8
   0  12 -13 2149.25 337.917   8
   0 -12  13 2372.82 415.692  15
   0 -12  12 10612.9 864.769  15
   0  12 -12 13345.7 791.094   8
   0  12 -11 5490.51 500.011   8
   0 -12  11 6392.94 659.305  15
   0 -12  10-48.8087 183.610  15
   0  12 -10-74.0569 135.516   8
   0  12  -9 3837.29 407.459   8
   0 -12   9 3851.27 520.566  15
   0  12  -8 2679.52 346.085   8
   0 -12   8 2635.66 426.501  15
   0  12  -7 411.286 157.682   8
   0 -12   7 782.405 263.969  15
   0  12  -6 1069.60 239.683   8
   0 -12   6 662.575 234.873  15
   0 -12   5 274.929 198.639  15
   0  12  -5 58.1845 112.125   8
   0 -12   4 5388.22 561.903  15
   0  12  -4 4380.16 438.422   8
   0  12  -3 989.768 228.553   8
   0 -12   3 850.152 228.858  15
   0 -12   2 9079.06 669.258   9
   0 -12   2 7637.35 639.237  15
   0 -12   1 23753.0 1122.41  15
   0 -12   1 22173.1 1066.79   9
   0 -12   0 274.261 208.984   9
   0 -12  -1 111.455 122.430   3
   0 -12  -1 332.820 177.565   9
   0 -12  -2 1441.62 282.061   9
   0 -12  -2 1403.83 286.609   3
   0 -12  -3 1793.89 308.383   9
   0 -12  -3 1247.99 273.832   3
   0 -12  -4 51.2395 151.662   9
   0 -12  -4 415.803 170.981   3
   0 -12  -5 26.1713 158.838   3
   0 -12  -5 376.815 165.891   9
   0 -12  -6 2635.22 435.001   3
   0 -12  -7 2849.71 477.024   3
   0 -12  -8 160.629 136.704   3
   0 -13  13 7997.76 781.074  15
   0  13 -13 6858.62 593.193   8
   0 -13  12 74.1077 168.837  15
   0  13 -12 283.439 153.956   8
   0  13 -11 279.017 162.971   8
   0 -13  11 217.826 196.036  15
   0  13 -10 1286.87 272.830   8
   0 -13  10 1716.35 386.524  15
   0 -13   9-103.259 130.314  15
   0  13  -9 129.156 127.533   8
   0 -13   8 267.546 194.312  15
   0  13  -8 56.2942 145.523   8
   0 -13   7 1193.66 317.167  15
   0  13  -7 1013.82 229.686   8
   0 -13   6 1647.29 342.187  15
   0  13  -6 1719.76 286.806   8
   0 -13   5 160.233 210.554  15
   0  13  -5 100.049 111.500   8
   0 -13   4 498.673 204.223   9
   0  13  -4 773.937 207.326   8
   0 -13   4 667.256 232.715  15
   0 -13   3 5902.80 575.767   9
   0 -13   3 7340.90 660.255  15
   0 -13   2 5675.21 578.005  15
   0 -13   2 6157.16 578.259   9
   0 -13   1 209.015 203.473   9
   0 -13   0 3750.47 468.733   9
   0 -13  -1 2102.68 351.106   9
   0 -13  -2 155.188 181.821   9
   0 -13  -3 1638.76 321.711   3
   0 -13  -3 1796.45 342.367   9
   0 -13  -4-244.236 165.983   3
   0 -13  -4 453.229 208.694   9
   0 -13  -5 3208.50 479.645   3
   0 -14   8 175.145 156.502  15
   0 -14   7 33.8083 167.198  15
   0 -14   6 1121.56 316.014  15
   0 -14   5 63.3046 161.134   9
   0 -14   5 185.117 192.025  15
   0 -14   4 3182.11 450.828   9
   0 -14   4 3500.90 483.686  15
   0 -14   3 858.103 292.654   9
   0 -14   3 233.973 196.309  15
   0 -14   2 1448.18 321.337   9
   0 -14   1 4644.61 520.341   9
   1 -14  -2 750.245 262.800   9
   1 -14  -1 7776.42 685.288   9
   1 -14   0 2094.17 375.918   9
   1 -14   1 356.529 205.027   9
   1 -14   2 3079.55 449.228  15
   1 -14   2 3539.21 460.830   9
   1 -14   3 137.488 191.465   9
   1 -14   3 512.161 226.050  15
  -1  14  -4 2486.41 374.189   8
   1 -14   4 1961.59 368.815   9
   1 -14   4 1800.74 349.602  15
   1 -14   5 868.993 278.881  15
   1 -14   5 1047.76 291.199   9
  -1  14  -5 613.229 221.813   8
  -1  14  -6 499.558 207.813   8
   1 -14   6 1137.75 342.469  15
  -1  14  -7 1887.85 330.368   8
   1 -14   7 2111.70 408.087  15
   1 -14   8-130.859 128.089  15
  -1  14  -8 0.37512 152.250   8
   1 -14   9 1644.63 390.936  15
  -1  14  -9 1561.55 305.515   8
   1 -14  10 1932.56 407.726  15
  -1  14 -10 2749.42 397.168   8
  -1  14 -11-256.076 230.480   8
  -1  14 -12 100.812 147.524   8
   1 -13  -7 768.360 263.698   3
   1 -13  -6 4673.70 563.790   3
   1 -13  -5 3877.49 501.158   3
   1 -13  -5 3875.44 476.304   9
   1 -13  -4 170.730 170.215   3
   1 -13  -4 48.4399 146.568   9
   1 -13  -3 5940.16 584.676   3
   1 -13  -3 6626.70 599.275   9
   1 -13  -2 6040.10 577.170   9
   1 -13  -2 6008.58 565.775   3
   1 -13  -1 122.780 153.145   9
   1 -13   0 733.078 225.880   9
   1 -13   1-109.252 142.296   9
   1 -13   1 235.451 189.687  15
   1 -13   2 817.423 237.304   9
   1 -13   2 556.021 214.896  15
   1 -13   3 1385.79 292.299  15
  -1  13  -3 1533.76 287.761   8
   1 -13   3 1955.70 341.224   9
   1 -13   4-128.769 148.421  15
  -1  13  -4-25.6002 125.730   8
   1 -13   5 2239.00 380.598  15
  -1  13  -5 2780.70 376.052   8
   1 -13   6 456.217 220.729  15
  -1  13  -6-4.34796 122.840   8
   1 -13   7 489.675 274.096  15
  -1  13  -7 78.9038 141.745   8
  -1  13  -8 3332.24 405.472   8
   1 -13   8 3394.34 502.803  15
  -1  13  -9 238.180 170.682   8
   1 -13   9 304.035 180.290  15
  -1  13 -10 2.12839 139.945   8
   1 -13  10-115.175 187.254  15
   1 -13  11 908.298 264.170  15
  -1  13 -11 1228.97 258.247   8
   1 -13  12 1597.23 351.705  15
  -1  13 -12 880.780 235.459   8
   1 -13  13 2323.70 427.110  15
  -1  13 -13 1593.00 301.239   8
   1 -13  14 321.793 250.445  15
  -1  13 -14 631.818 235.057   8
  -1  13 -15 530.278 224.194   8
   1 -12  -9 1516.33 367.049   3
   1 -12  -8 149.814 156.498   3
   1 -12  -7 2194.37 403.830   3
   1 -12  -6-71.4806 166.389   3
   1 -12  -5 694.275 238.846   3
   1 -12  -5 479.603 204.434   9
   1 -12  -4 9781.41 744.508   3
   1 -12  -4 10174.4 718.482   9
   1 -12  -3-42.1893 138.565   3
   1 -12  -3 132.243 152.332   9
   1 -12  -2 968.618 237.723   3
   1 -12  -2 1183.19 262.453   9
   1 -12  -1 160.096 150.964   3
   1 -12  -1 390.772 179.876   9
   1 -12   0 6967.47 574.408  15
   1 -12   0 6928.59 569.753   9
   1 -12   1 1648.04 290.218   9
   1 -12   1 874.630 230.390  15
   1 -12   2 9215.21 659.377   9
  -1  12  -2 7892.32 582.089   8
   1 -12   2 8250.02 649.383  15
   1 -12   3 6640.80 589.718  15
  -1  12  -3 5168.86 468.740   8
   1 -12   4 2901.61 410.519  15
  -1  12  -4 3237.66 373.236   8
   1 -12   5 812.467 248.381  15
  -1  12  -5 639.598 183.058   8
   1 -12   6 1832.48 370.331  15
  -1  12  -6 2013.07 300.372   8
   1 -12   7 2286.45 370.495  15
  -1  12  -7 1471.48 258.583   8
  -1  12  -8 297.212 162.900   8
   1 -12   8 570.883 234.210  15
   1 -12   9 4982.62 575.287  15
  -1  12  -9 4960.53 474.435   8
   1 -12  10 1032.43 296.367  15
  -1  12 -10 1200.63 248.628   8
   1 -12  11-95.2680 203.301  15
  -1  12 -11 354.554 196.849   8
  -1  12 -12 1174.67 242.685   8
   1 -12  12 641.542 236.650  15
  -1  12 -13-12.3963 125.798   8
   1 -12  13 40.8793 173.312  15
   1 -12  14 4992.26 550.822   5
  -1  12 -14 5713.34 542.867   8
   1 -12  14 4797.35 554.380  15
   1 -12  15 1812.09 345.759   5
   1 -12  15 1825.59 366.196  15
  -1  12 -15 1314.62 278.463   8
  -1  12 -16 2689.31 406.682   8
   1 -12  16 2151.14 390.097   5
   1 -12  16 1676.42 345.697  15
   1 -12  17 1764.96 378.746  15
   1 -12  17 1747.08 362.744   5
  -1  12 -17 2151.16 361.036   8
   1 -11 -11 1306.13 319.155   3
   1 -11 -10 4712.96 569.565   3
   1 -11  -9 846.142 254.591   3
   1 -11  -8 163.963 192.482   3
   1 -11  -7 1532.20 347.863   3
   1 -11  -6 2933.20 431.450   3
   1 -11  -6 3290.53 401.661   9
   1 -11  -5 612.603 219.910   3
   1 -11  -5 657.045 196.006   9
   1 -11  -4 1.90225 124.192   9
   1 -11  -4-68.2458 139.432   3
   1 -11  -3 5236.70 500.702   3
   1 -11  -3 5620.08 499.011   9
   1 -11  -2 156.497 102.634   3
   1 -11  -2 588.635 207.148   9
   1 -11  -1 800.439 214.628   3
   1 -11  -1 1069.57 212.548  15
   1 -11  -1 1238.78 264.209   9
   1 -11   0 11687.9 702.781   9
   1 -11   0 10449.5 637.150   3
   1 -11   0 12536.1 733.880  15
   1 -11   1 2429.37 332.222  15
   1 -11   1 2367.87 289.571   3
   1 -11   1 3063.11 358.977   9
  -1  11  -1 2343.92 308.306   8
  -1  11  -2 1377.95 242.656   8
   1 -11   2 1816.05 299.693  15
   1 -11   3 221.104 148.135  15
  -1  11  -3 210.367 111.345   8
  -1  11  -4 683.564 165.385   8
   1 -11   4 505.382 200.928  15
   1 -11   5 11552.4 789.495  15
  -1  11  -5 11394.2 656.096   8
   1 -11   6 960.970 254.872  15
  -1  11  -6 763.154 174.226   8
   1 -11   7 6447.09 604.292  15
  -1  11  -7 5869.03 465.478   8
  -1  11  -8 21318.4 943.950   8
   1 -11   8 23419.5 1189.96  15
   1 -11   9 66.0683 85.1686   5
   1 -11   9 92.5246 151.647  15
  -1  11  -9 210.833 137.541   8
   1 -11  10 288.357 173.220  15
   1 -11  10 84.7064 124.746   5
  -1  11 -10-3.78340 122.610   8
   1 -11  11 2430.14 399.192  15
  -1  11 -11 1644.44 283.159   8
   1 -11  11 2277.10 337.648   5
  -1  11 -12 364.381 141.179   8
   1 -11  12 539.513 190.182  15
   1 -11  12 844.161 232.226   5
  -1  11 -13 861.449 224.797   8
   1 -11  13 351.422 175.646   5
   1 -11  13 1028.52 289.147  15
   1 -11  14 72.5033 149.890   5
  -1  11 -14-187.596 126.389   8
   1 -11  14-13.1570 123.695  15
   1 -11  15 1493.37 309.930  15
   1 -11  15 1721.69 336.800   5
  -1  11 -15 1921.38 322.007   8
   1 -11  16 1352.65 301.992   5
   1 -11  16 1332.06 288.630  15
  -1  11 -16 1740.74 309.713   8
   1 -11  17-30.5312 165.197  15
  -1  11 -17 146.092 145.576   8
   1 -11  17 65.0860 142.239   5
  -1  11 -18 1908.31 360.248   8
   1 -11  18 2226.91 409.562   5
   1 -11  18 2626.81 414.770  15
   1 -10 -13 310.279 211.428   3
   1 -10 -12 7141.78 700.009   3
   1 -10 -11 537.457 254.137   3
   1 -10 -10 250.941 220.545   3
   1 -10  -9 4439.79 526.915   3
   1 -10  -8 394.288 218.474   3
   1 -10  -7 5978.66 591.695   3
   1 -10  -6 125.297 110.398   9
   1 -10  -6-118.894 151.225   3
   1 -10  -5 7671.27 622.560   3
   1 -10  -5 8325.30 589.862   9
  -1  10   4 26168.5 940.694  14
   1 -10  -4 25039.0 1120.94   3
   1 -10  -4 27322.1 1072.69   9
  -1  10   3 248.629 130.179  14
   1 -10  -3 478.303 154.077   3
   1 -10  -3 386.709 166.696   9
   1 -10  -2 2209.35 276.886  15
   1 -10  -2 2880.39 331.859   9
   1 -10  -2 2893.31 339.255   3
   1 -10  -1 17130.6 807.542  15
   1 -10  -1 16465.2 797.645   3
   1 -10  -1 16612.0 797.460   9
   1 -10   0 1819.53 275.749   9
   1 -10   0 2193.95 295.244  15
  -1  10   0 2432.37 286.501   8
   1 -10   0 2161.37 272.629   3
  -1  10   0 2425.05 302.282  16
   1 -10   1 1082.38 219.741  15
   1 -10   1 900.661 180.106   3
  -1  10  -1 1192.38 217.047   8
  -1  10  -1 1497.98 245.279  16
  -1  10  -2 9825.47 563.697   8
   1 -10   2 8579.22 604.517  15
   1 -10   2 8853.20 508.419   3
  -1  10  -2 9587.80 558.633  16
  -1  10  -3 3807.35 351.862   8
   1 -10   3 4354.76 442.668  15
   1 -10   4 4467.70 458.037  15
  -1  10  -4 4617.34 387.745   8
  -1  10  -5 283.295 100.839   8
   1 -10   5 447.669 172.782  15
   1 -10   6 22593.6 889.793   5
  -1  10  -6 24396.4 933.157   8
   1 -10   6 23596.4 1109.38  15
   1 -10   7 8107.26 528.005   5
  -1  10  -7 8977.03 549.718   8
   1 -10   7 8849.31 691.198  15
   1 -10   8 2334.41 290.297   5
   1 -10   8 2268.50 349.556  15
  -1  10  -8 2420.64 289.358   8
   1 -10   9 7568.78 635.318  15
   1 -10   9 7175.57 532.962   5
  -1  10  -9 8821.93 560.606   8
   1 -10  10 679.460 188.868   5
   1 -10  10 812.981 210.227  15
  -1  10 -10 1253.87 236.073   8
  -1  10 -11 644.068 195.039   8
   1 -10  11 344.601 183.438  15
   1 -10  11 396.986 159.651   5
   1 -10  12 3587.41 448.603  15
  -1  10 -12 4180.25 416.944   8
   1 -10  12 4553.60 464.174   5
  -1  10 -13 186.449 136.313   8
   1 -10  13 386.194 197.980  15
   1 -10  13-78.6237 112.288   5
   1 -10  14 2241.26 351.781   5
   1 -10  14 3050.61 402.274  15
  -1  10 -14 2876.56 358.931   8
  -1  10 -15-42.9260 135.802   8
   1 -10  15 19.8778 157.773  15
   1 -10  15 44.2061 136.531   5
   1 -10  16 2557.93 400.076   5
   1 -10  16 2112.09 360.857  15
  -1  10 -16 2409.71 361.833   8
  -1  10 -17 2071.49 382.403   8
   1 -10  17 1810.11 348.140   5
   1 -10  17 1556.22 322.714  15
  -1  10 -18 25.2893 148.018   8
   1 -10  18-221.484 226.420   5
  -1  10 -19 510.151 198.593   8
   1 -10  19 307.387 205.780   5
   1  -9 -15 542.497 250.241   3
   1  -9 -14 1608.92 374.115   3
   1  -9 -13 3899.19 513.242   3
   1  -9 -12 1159.41 317.197   3
   1  -9 -11 393.381 243.574   3
   1  -9 -10 6209.09 611.579   3
   1  -9  -9 1968.79 358.785   3
   1  -9  -8 365.790 209.467   3
   1  -9  -7 698.060 207.356   3
  -1   9   7 1643.55 224.920  14
   1  -9  -6 17265.2 931.168   3
  -1   9   6 17400.5 731.059  14
   1  -9  -6 16629.2 800.865   9
   1  -9  -5 5305.69 430.063   9
  -1   9   5 4988.06 370.703  14
   1  -9  -5 5198.93 486.763   3
   1  -9  -4 827.419 185.164   3
  -1   9   4 637.291 135.536  14
   1  -9  -4 764.016 191.825   9
   1  -9  -3 33864.6 1066.21  15
   1  -9  -3 30565.2 1155.64   3
   1  -9  -3 32966.7 1122.14   9
  -1   9   3 32317.1 1003.05  14
   1  -9  -2 2331.84 283.235   3
  -1   9   2 2394.78 248.231  14
  -1   9   2 1755.66 261.670  16
   1  -9  -2 2103.30 254.041  15
   1  -9  -2 2471.93 295.318   9
   1  -9  -1 727.692 163.208   3
  -1   9   1 661.564 154.996   8
  -1   9   1 396.676 142.954  16
   1  -9  -1 432.345 134.172  15
   1  -9  -1 730.287 165.885   9
   1  -9   0 4999.09 412.503  15
  -1   9   0 5104.44 380.361   8
  -1   9   0 5283.11 403.374  16
   1  -9   0 5622.57 405.801   3
  -1   9  -1 920.551 165.851  16
   1  -9   1 880.975 157.351   3
   1  -9   1 1145.47 212.939  15
  -1   9  -1 1031.08 179.333   8
   1  -9   2 4707.46 421.548  15
   1  -9   2 4478.23 331.047   3
  -1   9  -2 5505.12 389.915   8
  -1   9  -2 4739.55 361.768  16
  -1   9  -3 3359.36 291.531  16
   1  -9   3 3980.56 386.356  15
   1  -9   3 4106.56 301.032   3
  -1   9  -3 3980.14 330.114   8
   1  -9   3 3867.87 300.147   5
  -1   9  -4 7000.13 410.246  16
   1  -9   4 6014.86 386.032   5
   1  -9   4 6142.68 509.643  15
  -1   9  -4 6416.18 426.434   8
   1  -9   5 13643.0 623.696   5
   1  -9   5 16401.9 845.575  15
  -1   9  -5 15220.9 671.308   8
  -1   9  -6-7.33247 79.5939   8
   1  -9   6 7.34456 63.4052   5
   1  -9   7 5456.45 506.889  15
  -1   9  -7 5769.27 414.004   8
   1  -9   7 4705.46 384.496   5
   1  -9   8 6540.66 464.073   5
  -1   9  -8 7101.01 471.048   8
   1  -9   9 1024.80 206.602   5
   1  -9   9 1341.92 265.490  15
  -1   9  -9 1130.11 202.566   8
   1  -9  10 931.762 214.053   5
   1  -9  10 1078.29 245.722  15
  -1   9 -10 962.733 206.191   8
   1  -9  11 1899.23 317.366  15
  -1   9 -11 2470.69 310.238   8
   1  -9  11 2232.88 307.426   5
   1  -9  12 3275.99 403.475  15
  -1   9 -12 3391.50 363.796   8
   1  -9  12 2628.83 351.072   5
   1  -9  13 2056.46 322.028   5
   1  -9  13 1868.06 321.408  15
  -1   9 -13 2131.05 295.394   8
   1  -9  14 59.7632 115.125   5
  -1   9 -14 226.086 180.004   8
   1  -9  14 251.287 157.577  15
   1  -9  15 8117.29 676.204   5
  -1   9 -15 9935.44 670.666   8
   1  -9  15 8938.86 665.480  15
  -1   9 -16 4241.00 454.391   8
   1  -9  16 4056.55 451.238  15
   1  -9  16 3844.70 477.833   5
  -1   9 -17 201.477 174.269   8
   1  -9  17 315.837 174.612  15
   1  -9  17 344.052 216.733   5
  -1   9 -18 2634.51 384.120   8
   1  -9  18 2121.90 381.795   5
   1  -9  19 149.675 180.902   5
  -1   9 -19 482.867 223.697   8
  -1   9 -20 612.311 241.555   8
   1  -9  20 603.343 238.689   5
   1  -8 -17-49.7127 170.152   3
   1  -8 -16-34.2469 149.500   3
   1  -8 -15 8027.94 719.067   3
   1  -8 -14 2459.88 401.432   3
   1  -8 -13 1197.58 313.980   3
   1  -8 -12 6743.67 631.434   3
   1  -8 -11 401.691 213.049   3
   1  -8 -10 151.472 170.032   3
   1  -8  -9 6968.76 600.353   3
  -1   8   9 6283.15 440.195  14
  -1   8   8 436.979 129.729  14
   1  -8  -8 238.706 157.354   3
  -1   8   7 2900.99 286.088  14
   1  -8  -7 3204.45 386.763   3
  -1   8   6 449.415 127.687  14
   1  -8  -6 270.349 129.083   9
   1  -8  -6 278.110 143.814   3
   1  -8  -5 9974.37 643.884   3
   1  -8  -5 10390.2 570.010   9
  -1   8   5 10807.0 517.398  14
   1  -8  -4 26480.7 956.870   9
   1  -8  -4 28600.5 891.434  15
  -1   8   4 29893.7 898.047  14
   1  -8  -4 29675.9 1103.77   3
   1  -8  -3 228.077 128.270   3
   1  -8  -3 218.847 109.809   9
  -1   8   3 197.495 97.1648  14
  -1   8   3 13.5436 79.0009  16
   1  -8  -3 449.926 116.872  15
   1  -8  -2 11855.2 614.414   3
   1  -8  -2 10859.7 553.509   9
   1  -8  -2 10250.0 529.872  15
  -1   8   2 10791.5 489.218  14
  -1   8   2 11226.6 594.812  16
  -1   8   1 11701.6 555.907   8
  -1   8   1 11840.1 587.923  16
   1  -8  -1 11951.3 580.729   9
   1  -8  -1 11174.5 568.160  15
   1  -8  -1 11304.2 578.589   3
  -1   8   1 12420.8 521.357  14
  -1   8   0 11454.3 539.357   8
  -1   8   0 10262.9 528.828  16
   1  -8   0 12312.6 571.697   3
   1  -8   0 12197.2 468.390   5
   1  -8   0 11558.7 590.428  15
   1  -8   1 1245.95 206.778  15
   1  -8   1 1151.89 167.317   3
  -1   8  -1 1262.20 189.560  16
  -1   8  -1 1339.69 177.213   8
   1  -8   1 1428.07 160.049   5
  -1   8  -2 6820.77 391.063  16
   1  -8   2 6696.66 362.345   5
  -1   8  -2 7333.38 418.092   8
   1  -8   2 7077.99 480.370  15
   1  -8   2 6955.35 382.631   3
   1  -8   3 19943.3 853.327  15
  -1   8  -3 19624.0 694.365  16
  -1   8  -3 20023.5 730.810   8
   1  -8   3 21171.6 676.648   3
   1  -8   3 20177.0 686.378   5
   1  -8   4 124.590 83.1033   5
   1  -8   4 191.357 70.3067   3
   1  -8   4 95.4577 89.9123  15
  -1   8  -4 104.683 68.1554  16
  -1   8  -4 164.474 93.2869   8
  -1   8  -5 244.331 82.8049  16
  -1   8  -5 232.535 101.948   8
   1  -8   5 201.433 81.2207   5
   1  -8   5 222.392 123.074  15
   1  -8   6 19917.7 907.706  15
  -1   8  -6 19841.3 647.037  16
   1  -8   6 18890.2 736.724   5
  -1   8  -6 19775.0 741.788   8
  -1   8  -7 678.426 135.793   8
   1  -8   7 811.971 154.818   5
  -1   8  -7 523.877 110.045  11
   1  -8   7 401.008 178.614  15
  -1   8  -8 1098.01 160.978  11
   1  -8   8 837.138 154.878   5
  -1   8  -8 1240.25 182.309   8
   1  -8   8 1155.24 235.406  15
   1  -8   9 20020.9 845.089   5
   1  -8   9 20897.9 953.393  15
  -1   8  -9 21114.5 740.385  11
  -1   8  -9 20722.4 817.477   8
   1  -8  10 747.353 194.026  15
  -1   8 -10 874.589 183.284   8
   1  -8  10 570.000 172.451   5
  -1   8 -11 2475.05 289.581   8
   1  -8  11 1944.36 280.802   5
   1  -8  11 1811.18 276.640  15
   1  -8  12 2353.24 323.807   5
   1  -8  12 2555.63 340.157  15
  -1   8 -12 2930.99 322.189   8
   1  -8  13 4178.30 436.533   5
  -1   8 -13 4955.31 428.902   8
   1  -8  13 4994.61 453.438  15
   1  -8  14 3208.11 407.251   5
   1  -8  14 3222.15 370.996  15
   1  -8  15 355.514 159.557   5
   1  -8  15 243.969 145.634  15
   1  -8  16 5557.79 561.313   5
   1  -8  16 5211.01 483.380  15
   1  -8  17 4052.46 490.734   5
   1  -8  18 304.967 179.249   5
   1  -8  19 2013.66 397.266   5
   1  -8  20 4417.71 543.759   5
   1  -8  21 153.137 179.742   5
   1  -7 -18 987.994 282.708   3
   1  -7 -17 3217.64 467.766   3
   1  -7 -16 5448.76 595.208   3
   1  -7 -15 919.283 287.550   3
   1  -7 -14 8290.76 693.375   3
   1  -7 -13 5865.48 568.197   3
   1  -7 -12 454.495 218.608   3
  -1   7  12 868.280 200.830  14
  -1   7  11 14643.8 692.673  14
   1  -7 -11 12004.3 791.585   3
  -1   7  10 4243.75 356.514  14
   1  -7 -10 3981.09 445.947   3
   1  -7  -9 11551.6 735.690   3
  -1   7   9 11824.8 575.768  14
  -1   7   8 327.521 131.437  14
   1  -7  -8 159.689 127.331   3
   1  -7  -7 422.277 166.738   3
  -1   7   7 163.869 75.5401  14
   1  -7  -6 14861.9 768.754   3
   1  -7  -6 13504.0 635.205   9
  -1   7   6 15658.9 608.869  14
  -1   7   5 530.843 114.418  14
   1  -7  -5 411.620 118.626   9
   1  -7  -5 786.715 126.036  15
   1  -7  -5 384.805 146.297   3
   1  -7  -4 19044.2 818.357   3
  -1   7   4 18549.7 774.266  16
  -1   7   4 19443.4 650.054  14
   1  -7  -4 18559.1 717.300   9
   1  -7  -4 18769.7 648.489  15
   1  -7  -3 38443.7 1104.77   9
   1  -7  -3 40789.7 1068.11  15
  -1   7   3 39382.9 1005.31  14
  -1   7   3 39765.9 1176.32  16
   1  -7  -3 39493.4 1206.66   3
  -1   7   2 241.717 99.9286   8
  -1   7   2 187.455 93.8042  16
  -1   7   2 502.551 99.9028  14
   1  -7  -2 417.451 105.290  15
   1  -7  -2 422.494 110.752   3
   1  -7  -2 385.861 110.879   9
  -1   7   1 240.578 96.1906   8
   1  -7  -1 402.755 118.593  15
   1  -7  -1 348.671 103.832   9
   1  -7  -1 188.662 85.6594   3
  -1   7   1 310.341 77.7088  14
  -1   7   1 144.250 81.5650  16
  -1   7   0 25323.7 742.162  14
   1  -7   0 26827.3 836.117   3
  -1   7   0 25569.2 799.526   8
  -1   7   0 25742.7 813.994  16
   1  -7   0 24884.4 858.061  15
   1  -7   1 1468.94 201.691  15
  -1   7  -1 1311.62 165.404  16
   1  -7   1 1459.49 152.690   5
  -1   7  -1 1585.14 180.580   8
   1  -7   1 1384.36 164.638   3
   1  -7   2 2225.60 197.538   3
   1  -7   2 2464.34 265.658  15
  -1   7  -2 2217.99 212.969   8
  -1   7  -2 1929.93 194.323  16
   1  -7   2 2517.70 200.923   5
  -1   7  -3 4343.90 273.752  16
   1  -7   3 4116.50 348.234  15
   1  -7   3 4754.26 271.517   3
   1  -7   3 4648.74 288.660   5
  -1   7  -3 4006.71 284.633   8
   1  -7   4 5287.32 406.172  15
  -1   7  -4 4665.00 280.577  16
   1  -7   4 5272.96 267.689   3
   1  -7   4 5439.43 330.752   5
  -1   7  -4 4920.60 319.206   8
   1  -7   5 10268.6 478.790   5
  -1   7  -5 10095.2 459.344  11
  -1   7  -5 10466.0 477.348   8
  -1   7  -5 10005.2 412.092  16
   1  -7   5 9891.23 360.719   3
   1  -7   5 10722.5 594.414  15
   1  -7   6 96.0480 116.782  15
  -1   7  -6-10.4997 60.3114  11
   1  -7   6 134.757 64.2039   5
  -1   7  -6 15.1358 59.6825   8
  -1   7  -7 69805.9 1594.12   8
   1  -7   7 69013.9 1645.57   5
   1  -7   7 67127.7 1799.59  15
  -1   7  -7 68954.9 1509.37  11
  -1   7  -8 94543.0 1893.96  11
   1  -7   8 95519.6 2235.16  15
  -1   7  -8 93453.6 2015.08   8
   1  -7   8 90512.5 2072.40   5
  -1   7  -9 3138.25 292.245   8
   1  -7   9 2910.65 301.484   5
  -1   7  -9 3707.19 264.396  11
   1  -7   9 3277.91 338.961  15
   1  -7  10 402.603 138.459   5
   1  -7  10 262.702 128.267  15
  -1   7 -10 342.180 131.963   8
   1  -7  11 5649.78 460.528   5
   1  -7  11 6098.28 469.668  15
   1  -7  12 4937.68 431.968  15
   1  -7  12 5134.63 454.229   5
   1  -7  13 50.8643 94.9776   5
   1  -7  13 86.1033 115.824  15
   1  -7  14 592.932 180.847   5
   1  -7  14 487.952 152.909  15
   1  -7  15 15330.6 884.137   5
   1  -7  15 16754.3 812.754  15
   1  -7  16 802.235 255.951   5
   1  -7  17 402.682 176.911   5
   1  -7  18 10776.6 793.768   5
   1  -7  19 1019.38 283.062   5
   1  -7  20 576.254 238.719   5
   1  -7  21 112.773 164.558   5
   1  -6 -19-137.471 212.367   3
   1  -6 -19-254.867 181.424  12
   1  -6 -18 1582.78 327.506   3
   1  -6 -17 43.5092 133.790   3
   1  -6 -16 388.797 203.253   3
   1  -6 -15 8121.44 670.344   3
  -1   6  14 52.3873 102.182  14
   1  -6 -14 94.1318 140.141   3
   1  -6 -13 1650.82 310.019   3
  -1   6  13 2075.38 271.281  14
   1  -6 -12 15974.4 880.598   3
  -1   6  12 17553.2 762.706  14
   1  -6 -11 216.234 132.413   3
  -1   6  11 114.055 95.4733  14
  -1   6  10 238.889 111.797  14
   1  -6 -10 483.477 168.190   3
   1  -6  -9 12043.5 720.653   3
  -1   6   9 13405.1 584.991  14
  -1   6   8 2615.68 215.440   5
   1  -6  -8 2646.01 326.474   3
  -1   6   8 2760.40 251.967  14
  -1   6   7 943.727 141.798  14
  -1   6   7 790.607 111.405   5
  -1   6   6 9290.39 432.005  14
   1  -6  -6 10093.7 594.176   3
   1  -6  -6 10575.0 514.255   9
   1  -6  -6 9831.87 379.391   7
  -1   6   6 9934.10 398.348   5
  -1   6   5 63161.8 1379.53  14
   1  -6  -5 64999.9 1331.61  15
   1  -6  -5 62360.2 1483.46   9
  -1   6   5 63450.8 1596.92  16
   1  -6  -5 63516.1 1664.45   3
   1  -6  -4 71858.9 1608.98   9
   1  -6  -4 73396.5 1496.88  15
   1  -6  -4 72295.9 1755.70   3
  -1   6   4 70822.5 1691.73  16
  -1   6   4 73499.3 1500.20  14
   1  -6  -3 53.2088 83.0392   3
  -1   6   3 11.7238 59.1946  16
   1  -6  -3 118.730 70.0392   9
   1  -6  -3 87.9138 54.7497  15
  -1   6   3 115.742 58.0763  14
  -1   6   2 39164.7 1005.21   8
   1  -6  -2 40357.6 1032.68   9
   1  -6  -2 39986.2 1092.27   3
  -1   6   2 39885.4 1059.56  16
   1  -6  -2 37684.7 993.956  15
  -1   6   2 38053.8 914.916  14
   1  -6  -1 9210.05 263.577   6
  -1   6   1 10494.2 460.376  16
  -1   6   1 9740.05 382.426  14
   1  -6  -1 10784.9 472.067  15
   1  -6  -1 10182.2 465.475   3
  -1   6   1 10040.9 431.121   8
  -1   6   0 16735.2 528.431  14
   1  -6   0 16720.1 624.185  15
  -1   6   0 16673.5 570.023   8
   1  -6   0 17313.5 597.645   3
  -1   6   0 16113.2 574.397  16
  -1   6  -1 9251.03 401.327  16
   1  -6   1 9411.44 469.043  15
  -1   6  -1 9967.63 418.747   8
   1  -6   1 9783.87 408.962   3
   1  -6   2 201.860 67.3691   5
   1  -6   2 50.4092 69.1059  15
  -1   6  -2 19.7029 33.6129  16
  -1   6  -2 137.908 68.0825   8
   1  -6   2 79.3353 50.5717   3
  -1   6  -3 41375.2 1018.66   8
   1  -6   3 42143.8 999.523   5
  -1   6  -3 41707.7 962.897  16
   1  -6   3 43898.7 1197.07  15
   1  -6   3 41678.7 926.286   3
   1  -6   4 288.495 84.3918   5
  -1   6  -4 218.010 66.9651  11
   1  -6   4 156.449 88.7628  15
  -1   6  -4 357.779 85.6476   8
   1  -6   4 155.920 46.8078   3
  -1   6  -5 11900.1 395.268  10
   1  -6   5 12953.2 609.455  15
   1  -6   5 12623.0 506.118   5
  -1   6  -5 11452.8 449.466  11
  -1   6  -5 12036.4 487.564   8
   1  -6   5 12154.9 365.547   3
  -1   6  -6 102485. 1805.13  10
   1  -6   6 97462.5 2199.31  15
   1  -6   6 101475. 2063.97   5
  -1   6  -6 101617. 2013.90   8
  -1   6  -6 100142. 1915.72  11
   1  -6   7 20339.2 728.828   5
   1  -6   7 19093.9 781.903  15
  -1   6  -7 19565.4 601.877  11
  -1   6  -7 18095.5 658.280   8
  -1   6  -7 19356.7 523.759  10
  -1   6  -8 26754.2 728.639  11
   1  -6   8 26923.2 896.674   5
  -1   6  -9 29533.4 900.209   6
   1  -6   9 28250.5 968.566   5
  -1   6  -9 29068.7 772.731  11
   1  -6  10 2411.56 278.138  15
   1  -6  10 2540.45 285.541   5
  -1   6 -10 3038.76 284.773   6
   1  -6  11 788.409 165.818  15
   1  -6  11 1040.27 199.167   5
  -1   6 -11 914.680 165.411   6
   1  -6  12 3966.75 387.681   5
   1  -6  12 3962.31 353.768  15
  -1   6 -12 3739.15 340.527   6
  -1   6 -13 4741.52 408.292   6
   1  -6  13 4555.85 434.648   5
   1  -6  13 4800.15 390.767  15
  -1   6 -14 4438.49 410.520   6
   1  -6  14 3677.70 405.278   5
   1  -6  14 4655.86 389.385  15
   1  -6  15 168.417 132.781   5
  -1   6 -15 201.375 99.4505   6
   1  -6  16 2780.61 383.692   5
  -1   6 -16 2479.10 334.398   6
  -1   6 -17 3824.41 433.104   6
   1  -6  17 2823.94 394.536   5
  -1   6 -18 352.274 183.033   6
   1  -6  18 472.936 201.516   5
  -1   6 -19 2379.09 392.254   6
   1  -6  19 2565.64 387.029   5
  -1   6 -20 1794.69 346.215   6
   1  -6  20 1358.36 308.299   5
   1  -6  21 336.501 184.541   5
   1  -6  22 13.7189 166.847   5
   1  -5 -19 1064.41 268.675  12
   1  -5 -19 299.436 168.822   3
   1  -5 -18 79.8357 133.507   3
   1  -5 -18 270.735 160.287  12
   1  -5 -17 4584.07 494.037   3
  -1   5  17 3594.11 393.590  14
  -1   5  16 1539.80 272.776  14
   1  -5 -16 1566.00 301.640   3
   1  -5 -15 328.144 200.531   3
  -1   5  15 192.975 138.081  14
   1  -5 -14 15324.2 853.561   3
  -1   5  14 15187.4 753.895  14
  -1   5  13 4857.27 394.944  14
   1  -5 -13 3928.20 430.392   3
  -1   5  12 201.521 105.681  14
  -1   5  12 172.794 99.8020   5
   1  -5 -12 427.382 164.329   3
   1  -5 -11 12654.2 718.728   3
  -1   5  11 12542.0 560.968   5
   1  -5 -11 12947.0 592.343   6
  -1   5  11 12400.6 589.358  14
  -1   5  10 4511.23 332.024  14
  -1   5  10 4645.06 320.415   5
   1  -5 -10 4352.59 419.282   3
   1  -5 -10 4460.05 319.473   6
  -1   5   9 5230.57 344.617  14
   1  -5  -9 5072.02 432.125   3
  -1   5   9 5170.05 315.944   5
   1  -5  -9 5328.22 332.939   6
  -1   5   8 8192.12 409.148  14
   1  -5  -8 8215.30 529.173   3
  -1   5   8 7983.36 377.085   5
   1  -5  -8 8333.34 392.931   6
  -1   5   7 3305.18 242.491  14
  -1   5   7 3345.83 228.699   5
   1  -5  -7 3731.92 240.532   6
  -1   5   6 28126.5 732.143   5
   1  -5  -6 28328.8 733.281   6
   1  -5  -6 28920.7 679.123   7
  -1   5   6 28838.2 781.035  14
   1  -5  -6 28937.5 992.692   3
   1  -5  -5 114.956 40.1694   6
  -1   5   5 122.086 46.2495   5
  -1   5   5 156.054 59.0949  14
   1  -5  -5 133.599 70.7909   3
  -1   5   5 185.247 69.8066  16
   1  -5  -5 150.649 60.8776   9
   1  -5  -4 9579.25 488.975   3
  -1   5   4 10252.6 385.976  14
   1  -5  -4 9919.23 434.897   9
  -1   5   4 10090.7 478.187  16
  -1   5   4 9744.13 350.414   5
   1  -5  -4 9678.66 317.869   6
   1  -5  -4 10694.2 386.595  15
   1  -5  -3 83752.9 1463.69   6
  -1   5   3 87760.3 1797.71  16
   1  -5  -3 87747.3 1846.52   3
  -1   5   3 86338.6 1614.10  14
   1  -5  -3 88810.5 1662.59  15
   1  -5  -3 87560.4 1731.21   9
  -1   5   2 2349.78 203.182  16
  -1   5   2 2349.48 162.806  14
   1  -5  -2 2837.70 209.103   9
   1  -5  -2 2677.84 198.595  15
  -1   5   2 2715.81 202.525   8
   1  -5  -2 2857.20 232.937   3
  -1   5   1 8456.22 362.399   8
  -1   5   1 8326.78 317.673  14
   1  -5  -1 8389.31 376.397  15
  -1   5   1 8729.04 382.775  16
   1  -5  -1 9283.99 401.751   3
  -1   5   0 29953.8 773.462  16
   1  -5   0 29576.3 783.728   3
  -1   5   0 32111.1 784.598   8
   1  -5   0 29342.4 826.451  15
  -1   5   0 31702.4 722.203  14
   1  -5   1 7211.10 368.979  15
   1  -5   1 7749.76 322.085   3
  -1   5  -1 6997.27 317.306   8
  -1   5  -1 6566.14 300.360  16
  -1   5  -2 872.152 111.000   8
   1  -5   2 911.898 108.181   5
  -1   5  -2 787.710 100.200  16
   1  -5   2 803.931 97.7572   3
   1  -5   2 789.974 123.334  15
  -1   5  -3 23985.3 665.281   8
  -1   5  -3 23517.7 592.015  10
  -1   5  -3 23329.6 638.713  11
   1  -5   3 23988.3 653.327   5
   1  -5   3 24485.4 580.818   3
   1  -5   4 42121.6 1112.95  15
   1  -5   4 38589.8 800.077   3
   1  -5   4 42280.8 979.276   5
  -1   5  -4 39899.6 843.369  10
  -1   5  -4 41718.7 915.164  11
  -1   5  -4 40445.9 953.193   8
  -1   5  -5 12254.9 381.277  10
   1  -5   5 13501.5 348.549   3
  -1   5  -5 12857.9 426.433  11
   1  -5   5 12588.2 565.992  15
  -1   5  -5 13450.9 487.434   8
  -1   5  -6 428.203 89.7497   6
   1  -5   6 514.940 55.9075   3
  -1   5  -6 495.988 78.2309  11
  -1   5  -6 508.503 73.0962  10
   1  -5   6 426.469 96.9843   5
   1  -5   6 654.785 136.691  15
   1  -5   7 22329.2 758.173   5
  -1   5  -7 23121.5 570.179  10
  -1   5  -7 23549.7 613.264  11
  -1   5  -7 22729.9 700.467   6
   1  -5   7 21592.3 783.732  15
  -1   5  -8 15054.9 574.396   6
  -1   5  -8 14563.9 459.846  11
   1  -5   8 14275.8 612.811   5
  -1   5  -8 14378.7 435.273  10
   1  -5   8 13205.9 594.185  15
  -1   5  -9 3522.64 213.141  11
   1  -5   9 3070.31 278.742  15
  -1   5  -9 3741.02 290.510   6
   1  -5   9 3384.98 303.590   5
   1  -5  10 6718.26 455.344   5
  -1   5 -10 6651.61 415.830   6
   1  -5  10 7213.17 434.872  15
  -1   5 -11 118.216 110.418   6
   1  -5  11 120.346 123.021   5
   1  -5  11 85.5619 60.2033  15
   1  -5  12 8156.82 548.055   5
   1  -5  12 8655.21 483.443  15
  -1   5 -12 8246.35 520.871   6
  -1   5 -13 2749.40 307.722   6
   1  -5  13 3403.12 373.504   5
   1  -5  13 3350.83 302.953  15
   1  -5  14 386.238 111.920  15
  -1   5 -14 325.998 143.464   6
   1  -5  14 342.558 159.115   5
  -1   5 -15 8802.54 595.048   6
   1  -5  15 8330.01 620.178   5
  -1   5 -16 834.626 202.618   6
   1  -5  16 1003.10 215.706   5
  -1   5 -17 3190.18 392.125   6
   1  -5  17 3100.83 421.549   5
   1  -5  18 5758.30 555.437   5
  -1   5 -18 5965.18 550.410   6
   1  -5  19 97.9550 174.810   5
  -1   5 -19 95.8408 128.117   6
  -1   5 -20-14.7045 136.977   6
   1  -5  20 125.173 154.266   5
   1  -5  21 851.714 263.746   5
  -1   5 -21 1155.62 276.680   6
  -1   5 -22 801.722 256.255   6
   1  -5  22 1489.81 352.532   5
   1  -4 -20 515.759 207.971  12
  -1   4  19-82.2996 117.656  14
   1  -4 -19 163.486 147.721  12
   1  -4 -18 2572.58 357.920   3
   1  -4 -18 2569.53 362.795  12
   1  -4 -17 1441.50 270.106   3
  -1   4  17 1424.32 251.894  14
   1  -4 -17 1674.52 286.048   6
   1  -4 -17 1611.47 290.356  12
   1  -4 -16 2862.25 338.710   6
  -1   4  16 3193.84 366.866  14
   1  -4 -16 3071.52 387.213   3
  -1   4  15 6368.60 468.254   5
   1  -4 -15 7417.73 519.168   6
   1  -4 -15 6867.74 540.083   3
  -1   4  15 6723.27 494.896  14
  -1   4  14 3220.01 336.529  14
   1  -4 -14 3073.48 318.160   6
  -1   4  14 2896.09 307.769   5
   1  -4 -14 2820.97 342.185   3
  -1   4  13 7320.28 473.670  14
   1  -4 -13 6837.86 461.955   6
   1  -4 -13 7646.99 554.656   3
  -1   4  13 6800.42 448.848   5
  -1   4  12 21954.8 822.607  14
   1  -4 -12 21856.6 825.271   6
  -1   4  12 22160.8 816.286   5
   1  -4 -12 20937.5 924.468   3
   1  -4 -11 319.900 133.796   3
   1  -4 -11 289.534 98.7880   6
  -1   4  11 504.744 128.233   5
  -1   4  11 582.185 139.841  14
  -1   4  10 737.499 134.613  14
   1  -4 -10 1064.91 206.954   3
   1  -4 -10 895.071 143.753   6
  -1   4  10 1079.92 156.533   5
   1  -4  -9 5242.01 408.225   3
  -1   4   9 5543.02 337.211  14
   1  -4  -9 5277.15 330.407   6
   1  -4  -8 19949.5 799.546   3
  -1   4   8 19903.0 644.237  14
   1  -4  -8 19814.1 643.444   6
  -1   4   8 19288.6 625.410   5
   1  -4  -7 3799.17 184.074   7
   1  -4  -7 4189.25 252.721   6
  -1   4   7 4489.89 266.323  14
  -1   4   7 3776.49 240.911   5
   1  -4  -7 4171.70 341.790   3
   1  -4  -6 94.8637 33.7838   7
   1  -4  -6 59.2757 70.7875   3
   1  -4  -6 80.3704 35.0465   6
  -1   4   6 23.8447 36.1698   5
  -1   4   6 93.0119 48.5778  14
  -1   4   5 89009.4 1648.69   5
   1  -4  -5 91193.3 1635.08   6
  -1   4   5 90046.2 1667.48  14
   1  -4  -5 88138.9 1908.47   3
   1  -4  -5 89006.0 1769.40   9
   1  -4  -5 91076.6 1560.41   7
  -1   4   5 91242.7 1869.03  16
  -1   4   4 19731.6 520.620   5
  -1   4   4 19715.0 527.632  14
  -1   4   4 19912.9 646.064  16
   1  -4  -4 18870.1 588.404   9
   1  -4  -4 20126.1 487.501   6
   1  -4  -4 19733.0 510.784  15
   1  -4  -4 19120.7 670.248   3
   1  -4  -3 711.953 86.8369  15
  -1   4   3 532.161 96.5525  16
  -1   4   3 798.018 85.9421   5
  -1   4   3 515.086 72.1881  14
   1  -4  -3 646.994 100.369   9
  -1   4   2 75619.0 1466.22   8
   1  -4  -2 79098.1 1462.14  15
  -1   4   2 75346.0 1377.10  14
  -1   4   2 77259.0 1519.19  16
   1  -4  -2 74805.6 1476.99   9
   1  -4  -1 43032.4 968.816   3
  -1   4   1 44287.2 949.148  16
   1  -4  -1 41841.0 940.396  15
  -1   4   1 43800.4 928.694   8
  -1   4   1 41903.9 846.033  14
  -1   4   0 2622.82 168.093   8
   1  -4   0 3141.71 202.733  15
  -1   4   0 2962.40 178.284  16
  -1   4   0 2650.06 147.144  14
   1  -4   0 2743.19 176.575   3
  -1   4  -1 46368.2 962.676   8
  -1   4  -1 48264.7 956.000  16
   1  -4   1 46791.1 946.777   3
   1  -4   2 7.43237 32.5222  15
  -1   4  -2 68.9089 42.1697   8
   1  -4   2 106.833 43.5847   5
   1  -4   2 150.257 40.4378   3
  -1   4  -2 149.580 41.2678  10
  -1   4  -3 11476.7 384.374   8
   1  -4   3 10878.1 441.910  15
  -1   4  -3 11069.5 326.235  10
   1  -4   3 10831.5 378.843   5
   1  -4   3 10678.1 306.730   3
  -1   4  -3 10778.8 328.518   6
  -1   4  -3 10511.5 339.330  11
  -1   4  -4 20873.4 495.344  10
   1  -4   4 20840.3 664.288  15
   1  -4   4 20431.2 449.979   3
  -1   4  -4 19673.3 533.992   6
  -1   4  -4 21202.3 517.403  11
   1  -4   4 21893.7 607.702   5
  -1   4  -5 9337.41 304.434  10
   1  -4   5 9952.56 263.933   3
   1  -4   5 10399.6 416.096   5
   1  -4   5 10244.1 447.230  15
  -1   4  -5 9844.27 317.155  11
  -1   4  -5 9571.89 366.718   6
   1  -4   6 71779.7 1487.26   5
  -1   4  -6 70845.2 1268.19  11
  -1   4  -6 63706.4 1386.39   6
   1  -4   6 65822.0 1483.76  15
  -1   4  -7 8135.93 385.272   6
  -1   4  -7 7593.26 282.685  11
   1  -4   7 8155.65 404.749  15
   1  -4   7 8710.75 429.359   5
  -1   4  -8 13437.3 404.524  11
  -1   4  -8 13330.8 539.915   6
   1  -4   8 13182.1 537.395  15
   1  -4   8 13484.8 575.063   5
  -1   4  -9 28808.8 677.539  11
  -1   4  -9 28810.7 896.692   6
   1  -4   9 28447.2 856.799  15
   1  -4   9 27234.2 915.502   5
   1  -4  10 3758.82 280.290  15
   1  -4  10 4099.24 342.272   5
  -1   4 -10 4364.40 331.786   6
  -1   4 -10 3742.31 208.584  11
  -1   4 -11 677.916 144.887   6
   1  -4  11 522.037 144.948   5
   1  -4  11 597.397 121.719  15
  -1   4 -12 1094.62 183.308   6
   1  -4  12 1037.96 204.394   5
   1  -4  12 1090.09 161.420  15
   1  -4  13 13443.2 564.444  15
  -1   4 -13 13158.5 676.402   6
   1  -4  13 12161.4 690.928   5
  -1   4 -14 755.896 190.986   6
   1  -4  14 676.742 194.611   5
  -1   4 -15 1395.47 248.825   6
   1  -4  15 1458.34 253.028   5
   1  -4  16 4910.81 482.634   5
  -1   4 -16 5208.51 484.951   6
   1  -4  17 4673.90 478.460   5
  -1   4 -17 4482.05 444.542   6
   1  -4  18-50.2691 171.041   5
  -1   4 -18 215.942 162.861   6
  -1   4 -19 3800.74 450.614   6
   1  -4  19 4179.06 488.081   5
  -1   4 -20 1255.64 299.789   6
   1  -4  20 875.122 243.940   5
   1  -4  21-160.560 182.701   5
  -1   4 -21 250.025 201.763   6
   1  -4  22 157.463 177.999   5
  -1   4 -22 707.036 275.916   6
  -1   3  21 413.546 177.264  14
   1  -3 -21 597.132 222.604  12
  -1   3  20 36.1236 128.018  14
   1  -3 -20 210.045 168.215  12
   1  -3 -19 89.5101 140.606   6
  -1   3  19-15.6718 125.111  14
   1  -3 -19 97.3185 122.136  12
   1  -3 -18 714.208 197.288  12
  -1   3  18 702.172 217.602   5
  -1   3  18 242.181 132.639  14
   1  -3 -18 365.735 178.749   6
  -1   3  17 6325.56 510.206  14
   1  -3 -17 7211.38 559.757  12
   1  -3 -17 7130.88 550.908   6
  -1   3  17 8063.35 569.731   5
   1  -3 -17 7157.13 547.849   3
   1  -3 -16 247.879 120.836   3
  -1   3  16 407.389 160.694  14
  -1   3  16 265.307 120.943   5
   1  -3 -16 262.893 134.816   6
   1  -3 -16 395.668 164.552  12
   1  -3 -15 1172.22 209.071   6
  -1   3  15 1356.54 233.889  14
  -1   3  15 1241.14 222.100   5
   1  -3 -15 1172.10 213.909   3
  -1   3  14 7509.43 492.201   5
  -1   3  14 8182.69 509.613  14
   1  -3 -14 7211.63 489.384   6
   1  -3 -14 7608.77 531.356   3
   1  -3 -13 6844.33 485.990   3
   1  -3 -13 6451.16 440.064   6
  -1   3  13 6516.34 440.970  14
  -1   3  13 7284.79 467.079   5
   1  -3 -12 2225.94 254.131   6
  -1   3  12 2000.79 234.902  14
   1  -3 -12 1981.71 258.575   3
  -1   3  12 1756.02 226.359   5
   1  -3 -11 43782.7 1294.21   3
  -1   3  11 44170.3 1196.85   5
  -1   3  11 42617.3 1168.22  14
   1  -3 -11 42523.8 1184.86   6
   1  -3 -10 320.226 93.6582   6
  -1   3  10 268.809 82.5367   5
   1  -3 -10 493.359 125.803   3
  -1   3  10 204.116 88.2905  14
  -1   3   9 10176.3 459.226   5
  -1   3   9 10892.7 464.408  14
   1  -3  -9 10154.2 461.393   6
   1  -3  -9 10714.0 548.521   3
  -1   3   8 2064.03 186.166   5
   1  -3  -8 1925.77 220.484   3
  -1   3   8 2146.31 186.676  14
   1  -3  -8 1742.10 178.650   6
  -1   3   7 23000.4 655.725   5
   1  -3  -7 21624.6 771.108   3
   1  -3  -7 23417.4 660.940   6
  -1   3   7 21815.9 635.761  14
  -1   3   6 29789.1 726.852  14
   1  -3  -6 29876.3 736.681   6
  -1   3   6 29818.2 739.862   5
   1  -3  -6 29547.8 883.279   3
   1  -3  -5 2630.20 164.460   6
   1  -3  -5 3018.61 235.077   3
   1  -3  -5 2809.68 126.081   7
  -1   3   5 2609.03 170.934   5
  -1   3   5 2876.57 171.648  14
  -1   3   5 2983.97 219.890  16
  -1   3   4 79343.6 1569.78  16
  -1   3   4 79935.2 1441.46   5
  -1   3   4 78130.6 1419.63  14
   1  -3  -4 78337.3 1606.44   3
   1  -3  -4 81128.7 1521.69   9
   1  -3  -4 81256.7 1407.14   6
   1  -3  -3 77613.5 1551.43   3
   1  -3  -3 81376.1 1392.25  15
  -1   3   3 80190.2 1516.52  16
   1  -3  -3 80325.5 1477.88   9
  -1   3   3 79458.4 1399.85   5
  -1   3   3 78001.5 1376.38  14
  -1   3   2 9649.55 287.600   5
   1  -3  -2 10027.9 308.780  15
   1  -3  -2 9088.01 349.277   3
  -1   3   2 10280.1 329.227   8
   1  -3  -2 9438.82 325.400   9
  -1   3   2 9136.38 265.205  14
  -1   3   2 9710.31 338.923  16
  -1   3   1 35909.9 764.133  16
   1  -3  -1 37824.7 769.421  15
  -1   3   1 35560.8 673.724  14
  -1   3   1 36227.2 748.673   8
  -1   3   0 29747.5 641.797   8
   1  -3   0 29843.2 651.021   3
  -1   3   0 29294.5 585.708  14
   1  -3   0 31084.4 689.145  15
  -1   3  -1 164034. 2630.31  10
  -1   3  -1 163419. 2672.69   8
   1  -3   1 165123. 2745.52  15
   1  -3   1 168262. 2636.61   3
  -1   3  -2 865.520 71.8916   6
  -1   3  -2 946.222 77.3055  11
  -1   3  -2 817.191 72.5842  10
   1  -3   2 888.935 70.6114   3
   1  -3   2 1003.27 91.7768   5
   1  -3   2 1002.10 110.155  15
  -1   3  -2 942.360 88.1848   8
  -1   3  -3 85.8320 28.8516  10
   1  -3   3 194.618 58.8108  15
  -1   3  -3 87.4264 29.8418   6
   1  -3   3 147.530 46.2588   5
  -1   3  -3 113.969 31.7128  11
  -1   3  -4 4965.08 234.090   6
  -1   3  -4 5152.66 181.455  11
   1  -3   4 5484.50 260.006   5
   1  -3   4 5341.25 271.809  15
   1  -3   5-5.10732 29.2035  15
   1  -3   5 10.6558 46.0103   5
  -1   3  -5 13.3331 14.3363  11
  -1   3  -5 4.47616 33.5484   6
   1  -3   5 108.283 31.5943   4
   1  -3   6 3569.35 232.286  15
   1  -3   6 3901.63 256.296   5
  -1   3  -6 3944.52 246.782   6
  -1   3  -6 4053.58 166.243  11
   1  -3   6 4037.08 188.201   4
   1  -3   7 85015.1 1775.61   5
  -1   3  -7 82769.5 1742.14   6
   1  -3   7 85018.9 1691.93  15
  -1   3  -7 88006.5 1590.31  13
  -1   3  -7 88335.7 1491.48  11
  -1   3  -8 54796.7 1150.03  13
  -1   3  -8 55624.5 1306.64   6
   1  -3   8 58459.8 1364.00   5
  -1   3  -8 54975.1 1045.57  11
   1  -3   8 53845.5 1209.57  15
  -1   3  -9 1743.42 128.854  11
  -1   3  -9 1699.94 197.508   6
  -1   3  -9 1758.13 158.008  13
   1  -3   9 1583.35 198.783   5
   1  -3   9 1360.65 150.674  15
   1  -3  10 15188.5 536.340  15
  -1   3 -10 16573.3 664.820   6
  -1   3 -10 15140.4 533.400  13
   1  -3  10 15941.9 678.948   5
  -1   3 -10 13923.4 439.719  11
   1  -3  11 745.900 114.159  15
  -1   3 -11 991.447 172.022   6
   1  -3  11 753.156 162.536   5
  -1   3 -11 893.148 135.908  13
   1  -3  12 11232.4 618.812   5
  -1   3 -12 12211.8 620.653   6
  -1   3 -12 11489.7 510.113  13
  -1   3 -13 2574.51 243.654  13
  -1   3 -13 1800.62 243.809   6
   1  -3  13 2216.84 284.487   5
  -1   3 -14 9618.54 500.976  13
  -1   3 -14 9078.79 587.022   6
   1  -3  14 9514.31 612.919   5
  -1   3 -15 22569.3 834.681  13
  -1   3 -15 23721.0 994.101   6
   1  -3  15 21244.9 963.226   5
  -1   3 -16 1865.52 293.079   6
   1  -3  16 986.695 211.021   5
  -1   3 -17 6432.25 552.415   6
   1  -3  17 7347.96 578.452   5
   1  -3  18 12333.7 781.445   5
  -1   3 -18 12096.2 778.748   6
   1  -3  19 57.8456 134.765   5
  -1   3 -19 197.341 170.814   6
   1  -3  20 1861.32 317.910   5
  -1   3 -20 1577.78 307.389   6
   1  -3  21 428.398 196.618   5
  -1   3 -21 747.454 251.480   6
   1  -3  22 924.001 292.914   5
  -1   3 -22 967.171 262.916   6
   1  -3  23 98.7471 141.692   5
   1  -2 -22 2465.63 397.118   6
   1  -2 -22 1555.91 295.797  12
  -1   2  22 1960.16 352.484  14
   1  -2 -21 436.508 174.774  12
  -1   2  21 526.389 219.921  14
   1  -2 -21 292.639 151.206   6
  -1   2  21 368.910 176.105   5
   1  -2 -20 2663.75 370.148  12
  -1   2  20 2511.90 345.585   5
   1  -2 -20 2807.39 380.610   6
  -1   2  20 2677.69 384.372  14
   1  -2 -19 2125.56 333.987  12
   1  -2 -19 2343.40 339.344   6
  -1   2  19 2327.24 329.946  14
  -1   2  19 2132.45 321.892   5
   1  -2 -18 1387.61 268.503   6
  -1   2  18 979.592 231.148  14
   1  -2 -18 954.668 233.078  12
  -1   2  18 776.968 196.547   5
  -1   2  17 565.577 177.081   5
   1  -2 -17 320.008 176.428  12
   1  -2 -17 810.278 211.989   6
   1  -2 -16 12510.3 705.583   6
   1  -2 -16 12071.2 656.727   3
   1  -2 -16 11630.2 680.270  12
  -1   2  16 12694.1 696.102   5
   1  -2 -15 11563.2 652.070   6
   1  -2 -15 11580.4 623.239   3
   1  -2 -15 11025.3 639.411  12
  -1   2  15 11169.6 634.185   5
   1  -2 -14 631.836 166.091   6
  -1   2  14 702.048 167.200   5
   1  -2 -14 752.057 162.002   3
   1  -2 -14 661.963 174.019  12
   1  -2 -13 17523.3 748.284   3
  -1   2  13 17869.3 761.682   5
   1  -2 -13 17550.4 758.243   6
   1  -2 -12 15972.4 680.168   6
  -1   2  12 15370.0 673.587   5
   1  -2 -12 15402.4 675.846   3
  -1   2  11 1218.73 179.136   5
   1  -2 -11 1162.39 175.564   3
   1  -2 -11 1236.44 180.993   6
   1  -2 -10 10570.7 493.284   6
   1  -2 -10 10306.2 510.354   3
  -1   2  10 10867.8 509.507   5
   1  -2  -9 8902.90 425.542   6
  -1   2   9 8243.15 284.742   2
   1  -2  -9 8272.18 440.427   3
   1  -2  -8 25391.7 807.383   3
  -1   2   8 25298.8 583.148   2
   1  -2  -8 26954.0 760.292   6
  -1   2   8 27852.3 776.688   5
   1  -2  -7 23323.7 650.044   6
  -1   2   7 21290.6 508.455   2
   1  -2  -7 21778.7 702.891   3
  -1   2   7 22162.2 645.858   5
   1  -2  -6 31293.7 757.894   6
  -1   2   6 31699.4 656.062   2
   1  -2  -6 30546.8 834.040   3
  -1   2   6 32131.3 773.912   5
  -1   2   5 63040.1 1211.43   5
  -1   2   5 62122.2 1116.11   2
   1  -2  -5 59678.1 1293.95   3
   1  -2  -5 62317.0 1196.29   6
  -1   2   5 64177.3 1289.23  16
  -1   2   4 32340.0 668.804  14
  -1   2   4 32837.9 709.345   5
  -1   2   4 33732.7 771.668  16
   1  -2  -4 33006.9 691.142   6
   1  -2  -4 32551.7 783.364   3
  -1   2   4 33205.9 663.118   2
  -1   2   3 870.949 78.0392   5
  -1   2   3 948.638 94.5664  16
  -1   2   3 850.575 76.4253   2
   1  -2  -3 910.176 96.1889   3
  -1   2   3 899.638 68.8424  14
   1  -2  -2 114833. 1950.98   3
  -1   2   2 116192. 1872.86   5
   1  -2  -2 115005. 1908.01   9
  -1   2   2 117590. 1925.67  16
  -1   2   2 112439. 1881.69   2
  -1   2   1 2825.91 135.238  16
   1  -2  -1 2808.19 141.223   3
   1  -2  -1 2829.71 130.579   9
  -1   2   1 2884.43 131.035   8
  -1   2   1 2816.51 122.089   5
   1  -2   0 1390.84 95.5911  15
  -1   2   0 1254.56 81.4560   8
  -1   2   0 1333.24 83.2656  10
   1  -2   1 122585. 2069.37  15
  -1   2  -1 128875. 2031.74   8
   1  -2   2 19959.4 464.595   5
   1  -2   2 20454.4 488.012  15
  -1   2  -3 135330. 2330.44   6
   1  -2   3 140118. 2348.03   5
  -1   2  -4 32466.7 731.219   6
   1  -2   4 31034.9 726.752   5
  -1   2  -4 31886.2 657.848  13
   1  -2   4 31421.2 701.201  15
   1  -2   4 30428.8 631.332   4
   1  -2   5 53849.5 1126.46   5
  -1   2  -5 51911.0 1110.13   6
   1  -2   5 53824.3 1022.93   4
  -1   2  -5 52927.2 1024.98  13
   1  -2   5 51788.0 1048.50  15
   1  -2   6 44784.0 931.073  15
   1  -2   6 43740.5 1030.86   5
  -1   2  -6 44585.8 935.383  13
  -1   2  -6 42918.2 1019.35   6
  -1   2  -7 1727.46 177.218   6
  -1   2  -7 1561.84 142.403  13
   1  -2   7 1861.99 186.268   5
   1  -2   7 1856.89 142.320  15
   1  -2   8 65575.2 1462.36   5
   1  -2   8 63215.4 1142.61   1
  -1   2  -8 66106.7 1450.44   6
  -1   2  -8 64056.1 1327.00  13
  -1   2  -8 62506.6 1341.24  12
   1  -2   8 59961.5 1236.13  15
   1  -2   9 7765.67 434.080   5
  -1   2  -9 7566.60 379.144  12
   1  -2   9 7597.30 235.035   1
  -1   2  -9 7479.01 365.454  13
  -1   2  -9 8010.40 430.830   6
   1  -2   9 8090.66 322.242  15
  -1   2 -10 8218.87 411.930  12
   1  -2  10 7122.42 304.463  15
  -1   2 -10 7281.75 385.890  13
  -1   2 -10 7872.71 442.376   6
   1  -2  10 6799.75 429.814   5
  -1   2 -11 3899.38 331.388   6
  -1   2 -11 4448.03 317.810  12
   1  -2  11 4208.02 351.150   5
  -1   2 -11 4610.08 315.566  13
  -1   2 -12 497.098 126.564  12
  -1   2 -12 618.705 161.922   6
  -1   2 -12 368.460 100.195  13
   1  -2  12 630.817 130.773   5
  -1   2 -13 15604.6 736.990   6
   1  -2  13 14960.3 722.472   5
  -1   2 -13 15040.5 646.786  13
   1  -2  14 8257.00 557.158   5
  -1   2 -14 9736.15 597.211   6
  -1   2 -14 9805.75 529.984  13
   1  -2  15 173.758 116.564   5
  -1   2 -15 844.891 178.334  13
  -1   2 -15 641.653 201.258   6
   1  -2  16 1696.51 275.041   5
  -1   2 -16 1696.16 271.152   6
  -1   2 -16 1553.31 234.367  13
  -1   2 -17 111.475 112.048  13
   1  -2  17 173.552 147.014   5
   1  -2  18 1110.76 250.480   5
  -1   2 -18 678.979 215.548   6
   1  -2  19 4757.76 500.041   5
  -1   2 -19 5145.02 515.092   6
   1  -2  20 243.074 164.077   5
  -1   2 -20 395.904 174.828   6
  -1   2 -21 1011.26 288.407   6
   1  -2  21 685.409 232.959   5
   1  -2  22 315.253 182.283   5
  -1   2 -22 284.065 178.614   6
   1  -2  23 91.3318 157.089   5
  -1   1  23 159.166 154.711   5
  -1   1  23-26.2234 158.547  14
   1  -1 -23-247.260 157.813   6
   1  -1 -22 2625.23 392.973   6
   1  -1 -22 3118.20 415.904  12
  -1   1  22 3054.74 415.524  14
  -1   1  22 2357.29 370.524   5
   1  -1 -21 1838.69 342.752   6
  -1   1  21 1443.54 302.849  14
   1  -1 -21 2098.88 319.971  12
  -1   1  21 1991.19 332.505   5
   1  -1 -20 333.663 150.917  12
   1  -1 -20 790.884 247.696   6
  -1   1  20 329.089 166.962   5
   1  -1 -19 1546.29 290.976  12
  -1   1  19 1293.31 271.694   5
   1  -1 -19 1419.09 279.320   6
   1  -1 -18 624.125 189.133  12
  -1   1  18 456.055 178.442   5
   1  -1 -18 493.725 196.405   6
   1  -1 -17 9245.46 626.991   6
  -1   1  17 9466.99 625.705   5
   1  -1 -17 9906.92 632.185  12
  -1   1  16 836.311 198.994   5
   1  -1 -16 666.422 184.689   6
   1  -1 -16 695.639 176.868  12
   1  -1 -15 623.281 159.943  12
   1  -1 -15 923.679 197.704   6
  -1   1  15 625.877 178.542   5
   1  -1 -15 938.961 174.072   3
  -1   1  14 26362.6 984.539   5
   1  -1 -14 24924.2 876.588   3
   1  -1 -14 24537.6 949.754   6
   1  -1 -14 24805.5 944.702  12
   1  -1 -13 3.03212 79.7038   6
  -1   1  13 391.366 144.046   5
   1  -1 -13 98.8997 97.2268   3
   1  -1 -13 407.977 124.578  12
   1  -1 -12 3268.15 276.672   3
   1  -1 -12 2930.10 282.653  12
   1  -1 -12 2539.26 260.888   6
  -1   1  12 2782.17 282.515   5
   1  -1 -11 32757.6 997.581   6
   1  -1 -11 31080.8 929.353   3
  -1   1  10 864.615 89.0966   2
   1  -1 -10 1134.16 90.8472   1
   1  -1 -10 907.609 133.894   3
  -1   1  10 1226.78 166.951   5
   1  -1 -10 1106.59 165.711   6
   1  -1  -9 58.8677 60.2190   6
  -1   1   9 103.060 37.6802   2
   1  -1  -9 47.5896 45.0404   3
  -1   1   9 154.743 73.1076   5
  -1   1   8 9700.81 434.080   5
  -1   1   8 8475.86 293.030   2
   1  -1  -8 9538.08 414.235   6
   1  -1  -8 9320.91 404.743   3
  -1   1   7 51663.5 1150.86   5
  -1   1   7 49751.3 959.199   2
   1  -1  -7 51898.5 1127.69   6
   1  -1  -7 49100.5 1106.66   3
  -1   1   6 49426.9 1066.10   5
  -1   1   6 48622.5 919.635   2
   1  -1  -6 48775.1 1041.63   3
   1  -1  -6 48285.3 1038.73   6
  -1   1   5 15885.3 461.824   5
   1  -1  -5 15841.1 445.593   6
  -1   1   5 14519.9 373.820   2
   1  -1  -5 15403.4 449.240   3
   1  -1  -4 29210.9 631.839   6
   1  -1  -4 29535.9 653.789   3
  -1   1   4 30009.1 657.420  16
  -1   1   4 30321.6 660.850   5
  -1   1   4 29447.5 591.722   2
  -1   1   3 59115.7 1048.22  16
  -1   1   3 56740.7 1046.55   5
   1  -1  -3 59758.3 1057.74   3
   1  -1   2 9876.21 266.276   5
  -1   1  -2 9401.84 265.572   6
   1  -1   3 25751.1 557.968   4
   1  -1   3 26199.2 580.422   5
  -1   1  -3 26174.3 588.084   6
  -1   1  -3 26681.6 568.065  13
   1  -1   4 55853.9 1080.75   5
  -1   1  -4 52657.2 1081.26   6
  -1   1  -4 55700.1 1011.71  12
   1  -1   4 55297.0 1060.74   4
  -1   1  -5 7644.41 325.275   6
   1  -1   5 7918.22 244.940  15
   1  -1   5 8061.82 324.387   5
   1  -1   5 7542.34 265.557   1
  -1   1  -5 7839.98 285.869  12
   1  -1   5 7912.69 311.366   4
   1  -1   6 2365.74 126.506  15
   1  -1   6 2611.60 149.259   1
  -1   1  -6 2563.01 169.175  12
  -1   1  -6 2604.31 196.776   6
   1  -1   6 2373.15 189.388   5
  -1   1  -7 57334.4 1206.17  12
   1  -1   7 56140.2 1045.32  15
  -1   1  -7 57091.8 1285.17   6
   1  -1   7 58847.0 1097.23   1
   1  -1   7 58472.6 1294.38   5
  -1   1  -8 8463.59 420.947   6
   1  -1   8 8148.93 415.590   5
  -1   1  -8 8498.44 375.513  12
   1  -1   8 8277.73 265.756  15
  -1   1  -9 265.572 99.0707   6
  -1   1  -9 221.718 76.1588  12
   1  -1   9 168.991 76.5907   5
  -1   1 -10 32360.0 983.706   6
   1  -1  10 31090.9 967.849   5
  -1   1 -10 29713.1 878.270  12
  -1   1 -11 10906.4 555.005   6
  -1   1 -11 9954.78 482.324  12
   1  -1  11 9801.16 523.856   5
  -1   1 -12 6380.92 447.427   6
  -1   1 -12 6771.93 407.603  12
   1  -1  12 6394.19 437.515   5
   1  -1  13 6179.38 440.683   5
  -1   1 -13 6607.57 466.547   6
  -1   1 -14 3169.69 312.159  12
   1  -1  14 4458.16 389.281   5
  -1   1 -14 3942.43 385.837   6
  -1   1 -15 103.536 118.070   6
  -1   1 -15 179.163 117.155  13
  -1   1 -15 159.264 115.912  12
   1  -1  15 61.7422 109.425   5
   1  -1  16 8721.68 593.622   5
  -1   1 -16 9591.66 578.861  12
  -1   1 -16 9638.61 645.446   6
  -1   1 -16 10167.4 606.531  13
   1  -1  17 2776.63 349.009   5
  -1   1 -17 3130.95 338.400  12
  -1   1 -17 3180.25 350.136  13
  -1   1 -17 2675.60 358.699   6
  -1   1 -18 2757.68 384.742   6
  -1   1 -18 1779.98 281.496  13
  -1   1 -18 2490.77 329.815  12
   1  -1  18 2065.37 320.980   5
  -1   1 -19 866.578 238.659   6
   1  -1  19 564.851 182.235   5
   1  -1  20 1936.51 318.052   5
  -1   1 -20 2187.84 365.945   6
  -1   1 -21 877.149 280.364   6
   1  -1  21 1011.51 270.277   5
   1  -1  22 1656.99 341.113  14
  -1   1 -22 1696.18 329.029   6
   1  -1  22 1662.67 310.685   5
  -1   0  23 3377.49 460.042   5
   1   0 -23 4080.58 494.555   6
   1   0 -22 284.053 174.956   6
  -1   0  22-239.126 183.155   5
   1   0 -21 299.749 183.402   6
   1   0 -21 346.542 190.034  12
  -1   0  21-17.6485 122.528   5
   1   0 -20 1936.67 335.018   6
   1   0 -20 1895.94 317.146  12
  -1   0  20 2385.47 365.594   5
   1   0 -19 3340.86 401.810   6
  -1   0  19 3086.81 390.414   5
   1   0 -19 4173.04 437.078  12
   1   0 -18 1293.51 268.411   6
   1   0 -18 1628.43 273.432  12
  -1   0  18 1121.26 246.578   5
   1   0 -17 647.811 174.261  12
   1   0 -17 830.335 213.611   6
  -1   0  17 778.766 194.823   5
   1   0 -16 9546.52 609.444   6
   1   0 -16 9209.10 582.399  12
  -1   0  16 9901.34 629.065   5
  -1   0  15 692.174 184.159   5
   1   0 -15 470.213 168.807   6
   1   0 -15 490.989 159.821  12
   1   0 -14 18106.6 774.848  12
   1   0 -14 17776.0 797.635   6
  -1   0  14 17006.8 786.118   5
  -1   0  13 5950.20 434.129   5
   1   0 -13 5568.86 403.657  12
   1   0 -13 6178.07 353.601   3
   1   0 -13 6170.73 434.557   6
   1   0 -12 3926.92 337.812   6
  -1   0  12 3666.71 318.958   5
   1   0 -12 3339.75 295.322  12
   1   0 -12 3958.34 275.279   3
   1   0 -11 10934.7 452.203   3
   1   0 -11 11607.4 549.005   6
   1   0 -11 12070.7 544.677  12
  -1   0  11 11218.3 395.772   2
  -1   0  11 11197.5 552.688   5
  -1   0  10 17048.4 509.159   2
   1   0 -10 18149.4 577.174   3
  -1   0  10 17929.3 688.434   5
   1   0 -10 18378.8 663.944  12
   1   0  -9 403.312 94.4281   6
   1   0  -9 418.675 80.0107   3
   1   0  -9 357.743 96.5203  12
  -1   0   9 185.551 78.6872   5
  -1   0   9 172.836 50.4320   2
   1   0  -8 34219.2 809.998   3
  -1   0   8 34204.3 776.840   2
   1   0  -8 35268.8 908.836  12
  -1   0   8 34936.3 943.094   5
  -1   0   7 5097.32 293.018   5
   1   0  -7 5007.00 277.748   6
  -1   0   7 5576.08 236.432   2
   1   0  -7 4853.89 226.427   3
   1   0  -7 5104.53 279.125  12
  -1   0   6 17658.5 461.200   2
   1   0  -6 17255.8 447.582   3
   1   0  -6 17942.9 530.727  12
   1   0  -6 17888.8 523.755   6
  -1   0   6 17983.3 556.481   5
  -1   0   5 138062. 2330.94   2
   1   0  -5 144886. 2396.22   6
   1   0  -5 141611. 2288.58   3
   1   0  -5 141874. 2411.54  12
  -1   0   5 143682. 2441.76   5
  -1   0   4 6882.64 235.762   2
   1   0  -4 6676.49 251.923  12
   1   0  -4 6275.09 237.482   6
  -1   0   4 6317.98 251.763   5
  -1   0   3 14052.4 362.980   5
   1   0  -3 13529.6 342.469   6
   1   0  -3 14060.7 357.610  12
   1   0  -2 2998.25 136.964   1
   1   0   1 51767.3 989.626   1
  -1   0  -1 51575.9 991.637   1
   1   0   2 120690. 2027.96   1
  -1   0  -2 117976. 1934.60   6
  -1   0  -2 116506. 2024.69   1
   1   0   2 119249. 1955.33   4
   1   0   3 283.474 56.2148   1
   1   0   3 245.751 52.3334   4
  -1   0  -3 204.598 49.6168   1
   1   0   3 175.974 38.7279   5
  -1   0  -3 303.900 54.7669   6
   1   0   4 12966.3 388.859   5
   1   0   4 12314.4 407.630   1
  -1   0  -4 12215.9 400.440   1
   1   0   4 13251.4 421.316   4
  -1   0  -4 12858.2 398.424   6
  -1   0  -5 79712.6 1536.32   6
  -1   0  -5 80716.2 1505.75   1
   1   0   5 81395.4 1527.54   5
  -1   0  -6 9232.01 387.408   6
  -1   0  -6 9223.73 343.567   1
   1   0   6 9008.54 376.520   5
  -1   0  -7 709.508 121.784   6
   1   0   7 547.444 100.941   5
   1   0   8 41544.7 1055.33   5
  -1   0  -8 40675.3 990.130  12
  -1   0  -8 43222.0 1094.15   6
   1   0   9 9932.33 469.554   5
  -1   0  -9 10324.6 495.850   6
  -1   0  -9 11095.5 458.485  12
  -1   0 -10 3032.39 277.880   6
   1   0  10 2823.91 259.480   5
  -1   0 -10 2665.73 228.633  12
  -1   0 -11 1073.35 186.499   6
   1   0  11 1247.74 188.290   5
  -1   0 -11 1291.36 173.036  12
  -1   0 -12 93.5929 77.8802   6
  -1   0 -12 90.8450 86.8268  12
   1   0  12 54.6360 68.0400   5
  -1   0 -13 21878.1 889.631   6
   1   0  13 22803.0 873.552   5
  -1   0 -13 21172.4 808.497  12
  -1   0 -14 52.0879 90.7844   3
  -1   0 -14 150.180 110.699  12
  -1   0 -14-98.2541 106.868   6
   1   0  14 170.406 127.065   5
  -1   0 -15 186.006 119.876   6
  -1   0 -15 49.6377 95.3745  12
   1   0  15 14.7201 85.2066   5
   1   0  16 7728.36 543.816   5
  -1   0 -16 6016.34 516.074   6
  -1   0 -16 7015.18 495.864  12
  -1   0 -17 941.869 198.312  12
  -1   0 -17 804.401 198.756   6
   1   0  17 904.184 218.587   5
  -1   0 -18 296.693 168.566   6
   1   0  18 298.140 165.333   5
  -1   0 -18 170.281 146.941  13
  -1   0 -19 4181.53 449.325  13
   1   0  19 4131.00 470.708  14
   1   0  19 4522.69 459.968   5
  -1   0 -19 5056.71 520.051   6
  -1   0 -20 94.9521 148.363   6
   1   0  20 138.661 121.475   5
  -1   0 -20 20.7872 129.274  13
   1   0  20 222.777 150.178  14
   1   0  21 458.871 198.754  14
  -1   0 -21 161.742 193.489   6
  -1   0 -22 281.006 226.450   6
   1   0  22 101.142 162.164  14
  -1  -1  23 43.9194 145.267   5
   1   1 -23 135.885 154.945   6
   1   1 -22 1808.33 345.307   6
  -1  -1  22 1767.20 336.429   5
   1   1 -21 286.955 204.697   6
  -1  -1  21 75.3355 157.614   5
   1   1 -20 273.456 165.097   6
  -1  -1  20 350.475 194.491   5
  -1  -1  19 291.417 159.027   5
   1   1 -19 465.828 185.402  12
   1   1 -19 453.325 139.987   6
   1   1 -18-117.151 116.832  12
  -1  -1  18 13.5075 102.006   5
   1   1 -17 15551.4 814.165   6
   1   1 -17 13466.1 749.218  12
  -1  -1  17 15111.8 815.484   5
   1   1 -16 135.159 127.685   6
   1   1 -16 148.035 125.830  12
  -1  -1  16-54.8577 113.046   5
   1   1 -15 446.926 143.169  12
  -1  -1  15 548.362 170.232   5
   1   1 -15 660.188 160.897   6
   1   1 -14 1182.89 195.666   6
  -1  -1  14 1328.91 215.778   5
   1   1 -14 1300.26 209.465  12
   1   1 -13 157.478 100.547  12
  -1  -1  13 35.7479 90.2159   5
   1   1 -13 62.2206 86.6080   6
  -1  -1  13 111.959 62.7512   2
  -1  -1  12 16166.3 543.123   2
   1   1 -12 15670.0 506.801   3
   1   1 -12 14967.3 670.412   6
   1   1 -12 16004.4 672.527  12
  -1  -1  12 16467.9 720.063   5
   1   1 -11 26261.3 861.162  12
   1   1 -11 25182.5 663.392   3
   1   1 -11 26834.7 883.857   6
  -1  -1  11 26083.2 899.121   5
  -1  -1  11 25150.9 710.760   2
   1   1 -10 8057.81 429.894   6
  -1  -1  10 6836.82 413.513   5
   1   1 -10 7708.36 416.182  12
   1   1 -10 7337.51 293.768   3
  -1  -1  10 7454.80 336.707   2
   1   1  -9 5698.94 241.120   3
   1   1  -9 6918.16 368.875  12
  -1  -1   9 6194.45 301.177   2
   1   1  -9 6948.78 373.060   6
  -1  -1   9 6640.17 384.213   5
   1   1  -8 19646.0 626.910   6
   1   1  -8 19445.6 626.004  12
  -1  -1   8 18148.4 641.400   5
  -1  -1   8 18864.5 553.373   2
   1   1  -8 17894.2 449.060   3
   1   1  -7 48372.0 1085.14   6
   1   1  -7 47590.1 1080.23  12
  -1  -1   7 47021.0 1125.57   5
   1   1  -6 47879.9 1024.70  12
  -1  -1   6 47004.6 1072.97   5
   1   1  -6 45869.9 1008.93   6
  -1  -1   5 2774.05 137.988   1
   1   1  -5 2771.05 170.236   6
   1   1  -5 2892.39 175.068  12
  -1  -1   5 2721.22 188.418   5
   1   1  -5 2743.61 157.384  11
  -1  -1   4 194700. 3160.87   5
   1   1  -4 195324. 3108.18  12
   1   1  -4 190834. 3073.81  11
  -1  -1   4 183948. 3078.69   1
  -1  -1   3 129.302 38.5010   1
  -1  -1   3 144.971 41.5654   5
   1   1  -3 122.551 35.2029  11
   1   1  -2 2657.55 125.547  11
  -1  -1   2 2104.18 154.863   1
   1   1  -1 164774. 2593.10  14
  -1  -1   1 166247. 2813.62   1
   1   1  -1 165194. 2606.72  11
   1   1   0 21305.6 454.832  11
   1   1   0 21129.1 451.873  14
  -1  -1   0 21702.0 620.353   1
   1   1   1 176081. 2646.99  11
   1   1   1 168549. 2683.99   4
   1   1   1 173365. 2657.85  14
   1   1   2 595.684 76.2694   4
  -1  -1  -2 737.483 72.3383   6
  -1  -1  -2 621.723 65.4667   7
  -1  -1  -2 581.924 96.9018   1
   1   1   3 19882.5 507.734  14
  -1  -1  -3 19328.5 491.376   6
  -1  -1  -3 19663.4 477.015   7
  -1  -1  -3 19960.6 629.316   1
  -1  -1  -4 27143.7 653.904   6
   1   1   4 26924.7 662.833  14
   1   1   4 26619.5 609.050   5
  -1  -1  -4 26133.0 757.648   1
   1   1   5 51.0554 51.7754  14
  -1  -1  -5 79.0595 46.6655   6
  -1  -1  -5 43.6725 31.7769   1
   1   1   5 43.9454 35.6713   5
  -1  -1  -6 13314.0 516.749   1
  -1  -1  -6 14096.6 492.041   6
   1   1   6 13926.6 458.497   5
  -1  -1  -7 50675.2 1195.59   1
   1   1   7 50792.8 1134.90   5
  -1  -1  -7 50957.5 1192.28   6
  -1  -1  -8 24127.3 767.507   6
   1   1   8 24469.2 726.977   5
  -1  -1  -8 23652.2 738.070   1
  -1  -1  -9 3575.81 290.505   6
   1   1   9 3202.47 253.871   5
  -1  -1  -9 3561.52 254.458   1
  -1  -1 -10 11351.0 471.562   1
  -1  -1 -10 10186.0 520.818   6
   1   1  10 10841.8 500.549   5
  -1  -1 -11 11977.2 594.097   6
   1   1  11 11566.4 544.478   5
   1   1  12 2250.79 248.459   5
  -1  -1 -12 1600.06 231.628   6
  -1  -1 -12 1831.76 225.788  12
   1   1  13 33.0062 65.3583   5
  -1  -1 -13 67.4340 98.9136   3
  -1  -1 -13 173.444 93.2528  12
  -1  -1 -14 14344.0 673.921  12
  -1  -1 -14 13110.4 688.094   3
  -1  -1 -14 13216.0 714.552   6
   1   1  14 13851.1 680.950   5
   1   1  15 6291.19 496.770  14
  -1  -1 -15 6874.73 521.202   6
  -1  -1 -15 6031.20 451.810  12
  -1  -1 -15 6454.54 487.132   3
   1   1  15 6409.06 475.999   5
   1   1  16 148.601 115.437   5
  -1  -1 -16 244.551 142.712   6
  -1  -1 -16 188.132 134.888   3
   1   1  16 237.237 168.517  14
  -1  -1 -16 205.846 136.565  12
  -1  -1 -17 10106.5 687.576   6
   1   1  17 10848.0 699.636  14
   1   1  17 10182.4 641.357   5
   1   1  18 3909.79 442.119  14
  -1  -1 -18 4204.75 465.668   6
  -1  -1 -19 555.044 209.318   6
  -1  -1 -19 135.472 157.754  13
   1   1  19 354.222 196.118  14
  -1  -1 -20 1221.43 292.064   6
  -1  -1 -20 763.009 230.460  13
   1   1  20 1032.80 272.837  14
  -1  -1 -21 372.283 190.902  13
  -1  -1 -21-138.499 144.209   6
   1   1  21 225.244 201.178  14
  -1  -2  23 1587.31 321.139   5
  -1  -2  22 994.569 273.571   5
  -1  -2  21 828.937 234.392   5
   1   2 -21 210.943 181.722   6
   1   2 -20 2314.50 360.151   6
  -1  -2  20 1380.73 308.716   5
  -1  -2  19 6893.38 583.276   5
   1   2 -19 6033.12 541.499   6
  -1  -2  18 272.862 156.301   5
   1   2 -18 719.444 213.535   6
  -1  -2  17 340.731 192.517   5
   1   2 -17 538.108 190.334   6
   1   2 -16 26148.3 1054.53   6
  -1  -2  16 24377.9 1048.45   5
   1   2 -15 6342.92 493.141   6
  -1  -2  15 5770.56 480.609   5
   1   2 -15 6844.12 485.064  12
   1   2 -15 6190.48 394.809  11
  -1  -2  14 5938.51 463.440   5
  -1  -2  14 5752.43 344.880   2
   1   2 -14 6156.49 448.874  12
   1   2 -14 5727.09 441.542   6
   1   2 -14 5610.57 366.197  11
  -1  -2  13 51898.6 1259.26   2
   1   2 -13 53976.8 1449.52  12
  -1  -2  13 54359.8 1520.57   5
   1   2 -13 54785.7 1501.68   6
   1   2 -13 51050.4 1279.73  11
   1   2 -12 1614.56 179.284  11
   1   2 -12 2071.36 239.353  12
  -1  -2  12 1717.50 182.740   2
  -1  -2  12 1761.14 182.182  15
  -1  -2  12 1704.16 233.495   5
   1   2 -12 2062.00 247.480   6
   1   2 -11 4.02092 42.9282  11
  -1  -2  11 113.095 94.2861   5
   1   2 -11 50.8878 79.3479   6
  -1  -2  11 46.2217 42.9485   2
   1   2 -11 143.051 80.7359  12
   1   2 -10 11108.9 444.767  11
   1   2 -10 12236.3 538.588   6
   1   2 -10 11187.3 514.772  12
  -1  -2  10 10992.9 546.444   5
   1   2  -9 3148.27 249.680   6
  -1  -2   9 3112.18 265.681   5
   1   2  -9 3020.99 243.566  12
   1   2  -9 3148.09 215.767  11
  -1  -2   8 44688.1 1152.87   5
   1   2  -8 45836.8 1096.23   6
   1   2  -8 45782.5 1002.61  11
  -1  -2   8 43869.9 868.877   1
   1   2  -7 7170.72 301.569  11
  -1  -2   7 7012.46 280.393   1
  -1  -2   7 6852.24 360.559   5
   1   2  -7 7074.08 336.492   6
  -1  -2   6 133393. 2425.86   5
  -1  -2   6 129688. 2317.64   1
   1   2  -6 135023. 2282.86  11
  -1  -2   5 41896.5 967.344   5
   1   2  -5 41518.4 873.461  11
  -1  -2   4 704.567 88.3571   5
   1   2  -4 895.298 91.1122  11
  -1  -2   3 10594.4 338.236   5
   1   2  -3 11122.4 337.793  11
   1   2  -2 67575.8 1240.59  11
   1   2  -2 67326.4 1155.17   8
   1   2  -2 70105.4 1230.77  14
   1   2  -1 56335.4 1026.37  14
   1   2  -1 53933.9 1038.89  11
   1   2  -1 54636.9 958.504   8
   1   2   0 47892.0 869.001   8
   1   2   0 48560.7 939.576  11
   1   2   0 48896.0 927.086  14
   1   2   1 134252. 2256.27  11
   1   2   1 134644. 2242.62  14
  -1  -2  -2 54035.3 1051.53   6
  -1  -2  -2 56561.3 1046.67   9
   1   2   2 57607.7 1100.05  14
  -1  -2  -3 8091.37 297.600   6
  -1  -2  -3 8265.79 287.864   9
  -1  -2  -3 8441.12 299.910   7
   1   2   3 8443.96 322.720  14
  -1  -2  -4 439.053 74.9605   6
  -1  -2  -4 426.314 68.5411   7
   1   2   4 443.045 56.9734   5
   1   2   4 447.625 83.1726  14
  -1  -2  -5 90336.9 1700.27   6
   1   2   5 86369.4 1586.70   5
   1   2   5 91757.2 1732.67  14
  -1  -2  -5 87706.8 1958.18   1
  -1  -2  -5 92085.6 1647.64   7
   1   2   6 7406.01 363.113  14
  -1  -2  -6 7342.53 436.547   1
  -1  -2  -6 8375.48 369.860   6
   1   2   6 7223.93 303.846   5
   1   2   7 1653.22 154.190   5
   1   2   7 1684.21 180.316  14
  -1  -2  -7 1555.40 210.041   1
  -1  -2  -7 1523.33 167.707   6
  -1  -2  -8 24673.7 853.047   1
  -1  -2  -8 24675.0 783.820   6
   1   2   8 23672.6 777.816  14
   1   2   8 24614.8 717.058   5
  -1  -2  -9 3945.94 322.130   1
   1   2   9 3935.02 270.417   5
   1   2   9 4098.72 313.709  14
  -1  -2  -9 3702.37 300.514   6
   1   2  10 2866.74 248.746   5
  -1  -2 -10 2864.44 271.127   6
   1   2  10 2724.97 272.803  14
  -1  -2 -10 2950.77 276.052   1
  -1  -2 -11 7270.60 459.076   6
   1   2  11 6164.82 426.446  14
   1   2  11 6648.60 399.193   5
  -1  -2 -12 2081.21 280.806   3
  -1  -2 -12 1901.01 247.577   6
   1   2  12 1962.15 227.694   5
   1   2  12 1878.78 257.733  14
  -1  -2 -13 13987.4 733.833   3
  -1  -2 -13 12094.4 667.945   6
   1   2  13 12461.1 668.448  14
   1   2  13 13904.0 640.628   5
  -1  -2 -14 2734.36 300.173  12
   1   2  14 3073.98 348.691  14
   1   2  14 3422.77 328.261   5
  -1  -2 -14 3032.04 340.601   6
  -1  -2 -14 3428.05 374.237   3
  -1  -2 -15 3686.29 394.826   6
   1   2  15 3313.47 378.748  14
  -1  -2 -15 4302.31 388.199  12
  -1  -2 -15 4449.95 435.098   3
   1   2  16 3305.14 387.821  14
  -1  -2 -16 3452.91 355.917  12
  -1  -2 -16 3340.53 387.162   3
  -1  -2 -16 3155.60 374.076   6
   1   2  17 1369.07 276.083  14
  -1  -2 -17 1232.32 255.022   6
  -1  -2 -17 1333.78 257.794   3
   1   2  18 1592.37 299.619  14
  -1  -2 -18 1516.55 299.712   6
   1   2  19 2391.44 378.192  14
  -1  -2 -19 1507.92 317.387   6
   1   2  20 341.504 223.721  14
  -1  -2 -20 44.4962 157.013   6
  -1  -2 -20-106.284 190.920  13
   1   2  21 207.528 175.659  14
  -1  -2 -21 29.4876 135.780  13
  -1  -2 -21 216.414 197.990   6
  -1  -3  23 196.913 200.968   5
  -1  -3  22 370.967 166.954   5
  -1  -3  21 342.984 219.366   5
  -1  -3  20 1781.97 343.027   5
  -1  -3  19 358.551 183.294   5
   1   3 -19 100.204 121.532   6
  -1  -3  18 7440.31 604.788   5
   1   3 -18 6734.43 565.018   6
  -1  -3  17 6633.84 557.865   5
   1   3 -17 7428.92 569.591   6
   1   3 -16 20.6651 115.375   6
  -1  -3  16-191.411 165.933   5
  -1  -3  15 12432.5 710.283   5
   1   3 -15 11307.9 660.649   6
   1   3 -14 9260.76 567.426   6
  -1  -3  14 8185.86 562.429   5
   1   3 -14 8493.69 449.642  11
  -1  -3  14 9287.11 474.500  15
  -1  -3  14 8835.84 469.354   2
   1   3 -13 2202.24 214.449  11
  -1  -3  13 2292.46 229.056  15
   1   3 -13 2332.36 277.718   6
  -1  -3  13 2305.48 290.587   5
  -1  -3  12 3048.77 317.004   5
   1   3 -12 3042.14 295.640   6
   1   3 -12 3039.32 244.420  11
  -1  -3  12 3406.90 282.309  15
  -1  -3  11 23170.9 878.763   5
   1   3 -11 23950.1 727.221  11
   1   3 -11 23394.2 843.044   6
  -1  -3  10 12640.7 599.983   5
  -1  -3  10 12341.6 390.668   1
   1   3 -10 12608.1 483.295  11
   1   3 -10 12485.8 558.132   6
  -1  -3   9 2593.92 256.722   5
   1   3  -9 2232.57 185.491  11
  -1  -3   9 2428.98 179.974   1
   1   3  -9 2574.23 228.699   6
   1   3  -9 2380.54 119.131  13
  -1  -3   8 73.5872 44.9860   1
   1   3  -8 45.9337 43.6590  11
  -1  -3   8 147.404 64.5289   5
  -1  -3   7 130628. 2469.17   5
   1   3  -7 127556. 2285.51  11
   1   3  -6 294.385 61.1926  11
  -1  -3   6 305.471 83.1837   5
   1   3  -5 3017.22 191.090  11
  -1  -3   5 3049.53 213.651   5
   1   3  -4 75779.5 1437.81  11
  -1  -3   4 74709.5 1451.91   5
   1   3  -4 76547.5 1368.63   8
  -1  -3   3 514.890 74.9678   5
   1   3  -3 496.600 76.9874  11
   1   3  -3 392.806 57.2445   8
   1   3  -2 7188.55 285.746  14
   1   3  -2 7129.15 248.978   8
   1   3  -2 7068.72 291.294  11
  -1  -3   2 6911.60 237.921   5
   1   3  -2 6797.27 240.229  16
   1   3  -1 17741.5 448.157   8
   1   3  -1 17980.8 493.817  14
   1   3  -1 18292.7 516.552  11
   1   3   0 7662.40 314.856  11
   1   3   0 7602.94 298.064  14
   1   3   0 7763.86 272.958   8
   1   3   1 15459.1 484.740  11
   1   3   1 15723.8 466.264  14
  -1  -3  -2 3882.50 206.969   9
  -1  -3  -2 3968.35 199.237   6
   1   3   2 4141.61 225.324  14
  -1  -3  -3 18814.8 518.826   6
   1   3   3 19204.2 561.831  14
  -1  -3  -3 18332.8 526.256   9
  -1  -3  -4 70291.9 1344.22   6
   1   3   4 69204.6 1402.68  14
  -1  -3  -4 67045.0 1341.82   9
  -1  -3  -4 68002.2 1334.01   7
   1   3   4 65392.2 1169.03   5
  -1  -3  -5 680.661 100.624   6
   1   3   5 598.342 70.1410   5
  -1  -3  -5 638.416 66.0931  15
   1   3   5 618.468 111.740  14
  -1  -3  -5 729.691 100.387   7
  -1  -3  -6 19682.4 580.228   7
   1   3   6 19048.6 519.031   5
  -1  -3  -6 19603.6 835.774   1
   1   3   6 19783.2 654.333  14
  -1  -3  -6 19471.5 620.121   6
  -1  -3  -7 42940.2 1089.67   6
   1   3   7 44457.0 970.811   5
  -1  -3  -7 44109.7 1347.31   1
   1   3   7 43597.3 1122.70  14
  -1  -3  -8 283.189 107.175   1
   1   3   8 346.548 100.860  14
   1   3   8 273.607 70.8750   5
  -1  -3  -8 505.879 111.567   6
  -1  -3  -9 9709.27 580.346   1
  -1  -3  -9 10920.2 526.304   6
   1   3   9 10930.4 537.532  14
   1   3   9 11317.9 459.843   5
   1   3  10 6247.57 420.852  14
   1   3  10 6359.17 362.667   5
  -1  -3 -10 6173.11 453.346   1
  -1  -3 -10 6502.68 422.690   6
  -1  -3 -11 8340.97 509.179   6
   1   3  11 8395.31 515.975  14
  -1  -3 -11 8079.31 557.226   3
   1   3  11 8428.77 438.608   5
  -1  -3 -12 1112.65 220.074   3
   1   3  12 1097.50 218.576  14
  -1  -3 -12 1029.66 197.796   6
  -1  -3 -13 51.4548 84.2501   6
  -1  -3 -13 58.5003 128.980   3
   1   3  13 79.3172 116.671  14
  -1  -3 -14 16396.3 818.292   6
   1   3  14 18167.5 863.080  14
  -1  -3 -14 17483.4 905.752   3
   1   3  15 177.015 136.626  14
  -1  -3 -15 247.810 162.463   3
  -1  -3 -15 234.944 137.897  12
  -1  -3 -15 183.654 123.032   6
  -1  -3 -16 652.575 197.270   6
   1   3  16 833.794 230.810  14
  -1  -3 -16 1110.45 247.075   3
  -1  -3 -17 6442.83 555.710   6
   1   3  17 6269.39 559.497  14
  -1  -3 -17 6150.13 566.405   3
   1   3  18-129.934 174.059  14
  -1  -3 -18 73.4174 140.136   6
  -1  -3 -19 91.5274 144.382   6
   1   3  19-104.058 151.150  14
   1   3  20 1151.16 293.051  14
  -1  -3 -20 1131.60 282.761   6
  -1  -4  23 1506.54 327.595   5
  -1  -4  22 440.967 219.318   5
  -1  -4  21 2338.64 384.305   5
  -1  -4  20 259.110 167.012   5
  -1  -4  19 3105.79 404.092   5
  -1  -4  18-121.959 144.639   5
  -1  -4  17 728.818 238.185   5
  -1  -4  16 16064.5 855.487   5
  -1  -4  15 54.6043 92.6609   5
  -1  -4  15-75.2970 89.0722   2
  -1  -4  15 9.20593 68.4866  15
  -1  -4  14 185.788 74.9682  15
   1   4 -14 120.573 78.1601  11
  -1  -4  14 33.6981 112.238   5
  -1  -4  13 14415.0 657.689  15
  -1  -4  13 14393.8 732.191   5
   1   4 -13 14018.7 580.804  11
  -1  -4  12 852.281 164.347  15
   1   4 -12 902.040 138.169  11
  -1  -4  12 779.096 168.646   5
   1   4 -11 3284.92 255.313  11
  -1  -4  11 3642.96 338.932   5
  -1  -4  10 15669.1 691.046   5
   1   4 -10 15271.4 560.759  11
  -1  -4  10 15523.3 582.969   1
   1   4  -9 2503.26 210.514  11
  -1  -4   9 2638.42 266.775   5
  -1  -4   9 2365.54 231.005   1
  -1  -4   8 198.418 84.2833   5
   1   4  -8 239.331 69.4612  11
  -1  -4   7 92.4362 47.7924   5
   1   4  -7 55.2580 42.4615  11
   1   4  -6 11440.3 436.103  11
  -1  -4   6 11650.3 483.106   5
   1   4  -5 61436.6 1224.50   8
   1   4  -5 60793.0 1287.38  11
  -1  -4   5 62644.1 1323.96   5
  -1  -4   4 15077.2 413.544   3
   1   4  -4 15184.5 451.884   8
   1   4  -4 14581.4 498.994  11
  -1  -4   4 14964.0 483.172   5
   1   4  -4 15267.3 384.123  16
  -1  -4   3 36331.4 805.619   5
   1   4  -3 36215.0 799.202   8
   1   4  -3 36670.8 883.265  11
   1   4  -3 35650.4 763.380  16
   1   4  -2 13467.9 470.841  11
  -1  -4   2 13107.0 377.129   5
   1   4  -2 13329.0 449.697  14
   1   4  -2 11970.7 395.947  16
   1   4  -2 13143.0 407.116   8
   1   4  -1 28206.9 677.405   8
  -1  -4   1 28511.8 590.306   5
   1   4  -1 28600.3 727.172  14
   1   4  -1 28308.5 755.174  11
   1   4   0 715.042 108.438  11
   1   4   0 704.560 90.1394   8
   1   4   0 822.243 111.040  14
   1   4   1 162.303 58.8217  14
  -1  -4  -2 63415.5 1233.48   6
   1   4   2 63147.6 1319.56  14
  -1  -4  -2 61542.2 1290.99   9
   1   4   3 29.3886 45.3584  14
  -1  -4  -3-1.80393 38.1083   9
  -1  -4  -3 34.0239 31.0822  15
  -1  -4  -3 24.1808 30.6632   6
  -1  -4  -4 8463.55 364.870   7
  -1  -4  -4 8804.72 336.506  15
   1   4   4 8633.73 395.032  14
   1   4   4 7499.04 237.026   5
  -1  -4  -4 9016.74 384.056   9
  -1  -4  -4 8445.25 355.312   6
   1   4   5 62341.6 1174.33   5
  -1  -4  -5 65909.6 1240.04  15
  -1  -4  -5 64472.0 1400.71   9
   1   4   5 66494.7 1452.68  14
  -1  -4  -5 67766.2 1389.35   6
  -1  -4  -5 68385.6 1382.03   7
  -1  -4  -6 2152.75 198.145   6
   1   4   6 1914.49 195.019  14
  -1  -4  -6 1838.28 172.845   7
   1   4   6 1761.96 130.815   5
  -1  -4  -7 236.658 93.8101   6
  -1  -4  -7 111.838 59.1663   7
   1   4   7 256.355 108.106  14
  -1  -4  -8 17017.8 859.957   1
  -1  -4  -8 16822.6 652.450   6
   1   4   8 17697.7 693.838  14
   1   4   9 116.090 82.5383  14
  -1  -4  -9 153.642 86.6241   6
  -1  -4  -9 217.770 125.484   1
  -1  -4 -10 104.062 86.1828   1
  -1  -4 -10-45.5208 127.443   3
  -1  -4 -10 185.905 94.2461   6
   1   4  10 155.080 113.651  14
   1   4  11 1084.05 204.618  14
  -1  -4 -11 974.622 186.167   6
  -1  -4 -11 1425.17 260.615   3
  -1  -4 -12 4747.30 473.365   3
  -1  -4 -12 4345.37 384.267   6
   1   4  12 4988.27 420.756  14
   1   4  13 7546.31 549.308  14
  -1  -4 -13 7173.06 585.046   3
  -1  -4 -13 6701.89 499.699   6
   1   4  14 376.551 177.239  14
  -1  -4 -14 306.510 149.519   6
  -1  -4 -14-19.5420 158.870   3
  -1  -4 -15 5209.03 523.355   3
  -1  -4 -15 4883.33 453.080   6
   1   4  15 5272.04 487.544  14
   1   4  16 3767.50 425.639  14
  -1  -4 -16 3536.96 398.677   6
  -1  -4 -16 4146.02 481.262   3
  -1  -4 -17 295.440 206.150   3
   1   4  17-80.2456 170.394  14
  -1  -4 -17 256.644 156.950   6
   1   4  18 448.073 202.585  14
  -1  -4 -18 389.076 211.275   3
   1   4  19 2573.54 390.123  14
  -1  -5  23 378.859 214.957   5
  -1  -5  22 1300.72 298.249   5
  -1  -5  21 900.338 276.402   5
  -1  -5  20 170.013 147.477   5
  -1  -5  19 1058.07 264.939   5
  -1  -5  18 4508.39 484.674   5
  -1  -5  17 3896.96 432.635   5
  -1  -5  16 766.126 206.904   5
  -1  -5  15 4950.37 404.537  15
  -1  -5  15 5410.69 478.985   5
  -1  -5  14 5868.44 437.310  15
  -1  -5  14 4261.87 415.816   5
  -1  -5  13 960.439 186.288  15
   1   5 -13 1029.03 168.100  11
  -1  -5  13 924.571 209.938   5
  -1  -5  12 13339.9 678.627  15
   1   5 -12 13725.3 578.911  11
  -1  -5  12 13586.1 700.057   5
  -1  -5  11 2745.14 296.314  15
  -1  -5  11 2921.18 308.821   5
   1   5 -11 3009.94 252.619  11
   1   5 -10 17166.8 632.441  11
  -1  -5  10 18630.7 778.799   5
  -1  -5  10 18776.3 764.951   1
   1   5  -9 189.141 74.6893  11
  -1  -5   9 149.771 93.5803   5
  -1  -5   8 461.271 106.851   5
   1   5  -8 615.116 116.848  11
   1   5  -7 51092.4 1224.80  11
   1   5  -7 54573.5 1195.43   8
  -1  -5   7 52339.5 1303.64   5
   1   5  -6 11998.0 482.248  11
   1   5  -6 12010.5 447.110   8
  -1  -5   6 12318.5 502.807   5
   1   5  -6 10696.4 315.972  16
  -1  -5   5 43718.9 1047.77   5
   1   5  -5 41106.7 859.447  16
  -1  -5   5 44248.5 886.865   3
   1   5  -5 44532.7 1074.26  11
   1   5  -5 44189.8 996.178   8
   1   5  -4 97345.9 1762.55   8
  -1  -5   4 90278.7 1696.57   3
   1   5  -4 89356.9 1664.06  16
   1   5  -4 90553.6 1841.59  11
  -1  -5   4 97692.9 1785.05   5
   1   5  -3 242.071 75.9669  11
  -1  -5   3 283.982 63.8293   5
  -1  -5   3 291.210 68.6666   3
   1   5  -3 193.019 53.7583  16
   1   5  -3 161.548 54.9590   8
  -1  -5   2 3519.14 190.764   5
  -1  -5   2 3767.37 252.875   3
   1   5  -2 3542.55 217.815   8
   1   5  -2 3687.96 259.395  11
   1   5  -2 3447.74 237.104  14
   1   5  -1 36611.2 921.304  14
   1   5  -1 36189.4 870.496   8
  -1  -5   1 36028.9 749.863   5
   1   5  -1 37714.4 978.815  11
   1   5   0 100.286 66.0239  11
   1   5   0 255.841 78.2645  14
  -1  -5   0 182.030 38.0631   5
   1   5   0 39.1010 48.9320   8
   1   5   1 6268.66 334.502  14
  -1  -5  -2 6142.28 342.432  15
  -1  -5  -2 5907.10 328.519   9
   1   5   2 6169.37 338.556  14
  -1  -5  -2 6326.66 290.484   6
   1   5   3 23967.0 749.826  14
  -1  -5  -3 24203.6 740.645   9
  -1  -5  -3 25700.2 683.246   6
  -1  -5  -3 24524.4 725.490  15
  -1  -5  -4 19739.3 607.789   6
  -1  -5  -4 19050.7 655.431   9
  -1  -5  -4 19716.6 608.701  15
   1   5   4 20071.1 686.304  14
  -1  -5  -5 96.0090 58.3528   6
  -1  -5  -5 156.711 58.6616   7
  -1  -5  -5 18.2008 55.2023   9
   1   5   5 127.263 65.2752  14
  -1  -5  -6 79721.1 1658.63   7
  -1  -5  -6 80047.5 1680.69   6
   1   5   6 78003.7 1765.09  14
  -1  -5  -7 21888.1 735.102   6
  -1  -5  -7 21490.9 934.258   3
  -1  -5  -7 20604.2 685.045   7
   1   5   7 21165.4 775.341  14
  -1  -5  -7 19949.1 1028.86   1
  -1  -5  -8 7309.60 532.311   3
   1   5   8 5719.12 400.792  14
  -1  -5  -8 6598.96 398.810   6
  -1  -5  -8 6113.21 350.642   7
  -1  -5  -8 6783.62 582.003   1
  -1  -5  -9 672.098 150.384   6
  -1  -5  -9 686.946 201.349   3
  -1  -5  -9 488.947 158.219   1
   1   5   9 594.315 142.500  14
   1   5  10 807.349 169.668  14
  -1  -5 -10 1008.13 179.653   6
  -1  -5 -10 1119.06 235.715   3
  -1  -5 -11 11748.0 755.269   3
  -1  -5 -11 12317.9 638.035   6
   1   5  11 12322.9 668.754  14
   1   5  12 70.9431 97.4305  14
  -1  -5 -12 199.701 122.533   6
  -1  -5 -12 293.475 161.076   3
  -1  -5 -13 559.883 201.335   3
  -1  -5 -13 814.702 181.077   6
   1   5  13 738.264 206.805  14
   1   5  14 11527.2 716.027  14
  -1  -5 -14 11186.2 788.955   3
  -1  -5 -15-164.338 139.458   3
   1   5  15 554.604 204.982  14
   1   5  16 49.4551 118.371  14
  -1  -5 -16 63.4745 152.883   3
  -1  -5 -17 5196.16 574.426   3
   1   5  17 4019.65 466.510  14
  -1  -5 -18 192.565 173.568   3
   1   5  18 203.815 176.668  14
  -1  -5 -19-0.90700 142.563   3
   1   5  19-103.614 158.333  14
  -1  -6  22 1285.80 318.247   5
  -1  -6  21 344.176 192.599   5
  -1  -6  20 341.182 210.894   5
  -1  -6  19 3171.54 437.924   5
  -1  -6  18 110.460 130.012   5
  -1  -6  17 1832.08 325.690   5
  -1  -6  16 14220.9 841.186   5
  -1  -6  16 14779.9 770.196  15
  -1  -6  15 101.043 132.691   5
  -1  -6  15 163.109 116.306  15
  -1  -6  14 4593.69 421.260  15
  -1  -6  14 5541.96 478.645   5
  -1  -6  13 17684.1 869.030   5
   1   6 -13 19356.9 744.523  11
  -1  -6  12 645.170 178.884  15
  -1  -6  12 383.774 127.637   5
   1   6 -12 400.306 110.871  11
  -1  -6  11 4367.46 399.692  15
  -1  -6  11 4073.50 377.947   5
   1   6 -11 3909.05 312.257  11
  -1  -6  10 375.119 129.454   5
   1   6 -10 498.665 116.283  11
  -1  -6  10 577.187 152.329  15
   1   6 -10 491.726 123.285   8
  -1  -6   9 3985.85 338.437   5
   1   6  -9 4115.23 299.645   8
   1   6  -9 3614.28 286.666  11
  -1  -6   9 3564.18 348.643  15
  -1  -6   8 7290.67 438.344   5
   1   6  -8 6812.38 372.613   8
   1   6  -8 6842.47 394.211  11
   1   6  -7 8419.12 402.473   8
   1   6  -7 8095.60 426.490  11
  -1  -6   7 8761.20 461.370   5
   1   6  -6 168132. 2963.59   8
   1   6  -6 163920. 3055.40  11
  -1  -6   6 164568. 3037.84   5
  -1  -6   5 56524.7 1148.78   3
   1   6  -5 55746.1 1250.96   8
  -1  -6   5 56160.5 1286.45   5
   1   6  -5 56630.7 1347.17  11
   1   6  -5 54529.4 1144.43  16
   1   6  -4 1519.52 145.866  16
   1   6  -4 1767.26 196.763  11
  -1  -6   4 1576.11 156.971   5
   1   6  -4 1753.42 167.719   8
  -1  -6   4 1683.25 159.049   3
   1   6  -3 15310.9 605.573  11
  -1  -6   3 15108.1 499.087   5
   1   6  -3 15913.6 547.535   8
  -1  -6   3 16790.8 578.189   3
  -1  -6   2 2417.99 169.297   5
   1   6  -2 2695.23 243.817  11
   1   6  -2 2505.75 217.577  14
   1   6  -2 2725.75 210.797   8
   1   6  -1 12269.2 547.358  11
  -1  -6   1 11980.5 581.805  15
   1   6  -1 12503.3 513.613  14
  -1  -6   1 12982.1 561.239   3
   1   6  -1 11920.4 474.283   8
  -1  -6   0 11712.4 556.339  15
  -1  -6   0 10958.2 542.070   3
   1   6   0 11833.1 478.745   8
   1   6   0 11106.6 487.667  14
  -1  -6  -1 76.8286 51.9589   6
   1   6   1 11.9891 59.4162  14
  -1  -6  -2 22642.4 652.194   6
  -1  -6  -2 23989.8 911.936   3
  -1  -6  -2 23076.7 774.561  15
  -1  -6  -2 22092.3 746.909   9
   1   6   2 24358.7 777.093  14
  -1  -6  -3 879.681 169.879   3
   1   6   3 868.217 142.746  14
  -1  -6  -3 1442.91 178.641   9
  -1  -6  -3 1006.40 133.613   6
  -1  -6  -3 893.947 138.784  15
  -1  -6  -4 1828.06 179.463   6
  -1  -6  -4 1423.01 185.592   9
  -1  -6  -4 1255.00 219.315   3
   1   6   4 1625.39 202.397  14
  -1  -6  -4 1733.82 177.150  15
  -1  -6  -5 45956.7 1171.89   7
  -1  -6  -5 47164.3 1133.57   6
  -1  -6  -5 48827.3 1499.73   3
  -1  -6  -5 45321.7 1222.88   9
   1   6   5 45857.8 1244.39  14
  -1  -6  -6 3590.78 386.768   3
  -1  -6  -6 3204.06 261.635   7
   1   6   6 3706.64 322.630  14
  -1  -6  -6 3284.50 290.558   9
  -1  -6  -6 3768.36 280.588   6
  -1  -6  -7 208.749 74.5532   7
  -1  -6  -7-16.7399 117.720   1
  -1  -6  -7 119.595 71.2017   6
   1   6   7 313.711 120.473  14
  -1  -6  -7 30.1831 110.904   3
  -1  -6  -8 7648.07 593.863   3
  -1  -6  -8 7133.11 645.864   1
   1   6   8 7022.29 471.048  14
  -1  -6  -9 239.610 121.989   1
   1   6   9 21.7678 104.258  14
  -1  -6  -9 206.144 125.989   3
   1   6  10 144.191 123.093  14
  -1  -6 -10 275.446 162.580   3
  -1  -6 -11 5748.29 550.002   3
   1   6  11 5392.21 459.957  14
   1   6  12 7035.74 541.621  14
  -1  -6 -12 6819.32 617.521   3
  -1  -6 -13 2370.49 389.127   3
   1   6  13 2871.74 368.128  14
  -1  -6 -14-95.9661 162.803   3
   1   6  14 201.651 140.316  14
   1   6  15 2063.71 325.735  14
  -1  -6 -15 3345.88 465.235   3
  -1  -6 -16 4131.05 521.716   3
   1   6  16 4076.93 465.009  14
   1   6  17 304.547 172.213  14
  -1  -6 -17-64.0871 165.221   3
   1   6  18 3507.08 453.851  14
  -1  -6 -18 3280.31 482.110   3
  -1  -7  22 2317.75 408.351   5
  -1  -7  21 422.149 181.064   5
  -1  -7  20-71.9084 122.142   5
  -1  -7  19 1591.09 319.913   5
  -1  -7  18 7010.83 622.839   5
  -1  -7  17 3369.33 425.626   5
  -1  -7  17 3399.91 398.376  15
  -1  -7  16-26.9502 104.693   5
  -1  -7  16 128.369 139.157  15
  -1  -7  15 14109.7 823.986   5
  -1  -7  15 15521.7 833.103  15
  -1  -7  14 5554.49 494.758   5
  -1  -7  14 6310.08 531.255  15
  -1  -7  13 96.1130 100.164  15
   1   7 -13 55.0666 90.3508  11
   1   7 -13 136.442 122.007   8
  -1  -7  13-47.6356 102.468   5
   1   7 -12 7257.99 449.400  11
  -1  -7  12 7368.57 561.313  15
  -1  -7  12 6710.40 510.764   5
   1   7 -12 6965.72 456.312   8
  -1  -7  11 2064.40 278.450   5
   1   7 -11 2237.72 247.390   8
  -1  -7  11 2146.42 310.065  15
   1   7 -11 2018.70 237.431  11
  -1  -7  10 6701.21 531.520  15
  -1  -7  10 5779.67 446.453   5
   1   7 -10 5358.33 381.482  11
   1   7 -10 6246.27 402.637   8
   1   7  -9 11640.7 563.987  11
  -1  -7   9 11350.6 604.761   5
  -1  -7   9 11320.8 685.540  15
   1   7  -9 11046.7 528.343   8
  -1  -7   8 5920.41 487.494  15
   1   7  -8 6210.48 403.276  11
  -1  -7   8 5517.50 396.174   5
   1   7  -8 5320.09 349.618   8
   1   7  -7 36220.0 1003.83   8
   1   7  -7 36584.0 1084.21  11
  -1  -7   7 35648.6 1066.98   5
  -1  -7   7 36645.4 1290.34  15
  -1  -7   6 3373.38 275.218   5
   1   7  -6 3421.74 294.661  11
  -1  -7   6 3683.72 382.446  15
   1   7  -6 3411.78 265.951   8
   1   7  -5 713.264 145.430  11
  -1  -7   5 852.361 136.982   5
   1   7  -5 779.396 129.058   8
  -1  -7   5 769.962 191.027  15
   1   7  -4 16598.9 615.020   8
  -1  -7   4 16521.6 796.384  15
  -1  -7   4 16947.7 586.183   5
   1   7  -4 16535.6 683.401  11
  -1  -7   4 17847.4 602.685   3
  -1  -7   3 75.0838 79.5152  15
   1   7  -3-4.31659 71.3971  11
  -1  -7   3 165.861 76.2243   3
   1   7  -3-34.6259 59.9652   8
   1   7  -2 1964.81 215.345  14
   1   7  -2 2121.35 210.548   8
   1   7  -2 2580.44 261.635  11
  -1  -7   2 2119.02 259.737  15
  -1  -7   2 1942.01 215.329   3
  -1  -7   1 8728.18 526.631  15
   1   7  -1 8381.03 424.000   8
   1   7  -1 9099.41 463.883  14
  -1  -7   1 8801.32 486.122   3
  -1  -7   0 14124.7 660.312   3
  -1  -7   0 12299.7 615.117  15
   1   7   0 12885.0 576.770  14
   1   7   1-72.1819 67.8317  14
  -1  -7  -1-5.79452 62.7319  15
  -1  -7  -1-134.090 90.0584   9
  -1  -7  -1 111.130 100.761   3
  -1  -7  -2 7142.51 433.105  15
  -1  -7  -2 7861.61 449.596   9
  -1  -7  -2 7284.92 517.840   3
   1   7   2 7385.90 431.014  14
  -1  -7  -3 17398.5 676.882  15
  -1  -7  -3 17127.1 695.856   9
   1   7   3 17165.6 692.399  14
  -1  -7  -3 16447.7 825.077   3
   1   7   4 3627.53 318.891  14
  -1  -7  -4 3215.20 371.143   3
  -1  -7  -4 3816.24 324.025   9
  -1  -7  -5 873.594 214.735   3
   1   7   5 748.810 152.434  14
  -1  -7  -5 653.871 137.526   7
  -1  -7  -5 724.636 151.354   9
  -1  -7  -6 13052.8 784.831   3
   1   7   6 12817.9 635.433  14
  -1  -7  -6 11597.3 601.903   9
  -1  -7  -6 13014.1 577.201   7
  -1  -7  -7 5113.13 493.511   3
  -1  -7  -7 3879.17 510.697   1
   1   7   7 5179.09 411.534  14
   1   7   8 465.191 157.026  14
  -1  -7  -8 828.091 210.910   3
  -1  -7  -8 648.870 240.034   1
   1   7   9 6575.77 492.218  14
  -1  -7  -9 6931.65 613.244   3
   1   7  10 137.141 139.102  14
  -1  -7 -10 336.031 185.184   3
  -1  -7 -11 5498.67 566.469   3
   1   7  11 4826.82 455.758  14
  -1  -7 -12 152.315 145.114   3
   1   7  12 174.517 161.481  14
   1   7  13 102.986 130.870  14
  -1  -7 -13 341.552 224.630   3
   1   7  14 4688.64 489.851  14
  -1  -7 -14 4837.90 560.662   3
   1   7  15 880.529 244.952  14
  -1  -7 -15 526.737 255.528   3
   1   7  16 3790.73 476.165  14
  -1  -7 -16 3110.05 482.483   3
  -1  -8  21 895.118 293.841   5
  -1  -8  20 294.160 202.230   5
  -1  -8  19 1880.88 351.231   5
   1   8 -19 1992.15 325.397   8
  -1  -8  18 417.736 171.632  15
  -1  -8  18 694.841 239.404   5
   1   8 -18 779.175 201.384   8
   1   8 -17 1836.35 292.090   8
  -1  -8  17 1758.05 314.659  15
  -1  -8  17 2064.51 347.569   5
  -1  -8  16 4148.31 455.718  15
   1   8 -16 4305.75 421.508   8
  -1  -8  16 3259.00 408.394   5
  -1  -8  15-31.5502 126.771   5
   1   8 -15 359.945 142.665   8
  -1  -8  15 77.2120 125.016  15
   1   8 -14 14031.9 718.943   8
  -1  -8  14 14442.6 845.328  15
   1   8 -13 5870.47 452.900   8
  -1  -8  13 6176.15 552.019  15
  -1  -8  13 5728.41 502.535   5
  -1  -8  12 294.564 181.242  15
  -1  -8  12-15.9029 89.9735   5
   1   8 -12 214.726 116.067   8
   1   8 -12 143.385 101.950  11
  -1  -8  11 1281.07 255.488  15
  -1  -8  11 699.592 176.209   5
   1   8 -11 1057.33 192.922  11
   1   8 -11 1015.72 171.470   8
  -1  -8  10 4077.18 377.619   5
   1   8 -10 4334.27 366.901  11
   1   8 -10 4699.36 359.468   8
  -1  -8  10 4661.05 475.801  15
  -1  -8   9 5108.88 490.495  15
  -1  -8   9 4845.98 403.559   5
   1   8  -9 6167.06 406.341   8
   1   8  -9 5571.57 410.563  11
   1   8  -8 176.741 81.6040   8
   1   8  -8 258.340 108.366  11
  -1  -8   8 34.7662 104.288  15
  -1  -8   8 18.1801 68.2541   5
  -1  -8   7 1221.16 265.500  15
  -1  -8   7 1015.94 174.360   5
   1   8  -7 924.220 177.821  11
   1   8  -7 796.448 153.150   8
  -1  -8   6 10586.9 694.354  15
   1   8  -6 10644.4 575.433  11
   1   8  -6 10434.0 512.112   8
  -1  -8   5 4439.86 433.805  15
   1   8  -5 3912.21 346.686  11
   1   8  -5 3690.53 296.878   8
  -1  -8   4 228.115 112.803  15
   1   8  -4 445.160 120.950   8
   1   8  -4 262.526 121.488  11
  -1  -8   3 24289.9 832.880   3
   1   8  -3 24950.3 835.536   8
  -1  -8   3 26756.9 1056.40  15
  -1  -8   2 1620.22 251.721  15
   1   8  -2 1821.66 208.360   8
  -1  -8   2 1729.41 220.986   3
  -1  -8   1 2679.18 286.900   3
  -1  -8   1 3004.43 321.097  15
   1   8  -1 3275.94 304.381  14
   1   8  -1 2945.46 265.504   8
  -1  -8   0 8065.96 521.501   3
   1   8   0 8562.06 488.153  14
  -1  -8   0 8330.91 523.972  15
   1   8   1 15.5280 82.4342  14
  -1  -8  -1 145.028 103.382   9
  -1  -8  -1 61.5558 84.6587  15
  -1  -8  -1 0.53559 91.2642   3
  -1  -8  -2 6697.10 449.442   9
  -1  -8  -2 5887.60 494.918   3
   1   8   2 6333.14 430.817  14
  -1  -8  -2 6940.30 451.350  15
  -1  -8  -3 291.886 140.191   9
   1   8   3 146.107 110.733  14
  -1  -8  -3 200.078 111.690   3
  -1  -8  -4 8323.97 622.510   3
   1   8   4 8858.19 527.886  14
  -1  -8  -4 8085.68 506.653   9
  -1  -8  -5 22589.6 891.390   9
  -1  -8  -5 20931.5 800.578   7
  -1  -8  -5 21423.6 1055.75   3
   1   8   5 22196.1 885.442  14
  -1  -8  -6 437.575 221.213   1
  -1  -8  -6 348.672 140.292   9
  -1  -8  -6 373.462 180.508   3
   1   8   6 90.1853 93.6187  14
  -1  -8  -7 4476.96 496.711   3
  -1  -8  -7 4304.13 581.805   1
   1   8   7 4823.57 422.034  14
  -1  -8  -8 4342.82 580.306   1
   1   8   8 4969.80 441.256  14
  -1  -8  -8 4871.75 517.142   3
   1   8   9 2661.21 333.451  14
  -1  -8  -9 2475.58 398.700   3
  -1  -8 -10 1391.90 341.270   3
   1   8  10 836.263 217.447  14
  -1  -8 -11-50.7224 147.407   3
   1   8  11 227.609 157.585  14
   1   8  12 2554.26 363.544  14
  -1  -8 -12 2641.18 422.944   3
   1   8  13 146.361 118.307  14
  -1  -8 -13 181.660 183.003   3
   1   8  14 35.6168 146.595  14
  -1  -8 -14 282.021 269.220   3
  -1  -8 -15 3832.53 528.061   3
   1   9 -21 495.920 201.595   8
  -1  -9  20-64.8572 193.624   5
   1   9 -20-134.773 165.813   8
  -1  -9  19 328.431 207.347   5
   1   9 -19-111.046 168.451   8
  -1  -9  18 2594.64 386.556  15
   1   9 -18 2632.52 366.993   8
  -1  -9  18 2593.33 396.367   5
   1   9 -17 30.6358 105.358   8
  -1  -9  17-30.6576 122.191   5
  -1  -9  17 96.3825 161.780  15
   1   9 -16 72.0378 129.125   8
  -1  -9  16-157.347 139.237  15
  -1  -9  16-203.385 169.864   5
  -1  -9  15 6184.78 582.554  15
   1   9 -15 5955.06 492.603   8
  -1  -9  14 2522.71 386.197  15
  -1  -9  14 1973.12 305.966   5
   1   9 -14 2843.45 332.587   8
   1   9 -13 145.720 116.030   8
  -1  -9  13 31.3149 136.414  15
  -1  -9  13 41.0141 101.967   5
  -1  -9  12 10367.7 668.610   5
   1   9 -12 11483.6 644.674  11
   1   9 -12 10174.8 604.169   8
  -1  -9  12 11096.3 774.580  15
   1   9 -11 1617.11 246.632  11
   1   9 -11 1888.24 259.513   8
  -1  -9  11 1462.28 247.410   5
  -1  -9  11 1235.01 261.176  15
   1   9 -10 4750.95 412.082  11
  -1  -9  10 4745.80 424.915   5
   1   9 -10 4568.89 381.447   8
  -1  -9  10 4598.30 491.373  15
  -1  -9   9 912.342 238.119  15
   1   9  -9 527.138 131.814  11
   1   9  -9 751.794 154.647   8
   1   9  -8 3161.95 337.162  11
   1   9  -8 3387.64 313.204   8
  -1  -9   8 3638.28 436.483  15
  -1  -9   7 8275.81 660.098  15
   1   9  -7 8700.88 505.638   8
   1   9  -7 8930.01 567.279  11
  -1  -9   6 2261.38 351.411  15
   1   9  -6 1800.36 267.928  11
   1   9  -6 2106.40 248.463   8
   1   9  -5 16193.7 693.992   8
  -1  -9   5 15376.6 865.411  15
   1   9  -4 14567.2 654.466   8
  -1  -9   4 15990.3 859.149  15
   1   9  -3-15.2314 97.2980   8
  -1  -9   3-16.4677 102.203  15
   1   9  -2 5516.93 394.999   8
  -1  -9   2 5656.78 417.116   3
  -1  -9   2 4823.44 449.024  15
  -1  -9   1 1867.28 257.613   3
  -1  -9   1 1634.11 261.240  15
  -1  -9   0 11689.1 660.612  15
  -1  -9   0 10777.2 614.941   9
  -1  -9   0 10497.6 630.225   3
   1   9   0 10199.9 581.341  14
  -1  -9  -1 147.254 117.317   9
   1   9   1 140.141 114.169  14
  -1  -9  -1 99.0226 91.4954  15
  -1  -9  -1 160.086 134.379   3
   1   9   2 181.846 124.272  14
  -1  -9  -2 203.334 139.547   9
  -1  -9  -2-110.466 126.366   3
   1   9   3 10297.7 607.691  14
  -1  -9  -3 11620.5 739.630   3
  -1  -9  -3 10773.5 626.410   9
   1   9   4 1754.73 256.196  14
  -1  -9  -4 2209.26 356.321   3
  -1  -9  -4 2020.93 253.375   7
  -1  -9  -4 1508.44 240.062   9
  -1  -9  -5 893.607 222.626   3
   1   9   5 816.538 197.330  14
  -1  -9  -5 1055.50 214.258   9
  -1  -9  -6 26929.5 1278.45   3
  -1  -9  -6 27680.7 1088.82   9
   1   9   6 30099.1 1127.65  14
  -1  -9  -7 1953.94 356.080   3
   1   9   7 2848.90 350.461  14
   1   9   8-140.206 105.972  14
  -1  -9  -8 124.448 172.023   3
  -1  -9  -9 4629.76 539.583   3
   1   9   9 4276.20 431.875  14
   1   9  10 258.947 149.344  14
  -1  -9 -10 73.7783 156.134   3
   1   9  11 2187.62 349.311  14
  -1  -9 -11 2550.26 462.801   3
  -1  -9 -12 498.595 226.452   3
  -1  -9 -13 2040.32 414.244   3
  -1 -10  19 221.962 181.607  15
  -1 -10  19 400.601 194.611   5
  -1 -10  18-10.6589 123.799  15
   1  10 -18 253.050 156.650   8
  -1 -10  18 160.247 165.289   5
  -1 -10  17 1749.28 312.041   5
  -1 -10  17 2320.37 386.683  15
   1  10 -17 2150.77 338.511   8
  -1 -10  16 1708.28 360.527  15
   1  10 -16 1324.08 258.957   8
  -1 -10  16 1407.01 281.975   5
  -1 -10  15 293.198 155.105   5
   1  10 -15-41.8401 111.980   8
  -1 -10  15 373.097 193.414  15
  -1 -10  14 1964.44 355.906  15
  -1 -10  14 1851.92 314.802   5
   1  10 -14 1767.99 286.454   8
  -1 -10  13 932.285 259.384  15
   1  10 -13 1007.63 231.864   8
   1  10 -12 477.069 140.726   8
  -1 -10  12 410.910 229.279  15
   1  10 -11 2041.81 282.512   8
  -1 -10  11 1891.48 342.030  15
   1  10 -11 1975.40 297.549  11
   1  10 -10 160.518 111.783   8
  -1 -10  10 61.7603 132.796  15
   1  10 -10 250.802 116.370  11
  -1 -10   9 2755.77 406.910  15
   1  10  -9 2623.37 337.563  11
   1  10  -9 2975.92 319.496   8
  -1 -10   8 564.075 239.579  15
   1  10  -8 220.276 124.495  11
   1  10  -8 219.387 117.838   8
  -1 -10   7 1070.98 272.484  15
   1  10  -7 1266.21 214.490   8
  -1 -10   6 34736.1 1424.74  15
   1  10  -6 31816.2 1093.33   8
  -1 -10   5 3749.16 442.242  15
   1  10  -5 3887.44 351.045   8
  -1 -10   4 3136.32 408.566  15
   1  10  -4 2416.46 284.119   8
  -1 -10   3 12656.4 782.434  15
   1  10  -3 12564.1 649.761   8
  -1 -10   2 206.311 139.645  15
  -1 -10   1 98.3422 139.399  15
  -1 -10   1 31.0398 108.750   9
  -1 -10   1 57.0610 84.3021   3
  -1 -10   0 1610.76 268.287   9
  -1 -10   0 1757.90 268.901  15
  -1 -10   0 1942.65 286.920   3
   1  10   1 5204.35 448.100  14
  -1 -10  -1 6366.26 495.153   9
  -1 -10  -1 5679.47 503.021   3
  -1 -10  -2 9306.92 614.262   9
   1  10   2 9381.10 598.959  14
  -1 -10  -2 8314.81 643.920   3
  -1 -10  -3 1309.31 248.093   9
  -1 -10  -3 1026.34 272.053   3
   1  10   3 775.652 198.427  14
   1  10   4 2918.85 354.626  14
  -1 -10  -4 3073.42 423.196   3
  -1 -10  -4 2546.22 337.164   9
  -1 -10  -5 4025.22 415.722   9
  -1 -10  -5 4046.63 496.037   3
   1  10   5 4262.34 423.082  14
  -1 -10  -6-164.126 158.499   3
   1  10   6 205.770 157.887  14
  -1 -10  -7 3044.41 448.091   3
   1  10   7 2857.42 362.794  14
   1  10   8 558.541 190.628  14
  -1 -10  -8 385.008 231.280   3
   1  10   9 847.004 221.486  14
  -1 -10  -9 648.654 243.442   3
  -1 -10 -10 90.6392 172.939   3
  -1 -10 -11 179.115 220.195   3
  -1 -11  18 2618.22 443.428  15
  -1 -11  17 216.616 156.991  15
  -1 -11  16 247.002 197.923  15
  -1 -11  15 6375.91 655.502  15
  -1 -11  14 1106.68 297.809  15
   1  11 -14 1284.29 263.225   8
  -1 -11  13 2444.36 445.549  15
   1  11 -13 2864.98 349.416   8
   1  11 -12 5250.08 462.187   8
  -1 -11  12 4088.11 518.777  15
  -1 -11  11 301.477 180.888  15
   1  11 -11 332.504 153.956   8
  -1 -11  10 609.454 234.215  15
   1  11 -10 512.009 159.796   8
  -1 -11   9 583.539 204.760  15
   1  11  -9 357.331 160.891   8
  -1 -11   8 6267.38 643.765  15
   1  11  -8 6297.99 483.731   8
   1  11  -7 4605.46 413.819   8
  -1 -11   7 4741.26 540.250  15
  -1 -11   6 363.785 190.196  15
   1  11  -6 276.053 137.033   8
  -1 -11   5 4835.53 537.853  15
   1  11  -5 3197.50 345.135   8
   1  11  -4 1936.35 285.512   8
  -1 -11   4 1502.31 284.268  15
  -1 -11   3 587.638 209.657  15
  -1 -11   2 9089.75 681.147  15
  -1 -11   2 8125.78 602.022   9
  -1 -11   1 323.746 201.332   9
  -1 -11   1 228.256 130.071  15
  -1 -11   0 5841.27 510.735   3
  -1 -11   0 4804.94 470.543   9
  -1 -11  -1 1430.42 280.305   3
  -1 -11  -1 1845.90 300.389   9
  -1 -11  -2 3644.08 450.835   3
   1  11   2 4296.39 433.548  14
  -1 -11  -2 4602.30 472.206   9
   1  11   3 978.433 234.527  14
  -1 -11  -3 931.258 232.853   9
  -1 -11  -3 450.147 203.428   3
   1  11   4 1171.20 247.337  14
  -1 -11  -4 833.941 246.233   3
  -1 -11  -4 920.471 221.951   9
   1  11   5 492.552 182.264  14
  -1 -11  -5 575.779 194.918   9
  -1 -11  -5 719.029 271.816   3
   1  11   6 3844.30 426.164  14
  -1 -11  -6 3676.50 514.086   3
  -1 -11  -7 212.680 200.241   3
  -1 -11  -8 97.0753 194.502   3
  -1 -11  -9 2339.46 437.480   3
  -1 -12  15 395.949 236.521  15
  -1 -12  14 4944.30 602.657  15
  -1 -12  13 135.085 164.456  15
  -1 -12  12 53.7083 161.434  15
  -1 -12  11 1952.89 384.149  15
  -1 -12  10 655.483 261.729  15
  -1 -12   9 2563.49 444.724  15
  -1 -12   8 4.47382 181.772  15
  -1 -12   7 632.773 250.573  15
  -1 -12   6 3930.36 502.706  15
   1  12  -6 2933.38 347.893   8
  -1 -12   5 61.0504 116.898  15
   1  12  -5 6.83396 123.801   8
  -1 -12   4 370.259 185.434  15
  -1 -12   3 4096.77 450.087   9
  -1 -12   3 2820.47 411.173  15
  -1 -12   2 144.309 193.470  15
  -1 -12   2 102.329 153.279   9
  -1 -12   1 1057.64 278.110   9
  -1 -12   0 2262.27 333.811   9
  -1 -12  -1 182.320 171.801   9
  -1 -12  -2-103.424 139.394   3
  -1 -12  -2-119.181 143.417   9
  -1 -12  -3-92.4439 128.326   9
  -1 -12  -3-136.537 154.139   3
  -1 -12  -4 8697.50 670.622   9
  -1 -12  -4 6814.29 667.793   3
  -1 -12  -5 1806.80 363.504   3
  -1 -12  -5 2558.45 370.943   9
  -1 -12  -6-7.20915 156.283   3
  -1 -13  12 2156.88 456.963  15
  -1 -13  11 486.139 276.377  15
  -1 -13  10-6.65944 144.662  15
  -1 -13   9 164.963 155.667  15
  -1 -13   8 3537.61 514.108  15
  -1 -13   7 945.260 304.162  15
  -1 -13   6 76.8591 182.261  15
  -1 -13   5 4892.29 565.720  15
  -1 -13   4 42.1282 160.692  15
  -1 -13   4 1.20443 147.787   9
  -1 -13   3 70.8680 136.856  15
  -1 -13   3 315.873 216.755   9
  -1 -13   2 1399.33 319.787   9
  -1 -13   1 583.928 246.291   9
  -1 -13   0 3955.96 469.973   9
  -1 -13  -1 259.976 196.946   9
  -1 -13  -2 5363.54 549.340   9
  -1 -13  -3 4489.32 508.731   9
  -1 -14   4 159.454 161.588  15
  -2  15  -4 930.304 269.671   8
   2 -15   4 861.993 303.904  15
   2 -15   5 526.245 241.207  15
  -2  15  -5 531.152 212.800   8
  -2  15  -6 1748.57 340.264   8
   2 -14  -5-57.4099 153.343   3
   2 -14  -4 167.070 203.542   9
   2 -14  -4 143.113 201.634   3
   2 -14  -3 3652.84 478.015   9
   2 -14  -2 445.005 214.554   9
   2 -14  -1 3293.80 449.276   9
   2 -14   0 221.155 148.434   9
   2 -14   1 4834.81 532.807   9
   2 -14   2 2040.29 354.849   9
   2 -14   2 1945.67 372.978  15
   2 -14   3 406.283 206.905  15
  -2  14  -3-44.9848 160.621   8
   2 -14   3-167.161 177.211   9
   2 -14   4 5934.62 625.026  15
  -2  14  -4 5420.35 523.526   8
   2 -14   4 5757.60 567.808   9
   2 -14   5 3007.04 435.294   9
  -2  14  -5 3425.09 433.001   8
   2 -14   5 3713.01 502.649  15
  -2  14  -6 2471.69 365.743   8
   2 -14   6 2120.18 408.943  15
   2 -14   7 996.493 306.634  15
  -2  14  -7 1124.60 278.548   8
  -2  14  -8 296.780 188.349   8
   2 -14   8 422.902 231.261  15
   2 -14   9 1202.44 347.090  15
  -2  14  -9 883.783 238.169   8
   2 -14  10-169.499 214.661  15
  -2  14 -10-158.729 182.904   8
   2 -14  11 78.2149 182.420  15
  -2  14 -11 80.3854 140.801   8
  -2  14 -12 688.035 217.676   8
   2 -13  -8 7166.16 713.553   3
   2 -13  -7 2468.32 406.640   3
   2 -13  -6 144.788 189.945   3
   2 -13  -5 4609.21 503.430   9
   2 -13  -5 3767.60 483.018   3
   2 -13  -4 2048.19 361.778   3
   2 -13  -4 1635.05 319.940   9
   2 -13  -3 1353.75 287.372   3
   2 -13  -3 1624.35 305.754   9
   2 -13  -2 1548.46 295.989   3
   2 -13  -2 1060.80 257.465   9
   2 -13  -1-17.5559 151.614   9
   2 -13   0 2640.95 373.172  15
   2 -13   0 3309.39 430.695   9
   2 -13   1 738.212 243.751  15
   2 -13   1 205.936 168.255   9
   2 -13   2 958.506 258.575  15
   2 -13   2 1708.49 313.346   9
  -2  13  -2 1141.31 244.772   8
  -2  13  -3 20521.1 1000.03   8
   2 -13   3 20210.6 1046.38   9
   2 -13   3 23412.5 1173.73  15
   2 -13   4 6023.33 595.650  15
  -2  13  -4 4623.16 462.911   8
  -2  13  -5 704.318 224.204   8
   2 -13   5 1033.81 264.630  15
   2 -13   6 2087.09 393.670  15
  -2  13  -6 2508.35 354.560   8
   2 -13   7 449.083 216.124  15
  -2  13  -7 128.386 154.203   8
  -2  13  -8-18.3653 172.364   8
   2 -13   8 134.942 129.977  15
   2 -13   9 163.793 178.824  15
  -2  13  -9 276.803 193.334   8
  -2  13 -10 1518.67 284.279   8
   2 -13  10 1492.66 350.994  15
   2 -13  11 1893.34 385.492  15
  -2  13 -11 1916.69 319.905   8
   2 -13  12 97.5919 203.308  15
  -2  13 -12-40.5061 138.484   8
  -2  13 -13 6878.52 610.396   8
   2 -13  13 6225.13 673.305  15
   2 -13  14 6080.39 619.699   5
  -2  13 -14 6385.92 596.021   8
   2 -13  14 6444.35 661.334  15
  -2  13 -15 2346.66 385.208   8
   2 -13  15 2396.34 428.785   5
   2 -13  15 2477.07 432.558  15
   2 -12 -10 582.477 276.202   3
   2 -12  -9 8310.98 753.274   3
   2 -12  -8-134.780 163.050   3
   2 -12  -7 2782.72 429.945   3
   2 -12  -6 10885.7 759.730   9
   2 -12  -6 10161.3 779.129   3
   2 -12  -5 124.067 132.325   3
   2 -12  -5 326.591 185.120   9
   2 -12  -4 1454.43 292.276   9
   2 -12  -4 419.351 195.189   3
   2 -12  -3 4298.05 457.337   9
   2 -12  -3 4312.83 473.364   3
   2 -12  -2 649.549 196.349   3
   2 -12  -2 727.888 219.390   9
   2 -12  -1 423.451 163.799   3
   2 -12  -1 612.682 193.593   9
   2 -12  -1 667.416 208.201  15
  -2  12   0 196.400 119.301  16
   2 -12   0 160.682 165.270   9
   2 -12   0 40.6559 92.0002   3
   2 -12   0 391.004 179.011  15
   2 -12   1 3732.71 424.189  15
   2 -12   1 4241.47 449.851   9
  -2  12  -1 3135.94 372.006  16
  -2  12  -1 3870.54 421.166   8
  -2  12  -2 3053.62 361.480   8
   2 -12   2 4006.79 451.766  15
   2 -12   2 2978.99 382.939   9
  -2  12  -3-36.9707 112.021   8
   2 -12   3 325.831 207.314  15
   2 -12   4 16209.1 956.380  15
  -2  12  -4 15984.1 829.942   8
  -2  12  -5 1647.76 282.182   8
   2 -12   5 1820.87 328.160  15
  -2  12  -6 25.9048 135.841   8
   2 -12   6 409.390 208.315  15
   2 -12   7 1187.48 291.911  15
  -2  12  -7 934.516 214.396   8
   2 -12   8 159.875 166.699  15
  -2  12  -8 25.9404 124.556   8
   2 -12   9 3454.07 400.774   5
   2 -12   9 3307.39 470.126  15
  -2  12  -9 2752.07 361.496   8
   2 -12  10 94.4876 140.244   5
   2 -12  10-80.4362 180.507  15
  -2  12 -10 198.756 195.818   8
   2 -12  11 885.747 272.775  15
  -2  12 -11 1442.69 288.140   8
   2 -12  11 1445.10 293.019   5
  -2  12 -12 6951.92 584.559   8
   2 -12  12 5897.53 619.612  15
   2 -12  12 5793.05 557.393   5
   2 -12  13 1005.97 271.034   5
   2 -12  13 1454.87 332.414  15
  -2  12 -13 1646.57 291.389   8
   2 -12  14 2692.18 432.830  15
  -2  12 -14 2224.69 357.517   8
   2 -12  14 2188.45 379.723   5
   2 -12  15 3580.42 496.096   5
   2 -12  15 4818.75 561.744  15
  -2  12 -15 4661.84 513.800   8
   2 -12  16 144.804 163.457  15
   2 -12  16 192.505 176.405   5
  -2  12 -16-72.5789 137.089   8
  -2  12 -17-90.1088 159.879   8
   2 -12  17 215.534 180.272   5
   2 -12  17 105.316 174.420  15
   2 -11 -12 204.464 171.117   3
   2 -11 -11 1277.39 313.811   3
   2 -11 -10 34.7750 157.361   3
   2 -11  -9 470.678 242.693   3
   2 -11  -8 7536.52 688.328   3
   2 -11  -7 2050.57 362.354   3
   2 -11  -6 1082.72 261.718   9
   2 -11  -6 700.230 214.991   3
   2 -11  -5 10036.4 672.474   9
   2 -11  -5 9412.07 696.171   3
   2 -11  -4 843.819 222.761   9
   2 -11  -4 1290.46 260.395   3
   2 -11  -3 1692.92 292.204   3
   2 -11  -3 1594.91 273.918   9
  -2  11   2 2402.33 331.381  16
   2 -11  -2 3401.07 359.986  15
   2 -11  -2 3206.32 374.583   9
   2 -11  -2 3110.92 363.915   3
   2 -11  -1 320.658 160.664   3
   2 -11  -1 273.910 152.420   9
  -2  11   1 289.095 150.441  16
   2 -11  -1 92.1382 116.537  15
  -2  11   0 7755.10 550.755  16
   2 -11   0 7242.92 545.649  15
   2 -11   0 6419.00 513.026   9
  -2  11   0 5579.75 458.047   8
   2 -11   0 6399.29 474.898   3
   2 -11   1 1077.01 201.464   3
  -2  11  -1 875.063 219.881   8
   2 -11   1 919.036 215.886  15
  -2  11  -1 1247.35 226.643  16
   2 -11   1 1084.25 220.140   9
  -2  11  -2 6055.63 477.715   8
   2 -11   2 6956.06 555.768  15
  -2  11  -2 6473.34 476.027  16
   2 -11   3 14291.9 833.764  15
  -2  11  -3 13918.8 699.929  16
  -2  11  -3 13519.4 718.441   8
   2 -11   4-109.748 120.860  15
  -2  11  -4 84.1239 111.230   8
  -2  11  -5 3077.11 347.745   8
   2 -11   5 3723.31 439.765  15
   2 -11   5 3289.28 336.399   5
   2 -11   6 4112.44 386.594   5
  -2  11  -6 4922.54 428.067   8
   2 -11   6 5315.17 534.702  15
   2 -11   7 165.257 172.319  15
   2 -11   7 216.994 113.682   5
  -2  11  -7 173.307 117.022   8
   2 -11   8 1013.79 276.628  15
   2 -11   8 628.854 180.057   5
  -2  11  -8 427.768 172.235   8
   2 -11   9 2875.30 416.881  15
   2 -11   9 2487.49 326.508   5
  -2  11  -9 2768.82 346.518   8
   2 -11  10 4133.59 495.499  15
   2 -11  10 4153.24 432.941   5
  -2  11 -10 3438.56 389.241   8
   2 -11  11-10.7233 148.153  15
  -2  11 -11 142.554 137.224   8
   2 -11  11 79.6653 157.217   5
   2 -11  12-25.1779 136.604   5
   2 -11  12-39.0870 131.511  15
  -2  11 -12 9.40139 126.253   8
  -2  11 -13 9502.62 675.056   8
   2 -11  13 8314.88 705.145  15
   2 -11  13 8165.09 674.886   5
   2 -11  14 1692.97 318.511   5
   2 -11  14 1006.29 264.533  15
  -2  11 -14 1350.54 292.275   8
   2 -11  15 3.55314 153.978   5
   2 -11  15 140.661 140.626  15
  -2  11 -15 20.5204 139.816   8
   2 -11  16 741.201 237.620  15
   2 -11  16 633.485 258.646   5
  -2  11 -16 979.333 270.718   8
   2 -11  17 245.242 163.238  15
   2 -11  17 304.228 195.021   5
  -2  11 -17 288.050 171.313   8
   2 -11  18 970.752 253.364   5
  -2  11 -18 853.762 262.221   8
   2 -10 -14 1289.11 321.185   3
   2 -10 -13 479.912 220.244   3
   2 -10 -12 1340.92 352.453   3
   2 -10 -11 1445.23 344.944   3
   2 -10 -10 2763.09 430.629   3
   2 -10  -9 4613.38 526.479   3
   2 -10  -8 2822.21 416.707   3
   2 -10  -7 1206.55 273.192   3
   2 -10  -6 1802.71 290.145   9
   2 -10  -6 1587.32 295.964   3
   2 -10  -5-47.8763 111.338   3
   2 -10  -5-4.19031 101.466   9
  -2  10   4 11971.1 724.065  16
   2 -10  -4 11983.4 678.496   9
   2 -10  -4 11581.0 713.175   3
   2 -10  -3 1669.79 251.457   9
   2 -10  -3 2347.60 281.980  15
   2 -10  -3 2189.52 299.842   3
  -2  10   3 2426.45 311.568  16
   2 -10  -2 5558.43 459.310   9
   2 -10  -2 4973.41 426.687   3
  -2  10   2 5624.23 473.334  16
   2 -10  -2 5309.31 427.865  15
   2 -10  -1 1225.83 218.920  15
  -2  10   1 1616.80 240.024   8
   2 -10  -1 1032.55 192.407   3
  -2  10   1 906.007 191.565  16
   2 -10  -1 1055.31 208.103   9
   2 -10   0-60.1077 101.431   9
  -2  10   0 58.0818 82.4172  16
  -2  10   0-9.27202 103.307   8
   2 -10   0 275.621 127.212   3
   2 -10   0 52.1609 91.0519  15
  -2  10  -1 36083.5 1157.23  16
   2 -10   1 31880.4 1052.86   3
  -2  10  -1 33745.7 1129.47   8
   2 -10   1 33889.0 1227.50  15
   2 -10   2 2662.44 330.859  15
  -2  10  -2 2372.12 276.246   8
   2 -10   2 2407.49 249.382   5
   2 -10   2 2180.52 239.812   3
  -2  10  -2 1892.73 244.742  16
   2 -10   3 1316.93 193.809   5
  -2  10  -3 1774.94 230.056  16
  -2  10  -3 1520.77 213.881   8
  -2  10  -4 28594.1 956.424  16
   2 -10   4 27549.1 958.033   5
   2 -10   4 27033.8 1140.60  15
  -2  10  -4 27943.6 1007.05   8
   2 -10   5 4739.65 383.224   5
  -2  10  -5 5012.84 399.803   8
   2 -10   5 5132.64 492.331  15
   2 -10   6 291.491 112.563   5
   2 -10   6 119.948 137.009  15
  -2  10  -6 240.712 125.712   8
  -2  10  -7 9500.04 569.158   8
   2 -10   7 9661.91 697.541  15
   2 -10   7 9460.68 578.731   5
   2 -10   8 1611.81 298.025  15
  -2  10  -8 1684.78 256.101   8
   2 -10   8 1307.49 234.705   5
   2 -10   9 9702.73 698.734  15
  -2  10  -9 8586.12 571.114   8
   2 -10   9 8373.46 581.916   5
   2 -10  10 328.131 157.687  15
   2 -10  10 176.332 148.851   5
  -2  10 -10 316.871 172.223   8
   2 -10  11 307.922 155.140  15
   2 -10  11 225.124 147.342   5
  -2  10 -11 739.153 195.234   8
   2 -10  12 2240.88 362.366  15
  -2  10 -12 1906.25 297.949   8
   2 -10  12 2468.60 356.970   5
   2 -10  13 218.377 144.786   5
  -2  10 -13 391.717 156.822   8
   2 -10  13 503.940 194.959  15
  -2  10 -14 1546.56 307.187   8
   2 -10  14 1648.08 316.566  15
   2 -10  14 1716.27 319.778   5
   2 -10  15 4849.91 509.270  15
  -2  10 -15 5567.88 514.042   8
   2 -10  16 912.300 234.798  15
   2 -10  16 260.754 165.198   5
  -2  10 -16 564.046 206.519   8
   2 -10  17 1058.86 305.650   5
   2 -10  17 727.182 221.828  15
  -2  10 -17 795.544 227.798   8
   2 -10  18-170.684 136.589   5
  -2  10 -18 214.566 193.453   8
  -2  10 -19 478.545 227.825   8
   2 -10  19 430.556 223.286   5
   2  -9 -16 3187.82 481.608   3
   2  -9 -15 2571.53 425.267   3
   2  -9 -14 341.528 231.949   3
   2  -9 -13 1787.60 364.074   3
   2  -9 -12 38.7528 139.347   3
   2  -9 -11 8195.54 688.380   3
   2  -9 -10 393.079 179.103   3
   2  -9  -9-37.2410 135.644   3
   2  -9  -8 23234.5 1127.80   3
   2  -9  -7 676.496 182.775   3
   2  -9  -6 1696.30 259.154   9
   2  -9  -6 1141.49 239.067   3
   2  -9  -5 26268.2 1090.61   3
  -2   9   5 27506.7 1091.88  16
   2  -9  -5 25784.5 994.176   9
  -2   9   4 91.8990 86.0552  16
   2  -9  -4-136.491 118.508   3
   2  -9  -3 5168.34 382.689  15
  -2   9   3 4637.86 315.007  14
  -2   9   3 4535.94 401.869  16
   2  -9  -3 4656.20 388.614   9
   2  -9  -3 4513.76 405.158   3
   2  -9  -2 7010.14 454.509  15
  -2   9   2 5985.51 424.426   8
   2  -9  -2 6519.63 455.946   3
   2  -9  -2 7036.45 472.484   9
  -2   9   2 6975.38 481.626  16
  -2   9   1 11073.7 598.032  16
  -2   9   1 12353.1 604.593   8
   2  -9  -1 11812.4 603.253   3
   2  -9  -1 11972.1 617.399   9
   2  -9  -1 11450.6 610.922  15
   2  -9   0 3814.90 322.498   3
  -2   9   0 3798.29 335.926  16
  -2   9   0 4025.08 341.937   8
   2  -9   0 3693.12 345.578  15
   2  -9   0 3730.93 336.971   9
   2  -9   1 6465.00 404.083   3
   2  -9   1 5370.00 428.263  15
  -2   9  -1 5638.18 394.540  16
   2  -9   1 5851.58 361.220   5
  -2   9  -1 6907.55 433.558   8
  -2   9  -2 7070.34 430.539  16
   2  -9   2 6489.31 489.856  15
   2  -9   2 6462.07 388.056   3
   2  -9   2 6965.82 400.105   5
  -2   9  -2 7324.97 446.725   8
   2  -9   3 19034.4 722.200   5
   2  -9   3 19949.7 688.824   3
   2  -9   3 19923.6 896.271  15
  -2   9  -3 19271.5 734.945  16
  -2   9  -3 19701.7 776.222   8
  -2   9  -4 1556.50 198.249  16
   2  -9   4 2043.95 236.991   5
   2  -9   4 1716.42 258.485  15
  -2   9  -4 1471.66 207.922   8
   2  -9   5 6486.58 509.867  15
   2  -9   5 5848.30 404.456   5
  -2   9  -5 6936.65 449.555   8
  -2   9  -5 6098.69 381.444  16
  -2   9  -6 5724.93 410.578   8
  -2   9  -6 5906.56 364.674  16
   2  -9   6 5609.44 409.509   5
   2  -9   6 5746.69 500.334  15
   2  -9   7 3353.60 328.937   5
  -2   9  -7 4172.26 358.863   8
   2  -9   7 3265.16 383.440  15
   2  -9   8 2224.13 275.148   5
   2  -9   8 2079.55 307.510  15
  -2   9  -8 2256.69 283.629   8
   2  -9   9 160.612 121.206  15
   2  -9   9 351.020 139.143   5
  -2   9  -9 177.469 108.831   8
  -2   9 -10 12786.4 677.448   8
   2  -9  10 12929.0 721.832   5
   2  -9  10 12601.6 755.906  15
   2  -9  11 311.178 141.031  15
   2  -9  11 156.817 119.694   5
  -2   9 -11 347.920 156.117   8
   2  -9  12 3.61861 114.659  15
   2  -9  12 56.1544 108.567   5
  -2   9 -12-27.3125 120.410   8
   2  -9  13 5694.07 516.172  15
   2  -9  13 5343.65 511.369   5
  -2   9 -13 6632.68 524.339   8
  -2   9 -14 4333.65 440.099   8
   2  -9  14 3772.78 424.955  15
   2  -9  14 3571.70 438.491   5
   2  -9  15 1227.80 260.200  15
   2  -9  15 704.653 207.972   5
  -2   9 -15 925.164 251.201   8
   2  -9  16 5706.83 591.546   5
   2  -9  16 6642.10 559.588  15
  -2   9 -16 6527.22 571.125   8
   2  -9  17 343.088 206.422   5
  -2   9 -17 339.327 179.626   8
   2  -9  18 483.188 219.290   5
  -2   9 -18 137.502 156.950   8
   2  -9  19 909.242 297.734   5
  -2   9 -19 379.832 181.260   8
   2  -9  20 1186.90 320.944   5
   2  -8 -18 744.140 251.398   3
   2  -8 -17 4971.96 583.676   3
   2  -8 -16 83.0427 170.418   3
   2  -8 -15 348.931 220.643   3
   2  -8 -14 10179.3 781.385   3
   2  -8 -13 852.611 241.007   3
   2  -8 -12 1098.33 279.485   3
   2  -8 -11 2691.75 399.208   3
   2  -8 -10 13499.1 831.651   3
   2  -8  -9 9862.97 695.110   3
   2  -8  -8 174.153 153.775   3
   2  -8  -7 30878.1 1206.49   3
  -2   8   6 12110.9 684.949  16
   2  -8  -6 11390.7 681.666   3
  -2   8   6 11765.6 508.556  14
   2  -8  -6 11908.0 618.908   9
  -2   8   5 50.9880 71.6182  14
   2  -8  -5 25.4119 107.561   9
   2  -8  -5 204.167 147.870   3
  -2   8   5-63.0469 82.9957  16
  -2   8   4 16191.3 579.386  14
  -2   8   4 15723.0 730.974  16
   2  -8  -4 15149.5 732.284   3
   2  -8  -4 15527.3 684.907   9
   2  -8  -3 10817.4 520.142  15
  -2   8   3 10044.9 560.027  16
  -2   8   3 10766.9 450.426  14
   2  -8  -3 10644.6 550.819   9
   2  -8  -3 9229.20 546.431   3
   2  -8  -2 11593.3 580.718   3
  -2   8   2 10903.4 539.927   8
  -2   8   2 11745.7 586.251  16
  -2   8   2 11557.2 468.436  14
   2  -8  -2 11628.2 558.782  15
   2  -8  -2 12183.1 581.986   9
  -2   8   1 5758.22 374.858   8
   2  -8  -1 5049.65 369.179  15
   2  -8  -1 5348.58 373.897   3
   2  -8  -1 5842.31 388.182   9
  -2   8   1 5340.44 376.823  16
  -2   8   0 258.221 107.308  16
   2  -8   0 475.719 130.445  15
  -2   8   0 504.771 115.881   8
   2  -8   0 559.780 121.824   3
   2  -8   1 22612.0 751.152   3
   2  -8   1 23408.8 877.823  15
  -2   8  -1 21427.5 757.205  16
  -2   8  -1 22807.3 784.717   8
   2  -8   2 95.8289 68.4478   5
  -2   8  -2-16.1849 72.5929   8
   2  -8   2 31.7934 74.0674  15
  -2   8  -2-60.5242 70.1364  16
   2  -8   2 37.9586 61.2838   3
   2  -8   3-38.0444 67.3105  15
  -2   8  -3 7.93964 58.5551  16
   2  -8   3-1.53508 50.4872   5
  -2   8  -3-93.1148 86.8688   8
   2  -8   3 10.7495 44.1531   3
  -2   8  -4 30393.5 950.728   8
   2  -8   4 32567.1 842.256   3
   2  -8   4 30691.7 943.997   5
   2  -8   4 33068.2 1143.75  15
  -2   8  -4 31769.4 907.363  16
   2  -8   5-14.8246 92.0251  15
   2  -8   5 33.3446 65.8339   5
  -2   8  -5 7.93362 69.8667   8
   2  -8   6 346.466 137.375  15
  -2   8  -6 410.829 100.763  10
  -2   8  -6 301.965 116.475   8
   2  -8   6 403.481 114.409   5
   2  -8   7 5296.04 448.346  15
   2  -8   7 6083.97 423.232   5
  -2   8  -7 6702.65 430.843   8
   2  -8   8 2385.01 272.033   5
   2  -8   8 1674.45 258.833  15
  -2   8  -8 2140.75 254.872   8
   2  -8   9 2620.12 324.709  15
  -2   8  -9 3036.67 306.064   8
   2  -8   9 2735.31 306.369   5
   2  -8  10 169.480 104.132   5
   2  -8  10 123.348 92.6653  15
  -2   8 -10 238.749 136.491   8
   2  -8  11 3652.55 379.838   5
   2  -8  11 3046.29 353.123  15
  -2   8 -11 3881.97 368.020   8
  -2   8 -12 2252.79 300.040   8
   2  -8  12 2450.22 346.149   5
   2  -8  12 2333.32 305.831  15
   2  -8  13 134.068 143.246   5
   2  -8  13 21.7346 102.636  15
   2  -8  14 6852.02 587.737   5
   2  -8  14 6855.47 528.847  15
   2  -8  15 2862.43 401.116   5
   2  -8  15 3674.65 398.727  15
   2  -8  16 69.9657 185.796   5
   2  -8  17 666.518 236.725   5
   2  -8  18 258.879 224.160   5
   2  -8  19 1713.31 350.042   5
   2  -8  20 1380.38 366.416   5
   2  -7 -19 3882.22 508.854   3
   2  -7 -18 429.124 219.868   3
   2  -7 -17 226.430 210.001   3
   2  -7 -16 7944.03 685.345   3
   2  -7 -15 1321.28 293.893   3
   2  -7 -14 295.773 186.214   3
   2  -7 -13 2693.29 395.008   3
   2  -7 -12 244.314 133.674   3
   2  -7 -11 16839.3 902.222   3
   2  -7 -10-82.2991 131.927   3
  -2   7   9 1369.34 181.747  14
   2  -7  -9 1277.38 242.570   3
  -2   7   9 1306.61 169.062   5
  -2   7   8 23638.0 763.254  14
   2  -7  -8 24466.1 1039.87   3
  -2   7   8 23632.2 761.877   5
   2  -7  -7-52.3398 96.2121   3
  -2   7   7 99.6495 70.4303  14
  -2   7   6 3336.95 327.533  16
   2  -7  -6 2818.06 309.365   3
   2  -7  -6 2611.83 266.292   9
  -2   7   6 3344.91 241.361  14
  -2   7   5 21953.5 860.830  16
  -2   7   5 22192.2 664.397  14
   2  -7  -5 22044.8 880.677   3
   2  -7  -5 22476.4 802.623   9
  -2   7   4 4776.60 362.979  16
   2  -7  -4 4850.40 375.491   3
   2  -7  -4 4802.42 345.666   9
  -2   7   4 4737.92 270.985  14
   2  -7  -3 183.991 75.3844  15
   2  -7  -3 111.840 80.1625   9
  -2   7   3 21.4962 74.8154  16
  -2   7   3 20.1038 38.1316  14
  -2   7   3 132.055 69.3772   8
   2  -7  -3 204.682 97.8522   3
  -2   7   2 9309.90 478.296  16
   2  -7  -2 9889.59 497.682   3
  -2   7   2 9735.92 465.934   8
  -2   7   2 9768.11 387.419  14
   2  -7  -2 9254.81 467.432   9
   2  -7  -2 10015.3 474.237  15
  -2   7   1 13168.4 546.863   8
   2  -7  -1 13087.0 560.126   3
  -2   7   1 13666.5 566.313  16
   2  -7  -1 14116.7 585.804  15
   2  -7  -1 13892.0 571.209   9
   2  -7   0 11326.9 535.606  15
  -2   7   0 9846.13 466.476  16
   2  -7   0 11519.8 490.127   3
  -2   7   0 10881.5 483.721   8
  -2   7  -1 163.525 76.5558   8
  -2   7  -1 163.605 70.5149  16
   2  -7   1 126.988 86.8677  15
   2  -7   1 191.002 72.9591   3
   2  -7   2 29534.9 801.738   3
  -2   7  -2 30433.6 849.892  16
  -2   7  -2 29474.5 866.628   8
   2  -7   2 28908.9 822.061   5
   2  -7   2 30603.0 981.641  15
   2  -7   3 9009.91 510.333  15
   2  -7   3 9938.86 446.046   5
   2  -7   3 10128.3 401.762   3
  -2   7  -3 9727.21 453.446   8
   2  -7   4 2714.87 289.693  15
   2  -7   4 2673.03 233.282   5
   2  -7   4 2951.79 198.238   3
  -2   7  -4 2455.99 197.292  10
  -2   7  -4 2871.94 245.731   8
   2  -7   5 20805.1 840.550  15
  -2   7  -5 21017.0 722.315   8
  -2   7  -5 22033.4 640.635  10
   2  -7   5 20764.9 578.185   3
   2  -7   5 19329.2 708.933   5
   2  -7   6 38.9472 63.9675   5
  -2   7  -6 48.4248 59.5104   8
  -2   7  -6 54.8764 45.8225  10
   2  -7   6 67.2104 82.3057  15
   2  -7   7 13990.2 696.559  15
  -2   7  -7 16043.5 645.339   8
  -2   7  -7 14729.0 505.627  10
   2  -7   7 14928.9 650.866   5
   2  -7   8 4493.71 389.965  15
  -2   7  -8 5504.17 344.507   6
  -2   7  -8 4797.87 358.018   8
  -2   7  -8 5345.59 289.476  10
   2  -7   8 5124.81 388.459   5
  -2   7  -9 1754.18 228.684   8
   2  -7   9 2187.12 270.917  15
  -2   7  -9 1599.68 201.188   6
   2  -7   9 1544.35 232.872   5
   2  -7  10 13891.4 697.595  15
  -2   7 -10 13877.9 627.312   6
   2  -7  10 12743.9 679.579   5
   2  -7  11 207.866 103.180   5
  -2   7 -11 524.942 137.227   6
   2  -7  11 195.538 100.912  15
  -2   7 -12 367.361 148.401   6
   2  -7  12 254.783 150.006   5
   2  -7  12 252.168 130.150  15
  -2   7 -13 14505.2 739.692   6
   2  -7  13 15214.7 825.536   5
   2  -7  13 14537.6 739.969  15
  -2   7 -14 47.5780 101.784   6
   2  -7  14 143.919 120.575  15
   2  -7  14 216.569 153.126   5
   2  -7  15 1674.20 312.742   5
  -2   7 -15 2421.92 322.240   6
  -2   7 -16 8165.11 615.115   6
   2  -7  16 7552.08 645.163   5
  -2   7 -17 169.446 158.837   6
   2  -7  17 181.701 156.226   5
  -2   7 -18 708.615 235.231   6
   2  -7  18 529.913 210.670   5
   2  -7  19 326.875 228.123   5
  -2   7 -19 266.907 185.579   6
  -2   7 -20 2060.09 362.771   6
   2  -7  20 1951.01 381.849   5
   2  -7  21 748.674 291.260   5
   2  -6 -20 7517.83 671.881  12
   2  -6 -19 1113.12 302.453  12
   2  -6 -19 295.308 169.989   3
   2  -6 -18 784.095 230.236   3
   2  -6 -17 5911.46 568.068   3
   2  -6 -16 280.752 165.078   3
   2  -6 -15 1785.15 325.729   3
   2  -6 -14 7436.72 608.756   3
   2  -6 -13 7171.11 577.840   3
  -2   6  13 7474.67 481.849   5
   2  -6 -12 160.361 123.350   3
  -2   6  12 266.959 103.214   5
  -2   6  12 250.500 100.488  14
  -2   6  11 1262.16 187.959   5
  -2   6  11 1077.85 170.451  14
   2  -6 -11 1105.70 223.039   3
  -2   6  10 29824.8 903.032  14
  -2   6  10 29732.6 920.076   5
   2  -6 -10 29197.4 1143.20   3
  -2   6   9 1295.65 172.495   5
   2  -6  -9 1631.25 258.456   3
  -2   6   9 1527.56 177.372  14
  -2   6   8 2686.46 218.852  14
   2  -6  -8 2750.09 309.417   3
  -2   6   8 2453.54 218.656   5
  -2   6   7 343.258 121.961  16
  -2   6   7 443.912 100.200   5
  -2   6   7 416.720 92.1805  14
  -2   6   6 10071.1 542.349  16
   2  -6  -6 10126.1 562.499   3
  -2   6   6 10028.7 427.066   5
   2  -6  -6 10162.3 496.179   9
  -2   6   6 10436.1 409.262  14
  -2   6   5 1531.40 205.647  16
  -2   6   5 1486.83 141.689  14
   2  -6  -5 1370.78 201.121   3
   2  -6  -5 1583.17 184.946   9
  -2   6   4 38919.1 1101.09  16
   2  -6  -4 40805.6 1069.79   9
   2  -6  -4 42698.7 1163.55   3
  -2   6   4 39851.4 902.745  14
  -2   6   3 3160.13 190.138  14
  -2   6   3 2799.35 248.789  16
   2  -6  -3 2815.79 218.222  15
   2  -6  -3 3446.26 278.899   3
   2  -6  -3 3203.92 246.591   9
  -2   6   3 3173.73 243.866   8
   2  -6  -2 25633.4 754.321  15
   2  -6  -2 25479.6 760.704   9
  -2   6   2 23595.9 615.181  14
   2  -6  -2 24443.0 778.070   3
  -2   6   2 24392.4 736.193   8
  -2   6   2 25016.6 771.746  16
  -2   6   1 673.545 111.161   8
  -2   6   1 609.441 110.267  16
   2  -6  -1 620.659 111.975  15
   2  -6  -1 601.291 109.956   9
   2  -6  -1 568.644 112.004   3
   2  -6   0 264.795 89.3551  15
   2  -6   0 309.222 83.1882   3
  -2   6   0 202.472 76.6355  16
  -2   6   0 282.704 77.7262   8
  -2   6  -1 44274.7 1070.38  16
   2  -6   1 44541.7 1171.07  15
  -2   6  -1 46709.7 1099.10   8
  -2   6  -2 957.601 121.933  10
  -2   6  -2 948.934 125.864   8
   2  -6   2 776.829 104.868   3
  -2   6  -3 18494.6 609.244   8
  -2   6  -3 17595.2 550.403  10
   2  -6   3 18528.3 603.376   5
   2  -6   3 18233.8 532.172   3
   2  -6   3 18890.3 699.825  15
   2  -6   4 24771.2 543.414   4
  -2   6  -4 26201.0 764.023   8
   2  -6   4 26381.6 644.738   3
  -2   6  -4 25259.5 679.291  10
   2  -6   4 25737.4 764.873   5
   2  -6   4 23851.6 840.144  15
  -2   6  -5 781.901 105.680  10
   2  -6   5 789.401 72.6542   4
   2  -6   5 952.991 164.620  15
   2  -6   5 880.440 93.8498   3
  -2   6  -5 930.072 115.971   6
   2  -6   5 924.455 142.673   5
  -2   6  -5 631.992 117.058   8
  -2   6  -6 2020.56 201.789   8
  -2   6  -6 2063.48 180.511   6
  -2   6  -6 2031.68 165.036  10
   2  -6   6 1745.95 213.738  15
   2  -6   6 1620.66 193.017   5
   2  -6   6 1840.71 134.779   3
  -2   6  -7 20294.0 569.873  11
  -2   6  -7 21904.4 617.232  10
   2  -6   7 20762.9 758.608   5
   2  -6   7 19652.6 786.655  15
  -2   6  -7 21787.3 690.774   6
   2  -6   8 18212.1 732.888  15
  -2   6  -8 17072.0 642.391   6
  -2   6  -8 16065.0 534.458  10
   2  -6   8 16175.1 686.264   5
  -2   6  -9 26776.9 874.146   6
   2  -6   9 26323.7 937.829   5
   2  -6   9 25201.2 912.184  15
  -2   6  -9 26853.1 738.966  10
  -2   6 -10 221.611 99.2411   6
   2  -6  10 59.2706 66.9162  15
   2  -6  10-75.6679 123.418   5
  -2   6 -11 16405.1 731.926   6
   2  -6  11 16646.2 783.211   5
   2  -6  11 16956.4 730.036  15
   2  -6  12 1961.67 245.584  15
  -2   6 -12 1869.10 249.877   6
   2  -6  12 2158.52 296.180   5
   2  -6  13 29.5169 96.6539   5
   2  -6  13 74.8719 87.6659  15
  -2   6 -14 14717.8 770.419   6
   2  -6  14 14396.1 824.134   5
   2  -6  14 15515.5 707.810  15
  -2   6 -15 628.586 200.606   6
   2  -6  15 425.380 194.904   5
   2  -6  16 1204.92 261.120   5
  -2   6 -16 1541.58 279.795   6
  -2   6 -17 93.3553 140.005   6
   2  -6  17 91.4357 151.264   5
   2  -6  18 468.952 219.539   5
  -2   6 -18 304.684 195.256   6
   2  -6  19 4084.00 505.404   5
  -2   6 -19 4279.29 492.795   6
  -2   6 -20 29.5796 160.948   6
   2  -6  20 98.5474 179.669   5
  -2   6 -21 888.977 258.653   6
   2  -6  21 287.914 151.632   5
   2  -5 -21 1039.97 276.033  12
   2  -5 -20-157.428 178.666  12
   2  -5 -19 900.613 233.562  12
   2  -5 -18 52.3524 118.184   3
   2  -5 -17 308.965 138.533   3
  -2   5  16 6435.00 501.062   5
   2  -5 -16 6342.80 543.833   3
  -2   5  15 231.205 122.516   5
   2  -5 -15 171.142 145.887   3
   2  -5 -14 2070.02 303.406   3
  -2   5  14 1796.07 245.588   5
  -2   5  14 1397.91 212.655  14
  -2   5  13 5565.00 414.330   5
   2  -5 -13 4941.52 451.214   3
  -2   5  13 5420.63 394.810  14
  -2   5  12 208.288 104.651   5
  -2   5  12 161.513 94.7050  14
   2  -5 -12 258.183 163.121   3
  -2   5  11 14080.1 584.795  14
   2  -5 -11 13277.2 712.643   3
  -2   5  11 12774.8 589.572   5
  -2   5  10 178.775 86.1441   5
  -2   5  10 168.906 66.7936  14
   2  -5 -10 225.371 80.2126   6
   2  -5 -10 33.6421 104.851   3
  -2   5   9 5391.51 338.072   5
   2  -5  -9 5189.19 416.963   3
   2  -5  -9 5421.75 317.392   6
  -2   5   9 5526.18 318.488  14
   2  -5  -8 46513.0 1366.71   3
  -2   5   8 49489.4 1118.41  14
   2  -5  -8 48679.1 1109.76   6
  -2   5   8 48699.5 1173.00   5
  -2   5   7 6314.89 331.080   5
   2  -5  -7 6154.99 290.902   6
   2  -5  -7 5923.20 413.246   3
  -2   5   7 6039.78 397.108  16
  -2   5   7 5654.93 290.093  14
   2  -5  -6 30980.9 653.439   7
  -2   5   6 33636.0 847.728   5
  -2   5   6 34101.5 993.858  16
   2  -5  -6 31950.5 739.750   6
   2  -5  -6 32517.2 1005.80   3
  -2   5   6 33766.4 787.018  14
   2  -5  -5 61137.3 1462.17   3
  -2   5   5 63425.0 1199.56  14
   2  -5  -5 62612.4 1377.17   9
  -2   5   5 61702.5 1272.38   5
  -2   5   5 61963.1 1433.07  16
  -2   5   4 4356.28 290.033  16
  -2   5   4 4725.46 217.129  14
  -2   5   4 4644.83 250.689   5
   2  -5  -4 5154.17 325.618   3
   2  -5  -4 4686.59 289.035   9
   2  -5  -3 379.290 92.3169   3
  -2   5   3 374.524 96.0134  16
  -2   5   3 361.105 81.0004   8
  -2   5   3 381.123 59.0270  14
   2  -5  -3 408.486 93.0078   9
  -2   5   2 5090.39 285.281  16
   2  -5  -2 5065.40 281.082   9
   2  -5  -2 4658.14 283.698   3
  -2   5   2 4633.62 200.719  14
  -2   5   2 4760.34 265.827   8
   2  -5  -2 4263.72 255.311  15
  -2   5   1 103026. 1908.84  16
   2  -5  -1 103177. 1920.11   3
   2  -5  -1 101587. 1929.64  15
   2  -5  -1 99455.7 1888.91   9
  -2   5   1 97927.4 1872.38   8
  -2   5   0 14604.1 488.202  16
   2  -5   0 15386.7 493.568   3
   2  -5   0 14193.9 518.383  15
  -2   5   0 14523.9 483.339   8
  -2   5  -1 13819.2 454.408  10
   2  -5   1 14377.8 457.781   3
   2  -5   1 14486.7 529.771  15
  -2   5  -1 15006.6 484.703   8
  -2   5  -2 182320. 2958.26   6
   2  -5   2 184428. 3298.00  15
  -2   5  -2 187397. 3123.05  10
  -2   5  -2 187040. 3175.17   8
   2  -5   2 189633. 3108.80   3
   2  -5   3 6084.37 347.816  15
   2  -5   3 7140.53 328.036   5
  -2   5  -3 6390.29 249.745   6
   2  -5   3 6900.49 271.482   3
  -2   5  -3 6342.34 310.453   8
  -2   5  -3 6048.85 275.189  10
   2  -5   4 2930.68 216.626   5
  -2   5  -4 2749.74 206.800   8
  -2   5  -4 2493.49 169.371   6
   2  -5   4 2848.01 164.872   3
  -2   5  -4 2355.68 168.172  10
   2  -5   4 2731.17 137.339   4
   2  -5   4 2497.72 225.671  15
   2  -5   5 30664.0 647.391   4
  -2   5  -5 28006.0 764.488   6
   2  -5   5 32396.1 870.593   5
  -2   5  -5 33473.7 765.829  10
   2  -5   5 29983.2 914.466  15
   2  -5   5 32493.9 694.358   3
   2  -5   6 509.855 68.5476   4
   2  -5   6 377.865 98.4046  15
  -2   5  -6 448.684 66.2590  11
  -2   5  -6 520.199 86.1512  10
  -2   5  -6 482.847 99.4595   6
   2  -5   6 546.669 113.128   5
   2  -5   7 930.532 147.421  15
  -2   5  -7 979.854 88.2597  11
   2  -5   7 1274.42 172.494   5
  -2   5  -7 991.265 141.940   6
   2  -5   7 957.388 96.6503   4
  -2   5  -8 8759.13 447.185   6
   2  -5   8 9203.37 470.138  15
   2  -5   8 9060.27 341.638   4
   2  -5   8 9499.91 490.264   5
   2  -5   9 362.081 106.447  15
  -2   5  -9 501.732 134.195   6
   2  -5   9 386.088 109.040   5
   2  -5  10 17892.6 763.514   5
  -2   5 -10 17431.3 715.042   6
   2  -5  10 16150.2 662.218  15
  -2   5 -11 278.167 131.203   6
   2  -5  11 37.3955 93.8936   5
   2  -5  11 143.637 80.1504  15
   2  -5  12 3546.33 368.188   5
  -2   5 -12 4392.30 380.612   6
   2  -5  12 3690.69 303.766  15
  -2   5 -13 9645.59 588.898   6
   2  -5  13 9511.52 620.556   5
   2  -5  13 9651.59 503.927  15
   2  -5  14 109.481 100.406   5
  -2   5 -14 283.085 128.004   6
   2  -5  15 198.971 131.136   5
  -2   5 -15 258.869 151.766   6
   2  -5  16 2840.61 388.770   5
  -2   5 -16 2483.03 337.282   6
   2  -5  17 2243.55 348.629   5
  -2   5 -17 2116.97 334.219   6
   2  -5  18 84.7721 127.140   5
  -2   5 -18 269.034 197.389   6
   2  -5  19 95.8415 143.715   5
  -2   5 -19-256.568 178.346   6
  -2   5 -20 3756.44 472.761   6
   2  -5  20 3431.85 454.426   5
   2  -5  21 1856.50 363.290   5
  -2   5 -21 1522.15 321.661   6
   2  -5  22 862.467 291.236   5
  -2   5 -22 1305.15 339.391   6
   2  -4 -22 609.465 216.165  12
   2  -4 -21 268.940 191.134  12
   2  -4 -20 1812.10 318.661  12
   2  -4 -19 288.589 195.785  12
   2  -4 -18 7705.87 587.555   3
   2  -4 -18 8176.07 624.881  12
  -2   4  18 7476.64 575.053   5
  -2   4  17 5840.66 471.683  14
  -2   4  17 6224.45 503.968   5
   2  -4 -17 6077.92 525.766   3
  -2   4  16 2120.55 278.934  14
   2  -4 -16 2818.59 354.317   3
  -2   4  16 2789.43 335.111   5
   2  -4 -16 3055.87 338.386   6
   2  -4 -15 4509.20 429.404   3
  -2   4  15 3572.10 361.754   5
   2  -4 -15 3719.07 361.075   6
  -2   4  15 4370.40 373.298  14
  -2   4  14 2021.43 264.233   5
  -2   4  14 1848.34 243.327  14
   2  -4 -14 1629.85 266.702   3
   2  -4 -14 2123.83 267.387   6
   2  -4 -13 11186.5 574.967   6
   2  -4 -13 10971.4 640.287   3
  -2   4  13 11412.9 566.976  14
  -2   4  13 10766.1 590.622   5
  -2   4  12-4.01551 73.1440  14
  -2   4  12 104.169 86.6706   5
   2  -4 -12 124.016 83.7605   6
   2  -4 -12 57.8300 82.7405   3
   2  -4 -11 7503.14 422.583   6
  -2   4  11 7671.81 449.187   5
   2  -4 -11 7173.64 482.841   3
  -2   4  11 7957.56 420.027  14
   2  -4 -10 55566.2 1338.00   6
  -2   4  10 57417.9 1311.89  14
  -2   4  10 56570.6 1385.41   5
   2  -4 -10 56137.9 1519.47   3
   2  -4  -9 5181.72 385.082   3
   2  -4  -9 4927.68 302.873   6
  -2   4   9 5146.59 270.607   2
  -2   4   9 5297.41 329.080   5
  -2   4   9 4640.00 280.718  14
   2  -4  -8 9517.07 395.387   6
  -2   4   8 8439.58 362.852  14
  -2   4   8 8911.44 414.332   5
  -2   4   8 7872.13 345.331   2
   2  -4  -8 9449.31 500.125   3
  -2   4   7 77634.4 1708.75  16
  -2   4   7 77645.2 1484.42  14
  -2   4   7 77047.7 1509.08   2
   2  -4  -7 76380.9 1735.55   3
  -2   4   7 75394.8 1567.57   5
   2  -4  -7 77952.2 1507.16   6
  -2   4   6 228.031 51.4270  14
  -2   4   6 249.804 74.3860  16
   2  -4  -6 123.409 62.2236   3
   2  -4  -6 230.042 54.7658   6
  -2   4   6 213.282 61.9261   5
  -2   4   6 174.334 64.0384   2
  -2   4   5 1141.74 100.322  14
  -2   4   5 1245.00 151.878  16
   2  -4  -5 1151.31 96.8985   6
   2  -4  -5 1013.26 143.952   3
  -2   4   5 1258.61 131.346   5
  -2   4   4 42569.2 1006.32  16
  -2   4   4 41681.1 816.612  14
   2  -4  -4 42513.3 983.616   9
  -2   4   4 42057.7 919.019   5
   2  -4  -4 40387.3 1025.42   3
   2  -4  -3 4084.42 232.598   9
   2  -4  -3 4167.82 253.733   3
  -2   4   3 3922.43 236.629  16
  -2   4   3 3896.61 210.480   5
  -2   4   3 3831.64 220.659   8
  -2   4   3 3958.98 161.863  14
  -2   4   2 31591.8 626.318  14
  -2   4   2 33103.5 767.936   8
   2  -4  -2 32772.4 807.931   3
  -2   4   2 33812.3 802.452  16
   2  -4  -2 33530.3 781.165   9
   2  -4  -1 657.863 91.2250  15
  -2   4   1 522.475 78.6203  10
   2  -4  -1 495.369 79.8873   9
  -2   4   1 700.253 88.8321   8
   2  -4  -1 735.545 96.7086   3
   2  -4   0 112239. 1942.56   3
  -2   4   0 107671. 1929.01  10
   2  -4   0 111327. 2003.79  15
  -2   4   0 109113. 1930.26   8
   2  -4   1 129512. 2355.69  15
   2  -4   1 130265. 2245.54   3
  -2   4  -1 135635. 2284.12   8
  -2   4  -1 135347. 2265.81  10
  -2   4  -2 241.730 44.6105   6
   2  -4   2 191.325 43.5027   3
  -2   4  -2 270.354 55.0320  10
   2  -4   2 197.183 60.2283  15
  -2   4  -2 303.344 63.6287   8
  -2   4  -3 5544.09 237.620   6
  -2   4  -3 5025.77 230.531  10
   2  -4   3 5307.95 265.829   5
   2  -4   3 5255.29 197.110   4
   2  -4   3 5421.71 219.494   3
   2  -4   3 5169.09 290.975  15
  -2   4  -3 5057.59 253.118   8
  -2   4  -4 38326.7 877.566   6
   2  -4   4 39786.1 936.192   5
   2  -4   4 39340.2 775.091   4
   2  -4   4 39172.4 796.845   3
   2  -4   4 40497.1 982.796  15
   2  -4   5 3855.06 260.137  15
   2  -4   5 3612.68 176.456   4
  -2   4  -5 3973.46 239.022   6
   2  -4   5 3878.06 252.698   5
  -2   4  -6 856.613 125.449   6
   2  -4   6 727.373 117.464  15
   2  -4   6 614.430 116.818   5
   2  -4   6 708.427 84.1726   4
   2  -4   7 15380.9 465.274   4
  -2   4  -7 14231.8 553.094   6
   2  -4   7 14978.6 558.788  15
   2  -4   7 14590.8 577.231   5
  -2   4  -8 16888.7 637.019   6
   2  -4   8 17172.1 533.509   4
   2  -4   8 16505.7 598.841  15
   2  -4   8 17062.4 660.474   5
  -2   4  -9 72.5723 62.2795   6
   2  -4   9 224.656 77.7886  15
   2  -4   9 66.7392 80.4806   5
  -2   4 -10 3212.60 294.010   6
   2  -4  10 2774.64 235.685  15
   2  -4  10 3046.68 301.285   5
   2  -4  11 28493.2 843.687  15
  -2   4 -11 27377.1 967.320   6
   2  -4  11 26800.7 987.983   5
  -2   4 -12-22.0273 114.935   6
  -2   4 -12 54.5891 56.9376  13
   2  -4  12 128.179 97.9553   5
   2  -4  12-60.6280 54.9103  15
  -2   4 -13 257.176 110.596   6
   2  -4  13 149.202 124.613   5
  -2   4 -13 283.350 103.959  13
   2  -4  14 10656.8 674.305   5
  -2   4 -14 10942.4 563.236  13
  -2   4 -14 11192.5 673.882   6
  -2   4 -15 1089.13 229.988   6
   2  -4  15 977.934 225.605   5
   2  -4  16 95.6974 137.576   5
  -2   4 -16 45.8212 130.602   6
  -2   4 -17 3765.14 432.612   6
   2  -4  17 3823.37 446.012   5
  -2   4 -18 616.192 243.395   6
   2  -4  18 57.2155 135.712   5
   2  -4  19 2724.27 403.901   5
  -2   4 -19 3027.14 418.086   6
  -2   4 -20 628.649 236.007   6
   2  -4  20 688.556 225.011   5
   2  -4  21 2650.19 413.170   5
  -2   4 -21 2047.06 364.219   6
  -2   4 -22 2881.73 438.291   6
   2  -4  22 2890.59 441.111   5
   2  -3 -22 860.174 226.200  12
   2  -3 -21 479.607 224.347  12
  -2   3  21 125.549 143.941   5
   2  -3 -20 1093.64 246.307  12
  -2   3  20 1391.63 288.000   5
   2  -3 -20 1231.29 261.732   6
   2  -3 -19 6554.65 543.075   6
   2  -3 -19 7911.35 627.398  12
  -2   3  19 7422.29 589.361   5
  -2   3  19 7131.16 545.406  14
  -2   3  18-40.9552 104.505  14
   2  -3 -18-5.04310 121.009  12
   2  -3 -18-124.538 121.273   6
  -2   3  18 75.9174 108.091   5
   2  -3 -17 699.878 183.959   6
  -2   3  17 984.139 210.410  14
   2  -3 -17 808.927 206.095  12
   2  -3 -17 880.704 199.710   3
  -2   3  17 607.911 188.065   5
   2  -3 -16 12513.7 723.684  12
   2  -3 -16 13295.4 706.544   6
  -2   3  16 13005.6 669.875  14
   2  -3 -16 13262.4 704.796   3
  -2   3  16 11708.5 688.331   5
   2  -3 -15 566.780 164.088   3
  -2   3  15 553.650 143.428  14
   2  -3 -15 350.579 144.012   6
  -2   3  15 501.144 165.462   5
   2  -3 -14 189.758 90.2585   6
  -2   3  14 566.684 151.703   5
   2  -3 -14 356.491 122.969   3
   2  -3 -13 9975.51 538.228   6
  -2   3  13 9396.49 545.769   5
   2  -3 -13 8978.05 539.093   3
  -2   3  12 5099.08 377.195   5
   2  -3 -12 4247.52 333.543   6
   2  -3 -12 4972.61 378.738   3
   2  -3 -11 37454.7 1069.32   6
  -2   3  11 36481.4 1087.43   5
   2  -3 -11 38601.6 1141.54   3
   2  -3 -10 971.557 141.926   6
   2  -3 -10 907.237 148.191   3
  -2   3  10 1179.37 122.568   2
  -2   3  10 977.816 154.287   5
   2  -3  -9 41125.8 1145.26   3
   2  -3  -9 43885.6 1076.28   6
  -2   3   9 41903.3 939.017   2
  -2   3   9 42164.6 1093.78   5
   2  -3  -8 31056.5 826.960   6
  -2   3   8 31966.5 767.287   2
   2  -3  -8 31734.4 930.313   3
  -2   3   8 32835.4 882.328   5
   2  -3  -7 1586.47 144.569   6
  -2   3   7 1273.44 120.274  14
   2  -3  -7 1610.91 177.058   3
  -2   3   7 1384.98 162.945  16
  -2   3   7 1627.97 140.354   2
  -2   3   7 1334.84 145.867   5
  -2   3   6 6143.24 271.099   2
  -2   3   6 6035.34 247.166  14
   2  -3  -6 6289.36 267.265   6
  -2   3   6 6376.12 329.136  16
  -2   3   6 6577.49 308.070   5
   2  -3  -6 6223.33 331.866   3
  -2   3   5 10595.6 311.000  14
   2  -3  -5 10154.0 321.292   6
  -2   3   5 10879.4 414.373  16
  -2   3   5 10818.0 367.678   2
  -2   3   5 11421.2 395.316   5
   2  -3  -5 11174.7 434.209   3
  -2   3   4 54780.3 1116.61  16
  -2   3   4 52764.4 930.258  14
  -2   3   4 53052.0 1059.10   2
  -2   3   4 52238.4 1060.15   5
  -2   3   3 6334.71 277.391  16
   2  -3  -3 6911.85 298.303   3
   2  -3  -3 7417.88 290.049   9
  -2   3   3 6848.88 265.967   5
  -2   3   3 6720.89 273.665   2
   2  -3  -2 10684.5 363.941   3
  -2   3   2 10813.1 358.120   2
  -2   3   2 11210.2 362.982  16
   2  -3  -2 11020.1 347.523   9
  -2   3   2 10904.6 337.419   5
  -2   3   2 10582.6 333.532   8
  -2   3   2 10873.1 358.161  10
   2  -3  -1 35114.9 732.137   9
   2  -3  -1 34935.0 754.684   3
  -2   3   1 36546.2 757.624  10
  -2   3   1 34781.3 727.141   8
   2  -3   0 84.1856 32.2347   3
  -2   3   0 147.995 45.0456  10
  -2   3   0 59.6474 29.5480   8
   2  -3   1 6304.62 234.935   3
   2  -3   1 6533.19 276.162  15
  -2   3  -1 5949.47 236.831   8
  -2   3  -1 6701.16 247.497  10
  -2   3  -2 72938.6 1299.52   6
   2  -3   2 71282.1 1296.66   3
   2  -3   2 73605.9 1276.22   4
   2  -3   3 14079.2 378.734   3
   2  -3   3 13896.2 368.101   4
   2  -3   3 13557.5 430.735   5
   2  -3   3 14383.0 455.971  15
  -2   3  -3 14535.1 420.328   6
  -2   3  -4 29.2369 35.1970   6
   2  -3   4 46.9425 35.3222  15
   2  -3   4 2.27929 26.6856   4
   2  -3   4 78.5584 55.8546   5
   2  -3   5 35159.7 857.889   5
  -2   3  -5 32266.0 825.758   6
   2  -3   5 34148.5 743.722   4
   2  -3   5 32119.2 810.226  15
   2  -3   6 10177.8 367.566   4
   2  -3   6 9955.42 391.508  15
  -2   3  -6 10514.4 430.859   6
   2  -3   6 10637.3 438.338   5
  -2   3  -7 17966.7 635.508   6
  -2   3  -7 19069.1 589.046  13
   2  -3   7 19314.5 585.471  15
   2  -3   7 18856.1 654.475   5
   2  -3   7 20281.1 585.467   4
   2  -3   8 1167.83 165.188   5
   2  -3   8 1429.37 146.222  15
  -2   3  -8 1678.56 188.805   6
  -2   3  -8 1528.39 161.214  13
   2  -3   8 1451.67 153.609   4
  -2   3  -9 27737.2 802.985  13
  -2   3  -9 27367.6 881.203   6
   2  -3   9 26773.5 879.817   5
   2  -3   9 25950.7 726.000  15
   2  -3  10 20852.3 808.091   5
  -2   3 -10 22015.7 813.531   6
  -2   3 -10 22820.8 746.609  13
  -2   3 -11 906.503 165.318   6
   2  -3  11 1229.33 196.721   5
  -2   3 -11 1061.58 160.515  13
  -2   3 -12 10681.6 534.756  13
  -2   3 -12 11093.6 612.196   6
   2  -3  12 10448.8 601.544   5
  -2   3 -13 15980.7 768.455   6
   2  -3  13 14319.3 750.224   5
  -2   3 -13 16571.9 706.064  13
  -2   3 -14 4391.34 410.154   6
   2  -3  14 4429.22 428.975   5
  -2   3 -14 4245.70 362.153  13
  -2   3 -15 6102.86 505.880   6
   2  -3  15 5837.73 498.091   5
  -2   3 -15 6442.83 460.515  13
  -2   3 -16 1822.97 250.948  13
  -2   3 -16 1983.85 319.792   6
   2  -3  16 1654.51 283.642   5
  -2   3 -17 1142.41 271.867   6
   2  -3  17 786.310 214.038   5
  -2   3 -18 27.5420 140.481   6
   2  -3  18 55.7655 149.986   5
  -2   3 -19 694.338 226.386   6
   2  -3  19 198.205 158.936   5
  -2   3 -20 4792.10 530.429   6
   2  -3  20 4779.00 519.125   5
  -2   3 -21 487.943 232.398   6
   2  -3  21 522.074 247.002   5
  -2   3 -22-170.426 198.427   6
   2  -3  22 164.098 143.528   5
   2  -2 -23 375.880 207.645  12
  -2   2  23 128.334 149.587   5
  -2   2  22 185.318 150.283   5
   2  -2 -22 231.040 142.493  12
  -2   2  21 5397.98 526.366   5
   2  -2 -21 6077.55 560.256   6
  -2   2  21 5572.32 518.854  14
   2  -2 -21 5806.50 562.302  12
  -2   2  20 7162.85 603.580   5
  -2   2  20 7725.38 589.889  14
   2  -2 -20 8819.36 675.130  12
   2  -2 -20 8243.18 634.824   6
   2  -2 -19 40.2443 127.207  12
  -2   2  19 36.3366 112.653   5
   2  -2 -19 287.744 170.839   6
   2  -2 -18 7960.47 603.164  12
  -2   2  18 7921.38 591.522   5
   2  -2 -18 7725.31 582.309   6
  -2   2  17 5462.61 481.665   5
   2  -2 -17 5328.03 466.374   6
   2  -2 -17 5486.83 484.952  12
   2  -2 -16 1334.34 211.804   3
   2  -2 -16 1523.60 245.730   6
  -2   2  16 1273.64 233.286   5
   2  -2 -16 1563.39 259.862  12
   2  -2 -15 9372.56 589.827  12
  -2   2  15 9466.97 591.941   5
   2  -2 -15 9585.14 576.133   6
   2  -2 -15 9937.04 550.545   3
  -2   2  14 940.902 193.645   5
   2  -2 -14 872.916 190.459  12
   2  -2 -14 918.110 179.010   6
   2  -2 -14 755.667 154.446   3
   2  -2 -13 7967.88 478.223   6
   2  -2 -13 7869.32 460.734   3
  -2   2  13 7639.81 496.149   5
   2  -2 -12 7098.92 430.844   6
   2  -2 -12 7283.47 426.660   3
  -2   2  12 6335.95 431.320   5
  -2   2  11 2823.43 271.202   5
  -2   2  11 2839.42 193.758   2
   2  -2 -11 2958.10 262.349   3
   2  -2 -11 2581.65 247.159   6
   2  -2 -10 55544.8 1343.58   3
  -2   2  10 55968.8 1162.23   2
  -2   2  10 55014.6 1375.64   5
   2  -2 -10 57660.2 1360.48   6
   2  -2  -9 2501.19 215.038   6
  -2   2   9 2416.25 170.835   2
  -2   2   9 2202.78 214.266   5
   2  -2  -9 2452.50 217.429   3
  -2   2   8 10257.4 373.261   2
   2  -2  -8 11180.7 437.419   6
   2  -2  -8 10692.3 450.883   3
  -2   2   8 11631.3 470.566   5
  -2   2   7 21454.1 562.539   2
   2  -2  -7 19729.0 580.453   6
  -2   2   7 20560.9 628.452  16
  -2   2   7 20636.2 627.442   5
   2  -2  -7 20915.5 627.881   3
  -2   2   6 19518.7 523.710   2
  -2   2   6 19709.7 577.856   5
   2  -2  -6 19548.7 533.283   6
   2  -2  -6 20091.8 584.021   3
  -2   2   6 19966.3 578.105  16
   2  -2  -5 174.659 49.9742   6
   2  -2  -5 140.203 50.5484   3
  -2   2   5 133.993 43.7488   2
  -2   2   5 81.3010 43.3753   5
  -2   2   5 66.1832 31.1384  16
  -2   2   4 59891.4 1146.82  16
   2  -2  -4 59867.9 1168.10   3
  -2   2   4 60078.1 1135.36   2
  -2   2   4 59006.9 1149.84   5
  -2   2   3 52593.3 1015.11  16
   2  -2  -3 52585.9 1030.97   3
  -2   2   3 54671.5 1024.65   5
  -2   2   3 53080.3 1019.63   2
   2  -2  -2 9111.89 299.163   3
  -2   2   2 9720.63 296.157   5
  -2   2   2 10329.7 313.921   2
  -2   2   2 9902.40 300.564  10
  -2   2   2 9810.10 276.069   8
  -2   2   1 2693.79 137.213  10
   2  -2  -1 2487.11 136.750   3
  -2   2   1 2374.35 115.510   8
   2  -2  -1 2368.34 116.832   9
  -2   2   1 2316.89 134.679   2
   2  -2   0 9565.43 290.073   3
  -2   2   0 10491.8 273.185   8
  -2   2   0 9602.82 298.941   2
  -2   2   0 10145.7 294.215  10
  -2   2  -1 14430.4 377.835   2
   2  -2   1 14087.1 368.676   3
  -2   2  -1 14179.8 344.030   6
  -2   2  -2 9954.92 305.128   6
   2  -2   2 10637.5 308.258   3
   2  -2   2 10328.9 302.858   4
   2  -2   3 43226.3 860.527   4
   2  -2   3 44259.4 899.021   5
  -2   2  -3 42986.0 894.241   6
  -2   2  -4 23647.7 619.228   6
  -2   2  -4 23830.4 606.967  13
   2  -2   4 23630.0 577.764   4
   2  -2   4 23115.7 608.609   5
   2  -2   5 24644.3 633.010   4
  -2   2  -5 23014.8 662.140   6
   2  -2   5 24458.5 664.372   5
  -2   2  -5 25520.1 657.243  13
   2  -2   6 21676.4 618.399   4
  -2   2  -6 22292.2 671.531   6
  -2   2  -6 21766.6 631.169  13
   2  -2   6 21377.8 647.684   5
   2  -2   7 3699.74 230.850   1
   2  -2   7 3932.99 250.975   4
  -2   2  -7 4168.74 282.341   6
   2  -2   7 3933.02 268.372   5
  -2   2  -7 3578.00 246.393  13
  -2   2  -8 24701.7 797.531   6
   2  -2   8 23958.9 776.486   5
  -2   2  -8 23669.3 743.707  13
   2  -2   8 24598.3 678.134   1
  -2   2  -9 216.375 76.1488  13
  -2   2  -9 96.8705 64.8283   6
   2  -2   9 218.408 76.5945   5
  -2   2 -10 3262.41 281.182  13
  -2   2 -10 3086.22 290.979   6
   2  -2  10 3133.24 289.081   5
  -2   2 -11 35723.1 1128.26   6
   2  -2  11 33468.8 1100.76   5
  -2   2 -11 35052.7 1064.92  13
  -2   2 -12 1200.48 188.944  13
  -2   2 -12 1083.51 206.790   6
   2  -2  12 856.004 174.724   5
   2  -2  13 5819.95 449.036   5
  -2   2 -13 5987.83 465.566   6
  -2   2 -13 5720.98 419.436  13
  -2   2 -14 33658.2 1124.46  13
  -2   2 -14 29537.3 1151.95   6
   2  -2  14 31902.6 1158.28   5
  -2   2 -15 578.606 182.610   6
   2  -2  15 374.541 150.637   5
  -2   2 -15 507.286 164.396  13
  -2   2 -16 1660.52 287.500   6
  -2   2 -16 1949.63 272.630  13
   2  -2  16 2019.50 293.990   5
   2  -2  17 407.007 174.421   5
  -2   2 -17 671.676 213.639   6
  -2   2 -17 449.009 158.108  13
  -2   2 -18 1049.80 228.117  13
   2  -2  18 1315.32 260.698   5
  -2   2 -18 1577.66 301.147   6
  -2   2 -19 3415.29 445.666   6
   2  -2  19 3925.65 443.814   5
   2  -2  20 55.7796 129.774   5
  -2   2 -20 520.048 235.437   6
  -2   2 -21 2592.49 399.679   6
   2  -2  21 2326.91 378.890   5
   2  -2  22 1554.59 325.779   5
  -2   1  23 326.813 195.618   5
  -2   1  23 623.132 191.713  14
  -2   1  22 2703.37 399.035   5
   2  -1 -22 3393.28 433.553  12
   2  -1 -21 523.679 201.781   6
   2  -1 -21 498.201 226.499  12
  -2   1  21 877.646 260.068   5
   2  -1 -20 3331.07 411.760   6
   2  -1 -20 3266.74 411.950  12
  -2   1  20 3111.84 404.515   5
   2  -1 -19 5516.81 513.529  12
   2  -1 -19 5148.52 498.171   6
  -2   1  19 5135.73 501.489   5
   2  -1 -18 258.201 148.040   6
   2  -1 -18 40.5901 131.419  12
  -2   1  18 86.7808 131.156   5
   2  -1 -17 4081.52 405.442   6
   2  -1 -17 3623.56 388.902  12
  -2   1  17 3499.98 385.368   5
  -2   1  16 10351.9 648.548   5
   2  -1 -16 9860.69 620.227  12
   2  -1 -16 10172.0 626.092   6
  -2   1  15 922.359 197.768   5
   2  -1 -15 590.123 146.132   6
   2  -1 -15 799.477 188.418  12
   2  -1 -14 9961.75 490.633   3
  -2   1  14 9515.86 576.713   5
   2  -1 -14 9695.60 556.863   6
   2  -1 -14 9367.90 561.832  12
   2  -1 -13 2988.70 294.624   6
   2  -1 -13 2832.57 252.265   3
  -2   1  13 3507.76 331.487   5
   2  -1 -13 3211.03 312.477  12
   2  -1 -12 7152.25 450.459  12
   2  -1 -12 7250.50 387.981   3
   2  -1 -12 6862.20 425.782   6
  -2   1  12 6623.56 443.213   5
  -2   1  12 6856.74 325.667   2
   2  -1 -11 2785.15 262.495   6
   2  -1 -11 2710.25 226.017   3
  -2   1  11 3202.42 295.664   5
   2  -1 -11 3512.71 299.199  12
  -2   1  11 2916.22 205.145   2
   2  -1 -10 236.162 73.5493   6
   2  -1 -10 104.383 60.0628   3
  -2   1  10 127.486 50.1956   2
  -2   1  10 195.049 87.7720   5
  -2   1   9 58137.4 1209.05   2
  -2   1   9 60046.1 1402.45   5
   2  -1  -9 59303.6 1346.72   6
   2  -1  -9 59711.8 1266.39   3
   2  -1  -8 30357.9 808.808   6
   2  -1  -8 30524.5 763.521   3
  -2   1   8 29620.5 733.869   2
  -2   1   8 31773.2 869.355   5
   2  -1  -7 14989.5 487.909   6
   2  -1  -7 15314.7 464.553   3
  -2   1   7 15105.9 526.103   5
  -2   1   7 14696.8 455.350   2
   2  -1  -6 60384.1 1198.96   6
   2  -1  -6 61737.8 1169.27   3
  -2   1   6 58814.8 1177.91   2
  -2   1   6 60304.2 1247.34   5
  -2   1   6 60013.9 1171.74  16
  -2   1   5 22670.2 595.896   5
  -2   1   5 22940.8 570.587   2
   2  -1  -5 23054.9 549.292   3
  -2   1   5 23145.0 546.887  16
   2  -1  -4 14649.5 390.103   3
  -2   1   4 14845.6 378.002  16
  -2   1   4 14674.1 414.246   2
  -2   1   4 15368.7 423.960   5
   2  -1  -3 32824.4 665.255   3
  -2   1   3 33301.2 696.085   2
  -2   1   3 32413.6 645.653  10
  -2   1   3 32410.4 679.182   5
   2  -1  -2 3732.73 158.890   3
  -2   1   2 3974.87 173.809   2
  -2   1   2 3947.81 153.446  10
  -2   1   2 3687.65 157.227   5
  -2   1   1 138290. 2266.06   2
  -2   1   1 137029. 2229.78   5
   2  -1  -1 142170. 2259.60   3
  -2   1   0 22031.6 472.329   2
   2  -1   0 22007.2 485.849   3
   2  -1   1 454045. 6895.23   4
  -2   1  -1 454821. 6887.40   6
  -2   1  -1 468894. 6918.53  13
   2  -1   2 999999. 15039.2   4
   2  -1   3 42091.2 875.715   4
  -2   1  -3 41947.7 879.771   6
  -2   1  -3 41969.2 894.505  13
   2  -1   3 43505.4 981.312   1
   2  -1   3 41853.4 846.738   5
   2  -1   4 9324.24 335.624   5
  -2   1  -4 9859.27 278.961  12
  -2   1  -4 10329.4 377.996  13
   2  -1   4 10064.8 401.042   1
  -2   1  -4 9896.55 363.706   6
   2  -1   4 9724.47 358.576   4
   2  -1   5 25939.3 696.331   4
  -2   1  -5 26517.5 703.503   6
  -2   1  -5 25690.3 703.613  13
  -2   1  -5 25281.0 583.572  12
   2  -1   5 24937.4 666.816   5
   2  -1   5 26774.9 727.495   1
   2  -1   6 12072.7 465.197   4
  -2   1  -6 11962.4 386.325  12
  -2   1  -6 12345.0 476.329   6
   2  -1   6 12712.4 458.771   5
  -2   1  -6 12755.1 482.997  13
   2  -1   6 11793.4 459.409   1
  -2   1  -7 1067.70 148.387   6
   2  -1   7 767.457 113.097   1
   2  -1   7 824.403 125.703   4
  -2   1  -7 711.584 96.4252  12
   2  -1   7 726.392 115.443   5
  -2   1  -7 783.406 119.636  13
  -2   1  -8 1975.97 206.441   6
   2  -1   8 1455.97 176.683   5
  -2   1  -8 1596.30 155.111  12
   2  -1   9 18774.6 693.932   5
  -2   1  -9 18208.6 603.283  12
  -2   1  -9 18475.5 709.461   6
  -2   1 -10 16510.3 697.970   6
  -2   1 -10 15211.2 576.517  12
   2  -1  10 16558.7 676.396   5
  -2   1 -11 435.099 101.051  12
  -2   1 -11 689.137 172.052   6
  -2   1 -11 372.281 119.562  13
   2  -1  11 432.229 133.744   5
  -2   1 -12 27661.7 1008.59   6
  -2   1 -12 26063.6 854.811  12
  -2   1 -12 26449.5 960.496  13
   2  -1  12 25363.6 934.121   5
  -2   1 -13 12537.1 658.570  13
   2  -1  13 13886.3 681.270   5
  -2   1 -13 12106.7 581.104  12
  -2   1 -13 12702.7 688.988   6
  -2   1 -14 1462.09 205.405  12
   2  -1  14 1681.24 259.032   5
  -2   1 -14 1916.83 288.039   6
  -2   1 -14 1697.60 247.269  13
  -2   1 -15 1433.64 258.158  13
  -2   1 -15 1613.64 285.002   6
   2  -1  15 828.359 184.196   5
  -2   1 -16 36.1905 136.492   6
  -2   1 -16-15.9669 114.932  13
   2  -1  16-38.0834 125.729   5
   2  -1  17 243.132 118.416   5
  -2   1 -17 89.8250 117.571  13
  -2   1 -17 328.572 168.858   6
  -2   1 -18 1128.98 267.389   6
   2  -1  18 1624.92 287.425   5
  -2   1 -18 2000.34 307.914  13
  -2   1 -19 228.075 162.869   6
   2  -1  19 272.390 166.993  14
  -2   1 -19 791.685 226.219  13
   2  -1  19 254.944 162.596   5
  -2   1 -20 4687.22 531.181   6
   2  -1  20 4985.66 540.149  14
  -2   1 -21 584.150 248.989   6
   2  -1  21 837.979 279.118  14
  -2   0  23 195.767 195.690   5
  -2   0  22 498.141 239.493   5
   2   0 -22 581.879 222.636  12
  -2   0  21 1984.31 344.138   5
   2   0 -21 2974.20 403.348  12
   2   0 -20 47.4450 137.643  12
   2   0 -20-111.345 123.057   6
  -2   0  20 136.730 132.330   5
   2   0 -19 337.893 180.752  12
   2   0 -19 108.247 152.300   6
  -2   0  19-200.539 154.810   5
   2   0 -18 20568.3 976.923   6
   2   0 -18 21008.8 975.512  12
  -2   0  18 20840.3 1000.52   5
  -2   0  17 785.005 197.344   5
   2   0 -17 1252.30 251.486   6
   2   0 -17 1328.26 248.129  12
   2   0 -16-50.8544 102.036   6
  -2   0  16 7.16346 100.592   5
   2   0 -16 150.107 116.662  12
  -2   0  15 17566.3 827.966   5
   2   0 -15 17302.6 802.328   6
   2   0 -15 17504.0 799.296  12
   2   0 -14 161.026 105.352  12
   2   0 -14 349.295 144.441   6
  -2   0  14 129.938 116.516   5
  -2   0  13 224.465 74.4999   2
   2   0 -13 11.1733 69.9173  12
   2   0 -13 365.934 133.990   6
  -2   0  13 278.472 118.440   5
   2   0 -13 179.168 68.3958   3
  -2   0  12 4262.02 357.909   5
   2   0 -12 4200.46 337.201  12
   2   0 -12 4248.86 261.897   3
   2   0 -12 4031.17 327.600   6
  -2   0  12 4354.81 270.710   2
   2   0 -11 43078.4 1159.33   6
   2   0 -11 41975.9 1159.56  12
  -2   0  11 40818.6 1192.67   5
  -2   0  11 40188.6 988.639   2
   2   0 -11 40386.9 947.840   3
  -2   0  10 70652.2 1649.11   5
   2   0 -10 70942.2 1597.07  12
   2   0 -10 68727.6 1367.64   3
   2   0 -10 70444.4 1575.70   6
  -2   0  10 70569.1 1444.23   2
   2   0  -9 253.250 56.3466   3
  -2   0   9 312.772 76.5010   2
   2   0  -9 197.852 38.0626   1
   2   0  -9 188.176 70.6146  12
  -2   0   9 284.319 80.6092   5
   2   0  -9 241.037 83.8144   6
  -2   0   8 47798.9 1173.35   5
   2   0  -8 47603.3 938.402   1
  -2   0   8 46550.8 1051.17   2
   2   0  -8 47754.0 956.544   3
   2   0  -8 48547.9 1145.62  12
   2   0  -8 48462.7 1113.87   6
   2   0  -7 73946.9 1326.18   3
  -2   0   7 74403.3 1455.76   2
   2   0  -7 74294.6 1481.90   6
   2   0  -7 73840.8 1515.29  12
   2   0  -7 74091.0 1368.43   1
  -2   0   7 74327.7 1536.41   5
  -2   0   6 6729.87 295.020   2
   2   0  -6 6243.69 226.102   3
   2   0  -6 6871.16 313.016  12
   2   0  -6 6945.12 281.247   1
  -2   0   6 7083.67 243.954  16
  -2   0   6 6620.03 310.563   5
  -2   0   5 191.305 52.4383   5
   2   0  -5 220.010 44.2625   3
   2   0  -5 154.780 46.9407  12
  -2   0   5 161.544 53.2609   2
   2   0  -4 7956.17 287.589  12
   2   0  -4 8227.67 331.250   1
  -2   0   4 8249.26 291.758   5
  -2   0   4 8212.64 309.509   2
   2   0  -4 8222.64 241.364   3
  -2   0   3 6346.89 250.835   2
   2   0  -3 6339.24 289.166   1
   2   0  -3 5964.11 217.660  12
  -2   0   3 5627.59 212.476   5
   2   0  -3 5815.51 229.300  11
   2   0  -3 5925.40 195.994   3
  -2   0   2 4134.47 155.732   5
  -2   0   2 4070.36 187.939   2
   2   0  -2 4489.68 183.495  11
   2   0  -2 4071.77 235.737   1
   2   0  -2 4129.85 162.871   3
  -2   0   1 8515.62 257.305   7
   2   0  -1 8403.67 233.301  14
   2   0  -1 7993.10 246.764   4
   2   0  -1 8435.66 250.527  11
  -2   0   1 8085.39 263.504   2
   2   0  -1 8868.02 362.726   1
   2   0   0 181225. 3111.26   1
  -2   0   0 178783. 3113.06   1
  -2   0   0 175577. 2857.59   2
  -2   0   0 180896. 2891.45   7
   2   0   0 181947. 2842.09  11
  -2   0   0 186016. 2881.02  13
   2   0   0 181627. 2882.68   4
   2   0   0 183153. 2854.53  14
   2   0   1 313874. 4901.39  14
  -2   0  -1 304082. 4910.12   6
  -2   0  -1 298410. 4918.75   7
  -2   0  -1 320636. 4942.91  13
   2   0   1 322415. 5159.00   1
   2   0   1 320734. 4846.12  11
   2   0   1 308030. 4927.62   4
  -2   0  -1 295783. 5137.71   1
   2   0   2 52.4884 21.4985  11
  -2   0  -2 63.5836 38.4065   6
   2   0   2 38.5951 35.4702   4
   2   0   2 97.4229 52.2354   1
  -2   0  -2 83.3241 33.2126   7
  -2   0  -2 43.3206 25.9395  13
   2   0   2 50.9292 23.4084  14
  -2   0  -2 126.952 58.6373   1
   2   0   3 46923.9 1006.45   4
  -2   0  -3 46858.0 975.388   6
   2   0   3 47506.4 898.244   5
  -2   0  -3 46228.0 1121.42   1
   2   0   3 46809.7 972.446  14
   2   0   4 20415.8 610.663   4
  -2   0  -4 21469.3 589.826   6
   2   0   4 20587.7 532.219   5
  -2   0  -5 5808.21 297.590   6
   2   0   5 6212.55 322.881   4
   2   0   5 5571.36 262.432   5
   2   0   6 16964.0 540.058   5
   2   0   6 16416.5 596.905   4
  -2   0  -6 17451.7 583.552   6
  -2   0  -7 309.046 88.8056   6
   2   0   7 410.709 87.9319   5
  -2   0  -8 29378.1 775.781  12
   2   0   8 27976.6 835.016   5
  -2   0  -9 8598.55 397.761  12
  -2   0  -9 9239.71 492.451   6
   2   0   9 8537.89 438.190   5
  -2   0 -10 2337.75 266.373   6
   2   0  10 2619.65 246.619   5
  -2   0 -10 2760.00 228.112  12
  -2   0 -11 21001.5 843.089   6
  -2   0 -11 20467.0 716.735  12
   2   0  11 20655.3 776.428   5
  -2   0 -12-29.8727 72.2193  12
   2   0  12-32.1398 81.5370   5
  -2   0 -12-67.2139 84.7439   6
   2   0  13 3411.95 327.373   5
  -2   0 -13 3176.62 347.039   6
  -2   0 -13 2884.65 275.429  12
  -2   0 -14 9432.07 617.133   6
   2   0  14 10417.9 590.938   5
  -2   0 -14 9330.23 527.046  12
  -2   0 -15 1149.01 238.628  13
   2   0  15 595.168 162.193   5
  -2   0 -15 741.152 204.050   6
   2   0  16 455.448 177.460  14
  -2   0 -16 318.034 156.089  13
  -2   0 -16 803.694 204.343   6
   2   0  16 886.039 203.411   5
  -2   0 -17 1453.64 285.881   6
   2   0  17 1909.66 318.688  14
  -2   0 -17 1697.75 298.726  13
   2   0  17 2179.59 314.140   5
  -2   0 -18 2639.09 368.484  13
   2   0  18 2429.10 369.056  14
  -2   0 -18 2291.42 351.059   6
   2   0  19 386.749 204.368  14
  -2   0 -19 460.769 204.033  13
  -2   0 -19 807.973 257.200   6
   2   0  20 181.900 187.712  14
  -2   0 -20 184.975 149.620  13
  -2   0 -20 235.899 176.773   6
  -2   0 -21 2531.87 376.839  13
  -2   0 -21 2061.01 367.611   6
   2   0  21 3048.47 442.008  14
  -2  -1  24 446.951 203.277   5
  -2  -1  23 671.387 241.188   5
  -2  -1  22 1416.56 319.155   5
  -2  -1  21 201.506 171.153   5
  -2  -1  20 2073.43 342.362   5
  -2  -1  19 5609.31 537.284   5
   2   1 -19 6419.87 547.072  12
   2   1 -19 5889.06 528.194   6
   2   1 -18 456.830 174.737   6
   2   1 -18 810.873 215.906  12
  -2  -1  18 708.191 209.104   5
   2   1 -17 4161.56 421.119  12
  -2  -1  17 4073.58 444.018   5
   2   1 -17 4198.56 423.434   6
   2   1 -17 4492.19 378.354  11
   2   1 -16 15773.0 796.719   6
   2   1 -16 15422.7 779.909  12
  -2  -1  16 16798.4 848.333   5
   2   1 -15 3095.56 342.539   6
   2   1 -15 2626.11 301.352  12
  -2  -1  15 3140.83 348.428   5
  -2  -1  14 730.444 127.162   2
   2   1 -14 999.742 193.670  12
  -2  -1  14 743.762 182.451   5
   2   1 -14 635.093 173.429   6
  -2  -1  13 4617.24 303.162   2
   2   1 -13 4277.66 362.756   6
  -2  -1  13 4024.81 360.149   5
   2   1 -13 3943.87 347.249  12
   2   1 -12 33712.8 1062.79   6
  -2  -1  12 33921.6 934.161   2
   2   1 -12 34692.8 1067.94  12
  -2  -1  12 32968.2 1091.42   5
  -2  -1  11 7342.01 458.001   5
   2   1 -11 7545.01 440.400  12
  -2  -1  11 7928.16 393.644   2
   2   1 -11 7689.65 438.823   6
   2   1 -11 7433.98 283.662   3
   2   1 -10 587.500 133.054   6
  -2  -1  10 587.773 102.792   2
   2   1 -10 623.844 128.573  12
   2   1 -10 486.036 66.5788   3
  -2  -1  10 727.169 151.139   5
   2   1  -9 81316.2 1721.64  12
  -2  -1   9 82654.5 1660.86   2
  -2  -1   9 81319.7 1781.48   5
   2   1  -9 79731.7 1397.26   3
  -2  -1   8 17552.8 578.443   2
   2   1  -8 16560.7 552.164  11
   2   1  -8 16949.3 399.434   3
   2   1  -8 16777.5 587.547  12
  -2  -1   8 18353.9 642.523   5
   2   1  -7 12564.9 467.754  12
  -2  -1   7 12885.4 496.078   5
  -2  -1   7 13580.7 481.293   2
   2   1  -7 13039.8 451.802  11
   2   1  -7 11671.3 304.002   3
  -2  -1   6 158011. 2771.12   2
  -2  -1   6 155719. 2767.05   5
   2   1  -6 161025. 2742.42  12
   2   1  -6 160564. 2714.01  11
   2   1  -6 156869. 2762.87   1
   2   1  -5 1929.25 147.893  12
   2   1  -5 1973.94 148.899  11
  -2  -1   5 1770.61 155.860   1
  -2  -1   5 1979.36 162.242   2
   2   1  -5 1508.12 153.703   1
  -2  -1   5 1861.84 152.277   5
  -2  -1   4 41257.4 982.402   1
   2   1  -4 41572.9 880.288  11
  -2  -1   4 40734.2 858.620   5
   2   1  -4 41064.4 1015.04   1
  -2  -1   3 137172. 2532.27   1
   2   1  -3 141659. 2340.11  11
   2   1  -3 140626. 2292.66  14
   2   1  -3 142591. 2577.75   1
  -2  -1   3 136673. 2274.27   5
  -2  -1   2 4814.09 298.046   1
   2   1  -2 5435.24 188.939   4
   2   1  -2 4830.00 299.828   1
   2   1  -2 4835.82 212.987  11
   2   1  -2 5045.11 200.024  14
   2   1  -1 22505.6 521.702  14
   2   1  -1 22970.0 534.726  11
  -2  -1   1 22012.0 554.584   2
  -2  -1   1 22747.3 493.103  13
   2   1  -1 22395.6 504.766   4
  -2  -1   1 22123.2 717.330   1
   2   1   0 22134.2 530.918   4
   2   1   0 22276.5 531.457  14
   2   1   0 22751.3 530.598  11
  -2  -1   0 22259.8 531.927   2
  -2  -1   0 21795.6 732.981   1
  -2  -1  -1 29359.6 672.676   7
   2   1   1 28563.5 673.839   4
  -2  -1  -1 27704.7 871.701   1
   2   1   1 28992.4 658.750  14
   2   1   1 29264.9 639.633  11
  -2  -1  -1 29024.8 609.279   2
  -2  -1  -2 15312.4 453.368   7
  -2  -1  -2 15861.4 453.710   6
   2   1   2 15670.5 481.930   4
  -2  -1  -2 14583.7 598.363   1
   2   1   2 14779.0 451.270  14
   2   1   2 16022.9 427.939  11
  -2  -1  -2 15748.1 363.613   9
   2   1   3 9411.30 389.337   4
  -2  -1  -3 10145.7 491.905   1
  -2  -1  -3 9820.96 360.863   6
   2   1   3 10854.5 381.997  14
  -2  -1  -3 10093.0 362.089   7
   2   1   4 16389.5 442.815   5
  -2  -1  -4 16573.2 518.871   6
   2   1   4 17394.4 537.358  14
   2   1   4 16738.3 573.479   4
  -2  -1  -4 17578.2 670.148   1
  -2  -1  -4 16208.2 502.182   7
  -2  -1  -5 8672.11 458.715   1
   2   1   5 7860.03 365.339  14
  -2  -1  -5 7789.89 356.394   6
   2   1   5 7841.41 305.694   5
   2   1   5 8016.56 401.555   4
  -2  -1  -6 2844.03 227.536   6
   2   1   6 3315.11 247.353  14
   2   1   6 2790.59 191.083   5
  -2  -1  -6 3532.87 291.997   1
  -2  -1  -7 112.795 63.2435   6
  -2  -1  -7 73.2377 68.3077   1
   2   1   7 48.5858 64.7719  14
   2   1   7-29.4157 38.5426   5
  -2  -1  -8 8580.98 450.050   6
  -2  -1  -8 9337.59 492.452   1
   2   1   8 8845.25 456.843  14
   2   1   8 7815.99 378.797   5
  -2  -1  -9 4762.47 348.745   6
   2   1   9 5340.92 365.423  14
  -2  -1  -9 4462.08 338.983   1
   2   1   9 4160.27 289.416   5
  -2  -1 -10 84.5721 88.7734   6
   2   1  10-22.8071 53.7512   5
   2   1  10-48.7336 81.3613  14
  -2  -1 -11 1663.36 235.233   6
   2   1  11 1460.24 198.995   5
  -2  -1 -11 1793.09 203.782  12
   2   1  11 1442.82 215.869  14
   2   1  12 22549.7 905.380  14
   2   1  12 22844.8 830.731   5
  -2  -1 -12 21906.7 794.714  12
  -2  -1 -12 23513.8 935.681   6
  -2  -1 -13 3199.19 295.134  12
   2   1  13 3279.19 355.697  14
  -2  -1 -13 2498.41 313.780   6
   2   1  13 2910.24 297.158   5
  -2  -1 -14-85.5737 109.595   6
   2   1  14 108.527 119.164  14
   2   1  14 231.860 130.576   5
  -2  -1 -15 6132.91 517.261   6
   2   1  15 5280.71 482.870  14
  -2  -1 -15 5324.17 478.071   3
   2   1  16 265.699 180.740  14
  -2  -1 -16 93.0346 96.7941   3
  -2  -1 -16 239.191 171.034   6
  -2  -1 -17 1948.42 321.945   6
  -2  -1 -17 2299.08 335.713  13
   2   1  17 2016.56 341.080  14
  -2  -1 -18 339.588 183.964   6
   2   1  18 382.848 192.682  14
  -2  -1 -18 300.248 172.823  13
  -2  -1 -19 1234.46 279.071   6
  -2  -1 -19 736.365 249.035  13
   2   1  19 927.438 256.982  14
  -2  -1 -20 3952.01 484.499   6
   2   1  20 3791.23 483.098  14
  -2  -1 -20 4004.21 490.234  13
  -2  -1 -21 76.5184 141.936  13
  -2  -2  24 661.524 237.646   5
  -2  -2  23 99.0825 154.164   5
  -2  -2  22-138.103 173.361   5
  -2  -2  21 4287.54 495.064   5
  -2  -2  20 450.729 176.273   5
  -2  -2  19 330.236 188.495   5
  -2  -2  18 17340.8 921.937   5
   2   2 -17 713.719 158.460  11
  -2  -2  17 1095.54 249.167   5
  -2  -2  16 833.258 219.160   5
   2   2 -16 709.930 167.168  11
  -2  -2  15 4422.78 330.304   2
   2   2 -15 4528.40 350.018  11
  -2  -2  15 5030.18 439.899   5
   2   2 -14 5470.66 382.160  11
  -2  -2  14 5167.77 432.485   5
  -2  -2  13 7356.26 416.060   2
   2   2 -13 6856.43 468.033  12
  -2  -2  13 7230.83 498.643   5
   2   2 -13 6693.89 407.574  11
   2   2 -12 5084.73 382.197  12
  -2  -2  12 6060.70 429.467   5
   2   2 -12 5562.21 350.338  11
  -2  -2  12 5480.90 354.135   2
  -2  -2  11 21144.4 812.254   5
  -2  -2  11 21100.9 725.404   2
   2   2 -11 20459.5 703.280  11
  -2  -2  10 28631.6 934.357   5
   2   2 -10 28362.9 822.214  11
  -2  -2  10 28026.8 854.129   2
   2   2  -9 654.378 109.782  11
  -2  -2   9 627.309 139.407   5
  -2  -2   8 13508.6 553.798   5
   2   2  -8 12701.9 480.082  11
  -2  -2   8 13332.6 473.357   1
  -2  -2   7 56991.5 1276.60   1
   2   2  -7 57885.7 1244.38  11
  -2  -2   7 60484.9 1340.89   5
  -2  -2   6 5618.33 324.451   1
   2   2  -6 5566.82 283.048  11
  -2  -2   6 5903.56 309.502   5
   2   2  -5 35342.8 827.408  11
  -2  -2   5 34739.3 831.528   5
  -2  -2   5 33483.4 948.135   1
   2   2  -4 4197.00 155.431   4
   2   2  -4 4381.90 230.897  11
  -2  -2   4 4404.32 308.825   1
  -2  -2   4 3818.90 203.007   5
   2   2  -3 13649.2 414.016  14
   2   2  -3 13013.6 320.241   8
  -2  -2   3 13959.6 373.461   5
   2   2  -3 13689.7 430.551  11
   2   2  -3 13488.0 339.676   4
   2   2  -2 1196.01 110.493  14
   2   2  -2 1090.06 73.8397   8
   2   2  -2 1075.37 109.481  11
  -2  -2   2 1177.03 170.256   1
   2   2  -2 1048.64 87.0174   4
   2   2  -1 9997.16 346.483  14
   2   2  -1 9714.66 318.838   4
   2   2  -1 10007.5 352.793  11
  -2  -2   1 10635.0 542.859   1
   2   2  -1 9446.49 262.421   8
   2   2   0 52821.5 1088.00  11
  -2  -2   0 52182.1 1419.70   1
   2   2   0 52715.1 1072.87   4
   2   2   0 55100.9 1086.62  14
   2   2   1 10289.8 369.109  14
  -2  -2  -1 10173.0 547.228   1
   2   2   1 10040.7 363.440  11
   2   2   1 10116.9 380.626   4
  -2  -2  -2 7977.79 329.053   7
  -2  -2  -2 8366.48 323.821   6
   2   2   2 7520.36 317.919  11
   2   2   2 7338.49 341.905   4
  -2  -2  -2 7557.66 267.999   9
   2   2   2 7762.52 327.210  14
  -2  -2  -2 7195.84 460.701   1
  -2  -2  -3 81439.4 1571.38   6
   2   2   3 80781.8 1676.28   4
  -2  -2  -3 83416.3 1583.97   7
   2   2   3 81765.8 1602.01  14
  -2  -2  -3 78008.8 1916.64   1
  -2  -2  -3 83458.7 1477.20   9
  -2  -2  -4 233.843 68.7105   7
   2   2   4 221.997 66.2897  14
  -2  -2  -4 120.567 69.0184   1
  -2  -2  -4 164.780 53.6255   6
   2   2   4 187.366 37.0055   5
  -2  -2  -5 2715.03 202.933   7
  -2  -2  -5 2676.39 211.023   6
   2   2   5 2668.94 155.880   5
   2   2   5 2529.31 213.779  14
  -2  -2  -5 2621.85 282.283   1
  -2  -2  -6 30893.9 849.554   6
   2   2   6 30037.7 865.968  14
  -2  -2  -6 32608.6 1071.47   1
  -2  -2  -7 14268.4 583.088   6
  -2  -2  -7 15866.4 724.672   1
   2   2   7 14865.3 602.640  14
   2   2   7 14528.4 482.291   5
  -2  -2  -8 10423.3 583.032   1
   2   2   8 11027.7 436.191   5
   2   2   8 10587.7 521.405  14
  -2  -2  -8 10950.5 514.340   6
  -2  -2  -9 3889.51 351.280   1
   2   2   9 4145.18 338.905  14
  -2  -2  -9 3908.91 325.788   6
   2   2   9 3866.72 263.329   5
  -2  -2 -10 5241.95 394.590   6
   2   2  10 5531.72 411.176  14
   2   2  10 5773.42 345.597   5
  -2  -2 -11 19410.7 824.163   6
   2   2  11 17726.6 791.000  14
   2   2  12 40.9191 122.244  14
  -2  -2 -12 113.312 118.493   6
  -2  -2 -13 12527.8 700.109   6
   2   2  13 11963.7 689.351  14
  -2  -2 -14 12851.9 736.152   6
  -2  -2 -14 14324.9 804.917   3
   2   2  14 13210.9 749.052  14
  -2  -2 -15 77.9571 110.844   6
  -2  -2 -15 94.4676 131.237   3
   2   2  15 386.072 208.233  14
  -2  -2 -16 362.411 171.555   3
  -2  -2 -16 373.075 185.345   6
  -2  -2 -17 668.643 209.831   3
  -2  -2 -17 1386.41 291.830   6
   2   2  17 1355.67 289.290  14
  -2  -2 -18 1899.44 328.154  13
  -2  -2 -18 1687.41 315.141   6
   2   2  18 1467.30 317.229  14
  -2  -2 -19 38.4570 165.280  13
  -2  -2 -19 532.471 234.590   6
   2   2  19 590.358 233.595  14
  -2  -2 -20 298.007 196.334  13
   2   2  20 422.361 231.533  14
  -2  -2 -20 368.614 201.449   6
  -2  -3  23 1309.07 319.734   5
  -2  -3  22 182.287 200.791   5
  -2  -3  21 1130.39 267.514   5
  -2  -3  20 2011.47 341.490   5
  -2  -3  19 9141.86 690.497   5
  -2  -3  18 1300.87 283.222   5
  -2  -3  17 12729.4 773.142   5
  -2  -3  16 10153.6 549.413   2
  -2  -3  16 8794.29 623.990   5
   2   3 -16 9885.91 545.347  11
   2   3 -15 2258.34 252.880  11
  -2  -3  15 2323.66 314.497   5
  -2  -3  15 2566.46 267.766   2
  -2  -3  14 365.144 156.519   5
   2   3 -14 296.284 92.5386  11
  -2  -3  14 107.490 84.0924   2
   2   3 -13 150.726 86.2414  11
  -2  -3  13 154.996 104.265   5
  -2  -3  13 271.430 105.311   2
  -2  -3  12 14553.0 693.153   5
   2   3 -12 13360.2 572.804  11
   2   3 -11 400.304 104.412  11
  -2  -3  11 574.730 151.421   5
  -2  -3  10 1079.48 171.728   5
   2   3 -10 1245.64 154.409  11
  -2  -3  10 1251.73 144.858   1
  -2  -3   9 42226.2 1159.42   5
  -2  -3   9 40286.6 1057.29   1
   2   3  -9 40993.9 1039.22  11
   2   3  -8 1492.58 163.812  11
  -2  -3   8 1790.92 197.117   5
  -2  -3   8 1406.09 174.953   1
   2   3  -7 667.134 106.525  11
  -2  -3   7 636.094 110.737   5
  -2  -3   7 827.253 140.873   1
   2   3  -6 38742.3 957.475  11
  -2  -3   6 38932.8 1146.99   1
  -2  -3   6 41092.2 1003.09   5
   2   3  -5 25756.0 601.424   8
  -2  -3   5 25247.4 707.084   5
   2   3  -5 27574.4 732.603  11
  -2  -3   5 26507.2 923.470   1
  -2  -3   4 7961.01 317.512   5
   2   3  -4 8195.70 245.445   4
   2   3  -4 8338.61 356.873  11
  -2  -3   4 7612.10 479.855   1
   2   3  -4 8035.45 272.873   8
   2   3  -3 16442.6 419.859   4
   2   3  -3 16373.2 420.292   8
  -2  -3   3 16573.3 441.269   5
  -2  -3   3 16292.4 738.485   1
   2   3  -3 16999.9 516.409  14
   2   3  -3 17064.8 536.678  11
   2   3  -2 37506.5 789.251   4
  -2  -3   2 38015.2 1222.18   1
   2   3  -2 36680.2 857.826  14
   2   3  -2 35999.4 741.954   8
   2   3  -2 35232.3 871.415  11
  -2  -3   1 4329.63 386.000   1
   2   3  -1 4670.48 236.489   4
   2   3  -1 4087.60 245.793  11
   2   3  -1 4553.48 201.206   8
   2   3   0 28129.2 741.563  11
   2   3   0 26302.4 717.086   4
   2   3   0 28854.2 733.027  14
  -2  -3   0 28970.5 1064.60   1
   2   3   1 101537. 1951.67   4
  -2  -3  -1 101230. 2398.89   1
   2   3   1 103840. 1928.14  11
   2   3   1 100884. 1909.37  14
   2   3   2 105692. 2004.17  14
  -2  -3  -2 106873. 1900.60   9
   2   3   2 106024. 2010.17  11
  -2  -3  -2 106700. 1951.24   6
  -2  -3  -2 106109. 2482.91   1
  -2  -3  -3 8955.06 385.906   7
   2   3   3 8725.02 396.156  14
  -2  -3  -3 8735.62 341.892   9
  -2  -3  -3 8609.24 566.785   1
  -2  -3  -3 8947.78 372.020   6
  -2  -3  -4 25949.9 734.478   7
  -2  -3  -4 24631.4 1016.21   1
  -2  -3  -4 25326.5 679.612   9
  -2  -3  -4 26229.2 733.198   6
   2   3   4 25212.4 762.597  14
  -2  -3  -5 8512.84 572.086   1
  -2  -3  -5 8181.43 378.108   7
   2   3   5 6682.29 374.904  14
  -2  -3  -5 7484.39 370.787   6
   2   3   5 6837.87 230.444   5
  -2  -3  -6 11906.1 505.292   6
   2   3   6 11606.4 522.693  14
  -2  -3  -6 12099.1 486.616   7
  -2  -3  -6 11114.9 661.550   1
  -2  -3  -7 2534.24 237.274   6
  -2  -3  -7 2046.34 279.702   1
   2   3   7 1972.68 223.579  14
  -2  -3  -8 868.840 158.763   6
   2   3   8 1174.83 188.284  14
  -2  -3  -8 1076.89 214.959   1
  -2  -3  -9 39557.5 1349.98   1
  -2  -3  -9 38962.7 1167.78   6
   2   3   9 39525.8 1197.67  14
  -2  -3 -10 3143.97 313.259   6
   2   3  10 3570.36 343.920  14
  -2  -3 -11 1709.81 246.322   6
   2   3  11 1787.79 261.372  14
  -2  -3 -12 17292.2 815.967   6
   2   3  12 17381.3 834.589  14
  -2  -3 -13 1591.70 265.162   6
   2   3  13 1646.91 277.124  14
  -2  -3 -13 1713.07 294.148   3
   2   3  14 1685.10 290.682  14
  -2  -3 -14 1989.50 324.238   3
  -2  -3 -14 2025.60 295.594   6
  -2  -3 -15 2727.81 388.851   3
   2   3  15 2538.76 358.216  14
  -2  -3 -15 2818.89 358.135   6
  -2  -3 -16 233.197 189.189   3
  -2  -3 -16 21.1750 121.324   6
  -2  -3 -17 71.0860 147.275   3
  -2  -3 -17 319.273 175.893   6
   2   3  17 582.671 227.825  14
  -2  -3 -18 601.784 209.466   6
   2   3  18 1097.06 305.049  14
  -2  -3 -18 1387.34 293.445   3
  -2  -3 -19 820.625 243.460  13
  -2  -3 -19 1135.66 286.251   6
   2   3  19 483.322 231.666  14
  -2  -4  23 163.230 168.139   5
  -2  -4  22 989.455 293.071   5
  -2  -4  21 6195.66 609.235   5
  -2  -4  20 423.113 188.717   5
  -2  -4  19 3305.00 426.454   5
  -2  -4  18 7389.78 616.812   5
  -2  -4  17 206.722 117.291   2
  -2  -4  17 194.301 165.661   5
  -2  -4  16 1354.59 217.234  15
   2   4 -16 1051.69 188.557  11
  -2  -4  16 870.759 216.260   5
  -2  -4  16 1303.96 224.148   2
  -2  -4  15 13597.4 754.240   5
  -2  -4  15 14054.1 689.757  15
  -2  -4  15 13005.3 664.345   2
   2   4 -15 11943.7 604.347  11
  -2  -4  14 2825.16 335.695   5
  -2  -4  14 2621.72 285.900   2
   2   4 -14 2486.01 261.155  11
   2   4 -13 634.282 130.963  11
  -2  -4  13 412.189 150.473   5
   2   4 -12 4039.20 308.862  11
  -2  -4  12 3943.38 361.140   5
   2   4 -11 16084.5 629.605  11
  -2  -4  11 15352.3 705.950   5
   2   4 -10 6247.65 372.672  11
  -2  -4  10 6578.05 428.696   5
  -2  -4  10 6247.41 398.859   1
  -2  -4   9 1072.79 171.094   1
  -2  -4   9 823.365 153.522   5
   2   4  -9 919.124 139.974  11
  -2  -4   8 47956.0 1356.75   1
   2   4  -8 45097.2 1139.45  11
  -2  -4   8 46165.4 1216.17   5
   2   4  -7 4721.08 303.080  11
  -2  -4   7 5734.71 345.658   5
   2   4  -7 4886.89 254.853   8
  -2  -4   7 5004.98 397.150   1
   2   4  -6 2439.44 211.205  11
  -2  -4   6 1998.09 190.425   5
   2   4  -6 2232.94 162.781   8
  -2  -4   6 1903.82 259.290   1
  -2  -4   5 17035.2 568.109   5
   2   4  -5 17334.7 495.851   8
  -2  -4   5 18932.1 845.284   1
   2   4  -5 18077.0 609.656  11
   2   4  -4 2987.81 158.178   4
  -2  -4   4 3390.59 355.987   1
  -2  -4   4 3275.89 206.224   5
   2   4  -4 3197.06 182.306   8
   2   4  -4 3606.88 252.521  11
   2   4  -3 25896.2 629.717   4
  -2  -4   3 26071.9 627.335   5
   2   4  -3 25800.4 633.694   8
   2   4  -3 26441.4 762.691  11
   2   4  -3 27008.7 741.424  14
   2   4  -2 444.581 99.9876  11
   2   4  -2 258.201 65.8753  14
  -2  -4   2 357.276 51.0552   5
   2   4  -2 306.147 61.5703   8
   2   4  -1 1687.15 137.020   8
   2   4  -1 1974.15 188.792  11
   2   4  -1 1836.74 175.691  14
   2   4   0 62157.7 1329.62  14
   2   4   0 58987.0 1342.61  11
   2   4   1 7367.42 365.572  14
   2   4   1 7014.75 369.391  11
  -2  -4  -1 8004.89 588.624   1
  -2  -4  -2 3303.75 222.468   6
  -2  -4  -2 3401.22 389.777   1
   2   4   2 2958.84 232.459  14
  -2  -4  -2 3149.96 216.384   9
  -2  -4  -3 49548.7 1183.11   7
  -2  -4  -3 49275.0 1130.27   9
  -2  -4  -3 52764.0 1167.57   6
   2   4   3 51231.1 1230.14  14
  -2  -4  -3 50019.1 1643.23   1
  -2  -4  -4 319.877 83.4066   7
  -2  -4  -4 419.665 92.4402   6
   2   4   4 526.880 121.149  14
  -2  -4  -4 514.486 101.570   9
  -2  -4  -5 119.240 68.1602   6
  -2  -4  -5 309.167 89.6661   7
  -2  -4  -5 203.531 127.692   1
  -2  -4  -5 138.740 70.5048   9
   2   4   5 168.890 80.0640  14
  -2  -4  -6 13109.2 537.240   7
  -2  -4  -6 12503.5 537.011   6
  -2  -4  -6 13369.4 797.188   1
   2   4   6 13372.0 589.879  14
  -2  -4  -7 8772.78 462.867   6
  -2  -4  -7 8090.09 614.178   1
  -2  -4  -7 8152.68 424.516   7
   2   4   7 8461.90 485.309  14
  -2  -4  -8 15322.5 657.879   6
   2   4   8 14967.4 683.122  14
  -2  -4  -8 16870.1 901.264   1
  -2  -4  -9 4934.20 474.511   1
   2   4   9 4523.01 383.141  14
  -2  -4  -9 5392.75 391.974   6
  -2  -4 -10 889.550 177.344   6
   2   4  10 1397.19 234.756  14
  -2  -4 -11 864.528 188.542   6
   2   4  11 272.433 141.163  14
   2   4  12 986.496 229.039  14
  -2  -4 -12 986.211 254.417   3
  -2  -4 -12 818.398 181.241   6
  -2  -4 -13 5294.21 462.082   6
   2   4  13 5588.37 500.048  14
  -2  -4 -13 4936.68 516.880   3
  -2  -4 -14 2177.14 349.406   3
   2   4  14 1613.99 302.307  14
  -2  -4 -14 2277.83 325.956   6
   2   4  15 1966.33 312.818  14
  -2  -4 -15 2336.93 342.058   6
  -2  -4 -15 1684.47 332.098   3
  -2  -4 -16 1072.00 261.668   6
   2   4  16 1027.14 255.272  14
  -2  -4 -16 1187.03 299.287   3
   2   4  17-23.2387 142.672  14
  -2  -4 -17-107.066 177.376   3
  -2  -4 -17 199.957 160.365   6
   2   4  18 760.422 222.432  14
  -2  -4 -18 1022.55 285.961   3
  -2  -5  23 1624.12 355.649   5
  -2  -5  22 1313.34 315.787   5
  -2  -5  21 336.441 209.053   5
  -2  -5  20 967.533 271.338   5
  -2  -5  19 909.283 256.758   5
  -2  -5  18 90.9888 131.061   5
  -2  -5  17 7218.76 597.783   5
  -2  -5  17 7738.32 546.505   2
  -2  -5  16 1210.33 225.179  15
  -2  -5  16 787.939 211.320   5
  -2  -5  16 758.259 177.452   2
  -2  -5  15 1062.29 203.689  15
  -2  -5  15 1149.35 234.904   5
   2   5 -15 1258.55 188.557  11
   2   5 -14 2240.98 260.278  11
  -2  -5  14 2610.59 326.358   5
   2   5 -13 1529.25 208.494  11
  -2  -5  13 1015.84 210.269   5
   2   5 -12 27502.5 918.315  11
  -2  -5  12 27268.3 1031.37   5
   2   5 -11 385.919 117.982  11
  -2  -5  11 255.722 104.924   5
   2   5 -10 873.075 152.440  11
  -2  -5  10 626.440 144.441   5
  -2  -5  10 494.586 136.617   1
  -2  -5   9 31256.9 1139.35   1
   2   5  -9 31244.8 944.236  11
  -2  -5   9 30101.3 993.955   5
   2   5  -9 32091.9 868.198   8
   2   5  -8 2308.45 229.091  11
  -2  -5   8 2167.35 288.919   1
  -2  -5   8 2280.44 235.601   5
   2   5  -8 2291.41 191.224   8
  -2  -5   7 14631.3 593.923   5
  -2  -5   7 13955.2 771.285   1
   2   5  -7 14880.9 591.048  11
   2   5  -7 14294.7 498.494   8
   2   5  -6 62055.9 1470.77  11
  -2  -5   6 63080.2 1870.81   1
  -2  -5   6 65527.1 1456.53   5
   2   5  -6 66443.2 1337.38   8
   2   5  -5 16952.5 523.756   8
   2   5  -5 15813.0 611.236  11
  -2  -5   5 16621.7 574.709   5
   2   5  -4 942.024 153.722  11
  -2  -5   4 813.059 105.938   5
   2   5  -4 843.811 104.929   8
  -2  -5   3 19959.3 554.606   5
   2   5  -3 21607.8 694.729  14
   2   5  -3 21083.1 599.695   8
   2   5  -3 21226.6 718.459  11
   2   5  -2 30110.0 859.757  14
   2   5  -2 30642.4 897.245  11
   2   5  -2 29269.7 755.602   8
   2   5  -1 3671.59 262.890  14
   2   5  -1 3570.98 227.309   8
   2   5  -1 4209.27 299.973  11
   2   5   0 730.359 121.560  14
   2   5   0 449.219 115.307  11
   2   5   1 32412.2 926.705  14
  -2  -5  -2 2591.56 208.535   6
  -2  -5  -2 3188.52 412.836   1
  -2  -5  -2 2614.04 220.978   9
   2   5   2 2443.07 237.747  14
  -2  -5  -3 332.091 85.8654   6
  -2  -5  -3 375.742 90.3076   9
   2   5   3 258.215 102.726  14
  -2  -5  -3 266.866 146.601   1
  -2  -5  -4 17742.9 628.626   6
   2   5   4 18641.3 703.466  14
  -2  -5  -4 16916.8 970.661   1
  -2  -5  -4 17801.3 656.226   7
  -2  -5  -4 17002.0 598.555  15
  -2  -5  -4 17275.9 626.106   9
  -2  -5  -5 553.289 119.431   7
  -2  -5  -5 708.316 130.567   9
   2   5   5 554.972 138.090  14
  -2  -5  -5 735.476 127.812   6
  -2  -5  -5 639.596 194.502   1
  -2  -5  -6 6584.06 390.234   7
   2   5   6 5985.27 411.531  14
  -2  -5  -6 6498.58 388.903   6
  -2  -5  -6 5351.19 539.344   1
   2   5   7 779.534 171.154  14
  -2  -5  -7 954.254 160.511   7
  -2  -5  -7 1014.58 171.032   6
  -2  -5  -7 1030.34 253.127   1
  -2  -5  -8 33.0594 93.5424   6
  -2  -5  -8 67.4772 102.719   1
   2   5   8 104.235 125.850  14
  -2  -5  -9 281.067 116.104   6
   2   5   9 662.237 160.257  14
  -2  -5  -9 346.104 165.748   1
   2   5  10 4982.08 430.768  14
  -2  -5 -10 4298.71 380.742   6
  -2  -5 -10 4509.94 479.637   3
   2   5  11 1256.12 238.813  14
  -2  -5 -11 1582.66 255.702   6
  -2  -5 -11 1255.39 286.772   3
  -2  -5 -12 6679.43 519.940   6
   2   5  12 6602.43 535.834  14
  -2  -5 -12 6443.46 589.340   3
   2   5  13 112.929 122.210  14
  -2  -5 -13-47.2545 99.4112   6
  -2  -5 -13 209.176 192.980   3
  -2  -5 -14 9.33309 171.378   3
   2   5  14 157.973 173.924  14
  -2  -5 -15 3321.75 478.385   3
   2   5  15 3698.73 454.578  14
  -2  -5 -16 182.576 180.791   3
   2   5  16 156.033 166.006  14
   2   5  17 579.531 231.873  14
  -2  -5 -17 24.3448 156.707   3
  -2  -5 -18 21.9089 159.027   3
  -2  -6  22 1271.01 307.538   5
  -2  -6  21-19.0927 153.647   5
  -2  -6  20 4147.85 499.381   5
  -2  -6  19 692.143 241.816   5
  -2  -6  18 2603.88 385.915   5
  -2  -6  18 3374.20 385.906   2
  -2  -6  17 472.110 190.086   5
  -2  -6  17 545.720 178.088  15
  -2  -6  17 636.596 193.690   2
  -2  -6  16 2651.78 361.190   5
  -2  -6  16 3244.64 380.435  15
  -2  -6  15 1843.32 282.074   5
   2   6 -15 1911.39 245.400  11
  -2  -6  15 1901.06 294.257  15
  -2  -6  14 5843.17 504.987  15
  -2  -6  14 5084.70 454.992   5
   2   6 -14 5861.32 424.249  11
   2   6 -13 784.235 155.855  11
  -2  -6  13 1262.10 229.444   5
  -2  -6  13 1636.79 268.907  15
   2   6 -12 186.369 114.136  11
  -2  -6  12 24.3405 84.5497   5
  -2  -6  11 28251.7 1045.62   5
   2   6 -11 29540.4 984.869  11
   2   6 -11 31249.8 940.668   8
  -2  -6  10 1610.82 268.623   1
  -2  -6  10 1730.42 235.286   5
   2   6 -10 1485.29 179.734   8
   2   6 -10 1417.34 208.491  11
  -2  -6   9 106.768 113.410   1
   2   6  -9 47.2591 73.1919  11
  -2  -6   9 110.455 80.3865   5
   2   6  -9 3.90136 56.5112   8
   2   6  -8 1913.13 193.553   8
  -2  -6   8 2015.51 223.869   5
   2   6  -8 1609.17 209.432  11
  -2  -6   8 1903.72 294.394   1
  -2  -6   7 3150.64 268.738   5
   2   6  -7 3406.88 246.333   8
   2   6  -7 3733.43 309.801  11
  -2  -6   7 3425.41 418.055   1
   2   6  -6 58.8061 92.1067  11
  -2  -6   6 73.7596 54.9077   5
   2   6  -6 51.3708 51.0649   8
  -2  -6   5 8202.91 397.917   5
  -2  -6   5 8582.69 386.502   3
   2   6  -5 8195.88 461.313  11
   2   6  -5 8526.85 385.571   8
   2   6  -4 107.760 65.7296  11
   2   6  -4 48.6244 61.1307   8
  -2  -6   4-11.4309 53.4269   3
   2   6  -3 11336.9 454.722   8
   2   6  -3 11767.5 534.782  14
   2   6  -3 11631.1 549.812  11
   2   6  -2 1105.54 143.398   8
   2   6  -2 1216.64 174.762  14
   2   6  -2 1112.47 173.418  11
   2   6  -1 1626.20 202.711  14
   2   6  -1 1498.36 199.478  11
   2   6   0 28585.1 901.685  14
  -2  -6  -1 710.361 120.053   6
   2   6   1 635.863 138.069  14
  -2  -6  -2 6738.76 360.968   6
   2   6   2 6498.54 413.078  14
  -2  -6  -2 6141.97 613.103   1
  -2  -6  -2 6139.39 395.628  15
  -2  -6  -2 6195.90 374.455   9
   2   6   3 16613.7 685.403  14
  -2  -6  -3 16199.6 602.433   6
  -2  -6  -3 15646.9 632.242  15
  -2  -6  -3 15676.9 630.874   9
  -2  -6  -3 16352.9 1021.97   1
  -2  -6  -4 4203.14 322.305   7
  -2  -6  -4 4745.76 316.891   6
  -2  -6  -4 4016.67 502.284   1
   2   6   4 4270.22 348.485  14
  -2  -6  -4 4307.51 322.117   9
  -2  -6  -5 153.950 90.5068   7
  -2  -6  -5 34.6814 68.2468   6
   2   6   5 59.2869 79.2047  14
  -2  -6  -5 58.7477 123.317   1
  -2  -6  -5 124.425 73.3905   9
  -2  -6  -6 5388.05 368.464   6
   2   6   6 5508.25 423.550  14
  -2  -6  -6 5022.83 359.795   7
  -2  -6  -6 4856.78 558.803   1
  -2  -6  -7 19641.7 771.610   6
  -2  -6  -7 21054.7 1021.36   3
  -2  -6  -7 19155.0 750.352   7
  -2  -6  -7 19442.3 1135.76   1
   2   6   7 20085.6 852.603  14
  -2  -6  -8 1935.00 356.637   1
  -2  -6  -8 2189.44 256.363   6
   2   6   8 1986.42 278.611  14
  -2  -6  -8 2371.74 254.056   7
  -2  -6  -8 2229.52 337.024   3
   2   6   9 140.171 114.850  14
  -2  -6  -9 274.519 182.690   3
  -2  -6  -9-61.5665 110.332   1
   2   6  10 13325.8 743.630  14
  -2  -6 -10 13627.0 870.717   3
   2   6  11 3045.23 370.112  14
  -2  -6 -11 3499.08 454.047   3
   2   6  12 369.821 162.691  14
  -2  -6 -12-67.8451 158.741   3
   2   6  13 9938.21 702.883  14
  -2  -6 -13 9178.39 765.936   3
   2   6  14 123.172 159.843  14
  -2  -6 -14 25.8252 149.087   3
   2   6  15-47.1517 143.396  14
  -2  -6 -15 240.800 213.768   3
   2   6  16 191.243 176.070  14
  -2  -6 -16 453.585 233.613   3
  -2  -7  22 278.539 200.090   5
  -2  -7  21 394.935 189.967   5
  -2  -7  20 2126.29 366.255   5
  -2  -7  19 1219.50 266.215   2
  -2  -7  19 1093.96 255.993   5
  -2  -7  18 1703.87 312.781   5
  -2  -7  18 1599.52 299.114   2
  -2  -7  18 1577.51 293.919  15
  -2  -7  17 8405.51 661.481   5
  -2  -7  17 10179.6 706.988  15
  -2  -7  16 615.661 217.166  15
  -2  -7  16 322.095 137.052   5
   2   7 -15 947.866 199.395   8
  -2  -7  15 679.889 212.152  15
  -2  -7  15 507.176 188.949   5
   2   7 -14 3163.77 315.659   8
   2   7 -14 2759.95 307.339  11
  -2  -7  14 2760.84 366.001  15
  -2  -7  14 2330.05 321.677   5
  -2  -7  13 1959.17 305.686  15
   2   7 -13 1944.24 249.674  11
  -2  -7  13 2006.68 292.522   5
   2   7 -13 2223.75 262.765   8
  -2  -7  12 12437.1 766.864  15
  -2  -7  12 11944.1 679.175   5
   2   7 -12 12356.5 644.290  11
   2   7 -12 12802.3 607.556   8
   2   7 -11-35.2038 82.7726  11
  -2  -7  11 64.6808 100.069   5
  -2  -7  11 85.5520 104.978  15
   2   7 -11 177.697 87.3827   8
  -2  -7  10 12115.8 643.920   5
  -2  -7  10 13636.2 846.325   1
   2   7 -10 13197.8 581.785   8
   2   7 -10 13447.3 659.232  11
   2   7  -9 14591.5 597.445   8
  -2  -7   9 13499.8 652.501   5
   2   7  -9 13166.7 649.098  11
  -2  -7   9 13791.5 870.141   1
  -2  -7   8 1783.76 220.492   5
   2   7  -8 1677.96 193.391   8
   2   7  -8 1875.40 233.536  11
  -2  -7   8 1599.80 304.899   1
   2   7  -7 13697.8 650.345  11
  -2  -7   7 13582.5 893.446   1
   2   7  -7 13421.6 550.063   8
   2   7  -6 15516.7 586.055   8
   2   7  -6 13515.2 652.760  11
   2   7  -5 12413.5 614.115  11
   2   7  -5 12982.2 531.716   8
   2   7  -4 642.223 120.159   8
  -2  -7   4 418.184 102.217   3
   2   7  -4 557.069 143.699  11
   2   7  -3 51.2256 73.0763   8
   2   7  -3 227.977 121.784  11
   2   7  -3 304.012 103.837  14
  -2  -7   3 96.4862 52.9948   3
   2   7  -2 18940.7 739.928  14
  -2  -7   2 20038.9 786.114   3
   2   7  -2 18922.5 780.773  11
   2   7  -2 18070.7 656.898   8
   2   7  -1 748.756 168.574  14
  -2  -7   1 415.304 125.820   3
  -2  -7   0 678.022 156.745   3
   2   7   0 643.952 147.814  14
  -2  -7   0 707.552 159.688  15
  -2  -7  -1 17251.9 621.944   6
   2   7   1 17266.8 719.395  14
  -2  -7  -1 16424.6 808.449   3
  -2  -7  -1 17115.7 694.287   9
  -2  -7  -1 16532.0 737.403  15
  -2  -7  -2-23.6184 80.0614   9
   2   7   2 273.324 116.568  14
  -2  -7  -2 36.8918 49.1180   6
  -2  -7  -2 66.2801 77.7395  15
  -2  -7  -2-72.3907 116.968   1
  -2  -7  -2 222.828 126.631   3
   2   7   3 2278.67 276.139  14
  -2  -7  -3 2442.90 260.127   9
  -2  -7  -3 2419.24 333.868   3
  -2  -7  -3 2287.71 408.316   1
   2   7   4 6445.54 456.916  14
  -2  -7  -4 6854.12 441.752   9
  -2  -7  -4 7565.26 729.779   1
  -2  -7  -4 6664.53 547.692   3
  -2  -7  -4 6314.54 418.849   7
  -2  -7  -5 346.740 160.361   1
  -2  -7  -5 463.231 124.308   7
  -2  -7  -5 675.965 149.927   9
  -2  -7  -5 753.573 204.990   3
   2   7   5 518.578 166.726  14
  -2  -7  -6 1310.70 208.755   7
  -2  -7  -6 1090.13 302.581   1
   2   7   6 1154.60 225.860  14
  -2  -7  -6 1169.42 198.702   9
  -2  -7  -6 942.101 246.790   3
  -2  -7  -7 868.658 175.038   7
   2   7   7 898.878 213.007  14
  -2  -7  -7 1122.82 275.022   3
  -2  -7  -7 393.034 200.779   1
  -2  -7  -8 3925.24 534.868   1
   2   7   8 4746.50 438.378  14
  -2  -7  -8 4868.93 514.885   3
  -2  -7  -9 11097.9 812.199   3
   2   7   9 11239.3 699.501  14
   2   7  10 333.569 166.311  14
  -2  -7 -10 833.677 240.898   3
   2   7  11 4087.30 441.889  14
  -2  -7 -11 3799.73 509.551   3
   2   7  12 9002.30 663.131  14
  -2  -7 -12 7525.05 701.971   3
   2   7  13 278.559 187.672  14
  -2  -7 -13-37.5738 168.071   3
   2   7  14 328.334 207.552  14
  -2  -7 -14 264.324 208.878   3
   2   7  15 1302.78 302.639  14
  -2  -7 -15 1350.79 340.291   3
  -2  -8  21 3198.57 464.924   5
  -2  -8  20 2421.62 403.570   5
  -2  -8  19 9354.03 711.466  15
  -2  -8  19 9170.25 736.209   5
  -2  -8  19 8975.40 696.428   2
  -2  -8  18 3506.82 436.840  15
  -2  -8  18 2683.78 402.301   5
  -2  -8  18 3093.43 419.697   2
   2   8 -18 3080.71 375.807   8
  -2  -8  17 870.339 245.811  15
  -2  -8  17 445.798 187.280   5
   2   8 -17 445.745 158.574   8
  -2  -8  16 449.043 190.325  15
  -2  -8  16 326.197 186.997   5
   2   8 -16 407.113 161.124   8
  -2  -8  15 1775.95 286.350   5
  -2  -8  15 2503.01 380.490  15
   2   8 -15 1706.93 257.548   8
  -2  -8  14 6226.61 524.682   5
   2   8 -14 6258.76 490.826  11
  -2  -8  14 7452.36 626.536  15
   2   8 -14 6421.07 470.562   8
   2   8 -13 1112.58 206.262  11
  -2  -8  13 859.458 202.712   5
  -2  -8  13 1241.95 280.279  15
   2   8 -13 1154.92 197.717   8
  -2  -8  12 7218.97 615.424  15
  -2  -8  12 6849.74 520.279   5
   2   8 -12 7857.75 489.669   8
   2   8 -12 8354.67 552.955  11
   2   8 -11 9076.95 513.728   8
  -2  -8  11 8200.75 548.160   5
  -2  -8  11 9501.45 697.993  15
   2   8 -11 8690.73 559.207  11
   2   8 -10 19.5983 93.1510  11
  -2  -8  10 169.590 150.148  15
  -2  -8  10-29.2741 85.7738   1
   2   8 -10 82.3398 96.4682   8
   2   8  -9 91.7808 85.3440   8
  -2  -8   9-135.964 136.108   1
  -2  -8   9-25.4877 125.955  15
   2   8  -9 79.6014 99.5682  11
  -2  -8   8 9733.03 700.107  15
   2   8  -8 9039.83 565.381  11
  -2  -8   8 8847.91 762.320   1
   2   8  -8 9768.21 497.802   8
  -2  -8   7 53.7396 122.317  15
   2   8  -7 103.733 101.176  11
  -2  -8   7-8.03264 131.088   1
   2   8  -7-24.2607 63.6304   8
  -2  -8   6 8.60113 113.710  15
   2   8  -6 132.808 114.800  11
   2   8  -6 59.6101 77.7351   8
   2   8  -5 13733.9 588.409   8
  -2  -8   5 14053.6 814.584  15
   2   8  -5 14464.8 720.906  11
  -2  -8   4 13.9131 122.860  15
   2   8  -4 244.844 104.854   8
   2   8  -3 6162.05 464.345  11
  -2  -8   3 5702.18 410.013   3
   2   8  -3 6843.93 403.242   8
  -2  -8   3 6582.34 531.926  15
   2   8  -2 203.207 127.799  14
  -2  -8   2 128.812 102.797  15
  -2  -8   2 311.477 133.248   3
  -2  -8   1 23124.5 977.546  15
   2   8  -1 23943.0 911.615  14
  -2  -8   1 24782.3 977.063   3
  -2  -8   0 17402.5 842.194   3
  -2  -8   0 15917.7 783.597  15
   2   8   0 17385.7 759.063  14
  -2  -8   0 17077.7 1176.41   1
   2   8   1 1016.52 200.450  14
  -2  -8  -1 1391.33 216.426  15
  -2  -8  -1 985.127 277.987   1
  -2  -8  -1 1088.34 214.752   3
  -2  -8  -1 960.009 185.195   9
  -2  -8  -2 5799.93 687.700   1
  -2  -8  -2 6838.47 551.734   3
  -2  -8  -2 6781.97 460.199   9
   2   8   2 7214.30 493.046  14
  -2  -8  -3 13989.9 833.027   3
  -2  -8  -3 13274.5 666.709   9
   2   8   3 15744.1 747.728  14
  -2  -8  -3 14387.8 1089.05   1
  -2  -8  -4 753.561 169.377   7
   2   8   4 700.994 174.085  14
  -2  -8  -4 888.856 310.058   1
  -2  -8  -4 1087.39 258.619   3
  -2  -8  -4 499.202 136.541   9
  -2  -8  -5 2467.87 280.225   7
   2   8   5 2819.92 333.644  14
  -2  -8  -5 2572.48 378.124   3
  -2  -8  -5 2524.67 303.267   9
  -2  -8  -5 2038.76 422.442   1
   2   8   6 2083.02 300.940  14
  -2  -8  -6 1302.04 298.545   3
   2   8   7 6987.27 539.468  14
  -2  -8  -7 6558.59 620.627   3
   2   8   8 1835.48 287.735  14
  -2  -8  -8 2459.06 407.403   3
   2   8   9 76.6358 142.290  14
  -2  -8  -9-44.7903 144.208   3
   2   8  10 4061.06 454.263  14
  -2  -8 -10 4597.87 557.019   3
   2   8  11 85.3378 150.764  14
  -2  -8 -11 321.765 180.006   3
   2   8  12 259.492 178.870  14
  -2  -8 -12-25.0302 186.185   3
  -2  -8 -13 2433.78 427.313   3
   2   8  13 1917.18 341.008  14
   2   8  14 182.843 167.850  14
  -2  -9  20 1429.23 307.395   5
  -2  -9  20 1301.90 296.674   2
  -2  -9  19 105.122 182.870   2
  -2  -9  19 128.849 151.865   5
  -2  -9  19 58.3340 166.086  15
  -2  -9  18 576.034 213.777  15
  -2  -9  18 295.875 193.247   5
  -2  -9  17 2248.42 355.534   5
  -2  -9  17 1745.50 333.971  15
  -2  -9  16 216.607 149.488  15
  -2  -9  16 93.3672 128.279   5
  -2  -9  15-113.366 154.540  15
  -2  -9  15-26.7359 132.345   5
  -2  -9  14 456.052 225.151  15
   2   9 -13 4811.27 446.192  11
  -2  -9  13 4806.38 531.586  15
   2   9 -12 4136.42 413.942  11
   2   9 -12 4043.06 371.057   8
  -2  -9  11 1210.42 276.386  15
   2   9 -11 1130.93 220.839  11
   2   9 -11 1224.32 218.708   8
   2   9 -10 6723.36 518.599  11
   2   9 -10 5936.42 425.585   8
  -2  -9  10 6176.23 585.577  15
  -2  -9   9 4747.47 522.838  15
  -2  -9   9 4517.97 572.726   1
   2   9  -9 4309.18 414.104  11
   2   9  -9 4983.57 383.939   8
   2   9  -8 2903.22 344.035  11
  -2  -9   8 2132.40 424.825   1
   2   9  -8 2935.05 293.058   8
  -2  -9   8 3148.03 437.374  15
  -2  -9   7 7346.95 776.895   1
  -2  -9   7 8457.75 685.780  15
   2   9  -7 8604.43 580.290  11
   2   9  -7 8688.46 494.543   8
   2   9  -6 1299.69 235.015  11
  -2  -9   6 1283.70 339.954   1
  -2  -9   6 1622.38 316.961  15
   2   9  -6 1470.01 205.645   8
   2   9  -5 9431.45 515.243   8
   2   9  -5 8780.49 588.849  11
  -2  -9   5 8382.42 650.641  15
  -2  -9   5 8763.98 862.656   1
   2   9  -4 70.3096 84.8187   8
  -2  -9   4 187.649 137.403  15
  -2  -9   4 221.169 163.554   1
   2   9  -3 207.606 114.545   8
  -2  -9   3-6.47959 136.579   1
  -2  -9   2 12216.3 1038.74   1
  -2  -9   2 12761.9 682.501   3
  -2  -9   2 12613.4 754.624  15
  -2  -9   1 1150.60 344.423   1
  -2  -9   1 831.211 196.406  15
   2   9  -1 1287.47 222.405  14
  -2  -9   1 1031.37 209.332   3
  -2  -9   0 2501.84 320.862  15
   2   9   0 2004.02 271.331  14
  -2  -9   0 2177.54 448.320   1
  -2  -9   0 2311.49 318.800   3
  -2  -9   0 2353.11 294.595   9
   2   9   1 21479.9 923.675  14
  -2  -9  -1 22766.3 1050.55   3
  -2  -9  -1 21490.4 907.463   9
   2   9   2 363.991 159.272  14
  -2  -9  -2 123.372 138.160   3
  -2  -9  -2 134.801 125.968   9
  -2  -9  -3 1019.70 200.966   7
  -2  -9  -3 923.350 197.956   9
   2   9   3 983.471 209.690  14
  -2  -9  -3 845.487 242.773   3
  -2  -9  -4 4273.66 386.127   7
   2   9   4 4620.83 432.969  14
  -2  -9  -4 4266.74 499.308   3
  -2  -9  -4 4079.44 395.222   9
   2   9   5 1136.37 246.999  14
  -2  -9  -5 984.476 206.319   9
   2   9   6 1068.88 247.575  14
  -2  -9  -6 1478.88 313.099   3
   2   9   7 162.000 135.804  14
  -2  -9  -7 5.48028 132.119   3
   2   9   8 2717.89 370.911  14
  -2  -9  -8 2644.32 415.575   3
   2   9   9 42.0120 129.201  14
  -2  -9  -9 325.824 238.581   3
   2   9  10-12.0099 125.854  14
  -2  -9 -10 668.514 281.919   3
   2   9  11 1392.51 305.851  14
  -2  -9 -11 2344.07 434.395   3
   2   9  12 1380.27 287.499  14
  -2 -10  19 1111.28 295.613   2
  -2 -10  19 1405.72 321.680  15
  -2 -10  18 563.659 234.850  15
  -2 -10  17 614.014 233.550  15
  -2 -10  16 2313.43 412.955  15
  -2 -10  15 83.4534 156.018  15
  -2 -10  14 38.6109 211.942  15
  -2 -10  13 404.633 231.399  15
  -2 -10  12 2176.96 383.421  15
   2  10 -12 1192.51 240.790  11
   2  10 -11 11746.8 728.516  11
  -2 -10  11 12837.3 897.918  15
   2  10 -10 1115.51 241.320  11
  -2 -10  10 1078.72 259.625  15
  -2 -10   9 1465.78 305.031  15
   2  10  -9 1958.17 322.247  11
  -2 -10   8 4351.83 509.312  15
   2  10  -8 4789.61 465.621  11
  -2 -10   7 140.421 166.142  15
   2  10  -7-50.6110 121.049  11
  -2 -10   6-37.2087 105.761  15
  -2 -10   5 2215.94 373.558  15
  -2 -10   4 2456.88 374.240  15
  -2 -10   3 1294.19 275.163  15
  -2 -10   2 667.131 206.851  15
  -2 -10   1 7781.40 599.162  15
  -2 -10   1 8047.84 578.524   9
   2  10   0 7693.66 558.753  14
  -2 -10   0 7307.75 577.358   3
  -2 -10   0 6715.01 522.144   9
  -2 -10  -1 197.134 142.206   3
   2  10   1 373.568 196.445  14
  -2 -10  -1 275.220 142.155   9
   2  10   2 2120.45 305.022  14
  -2 -10  -2 2622.59 335.662   9
  -2 -10  -2 2815.86 392.451   3
  -2 -10  -3 1424.27 244.841   7
   2  10   3 747.548 198.840  14
  -2 -10  -3 678.638 193.310   9
  -2 -10  -3 1142.20 288.423   3
   2  10   4 1290.21 266.850  14
  -2 -10  -4 1419.84 307.703   3
  -2 -10  -4 1535.29 265.073   9
   2  10   5 704.701 234.335  14
  -2 -10  -5 691.557 195.417   9
  -2 -10  -5 800.383 228.790   3
  -2 -10  -6 340.702 236.141   3
   2  10   6-40.9236 131.350  14
  -2 -10  -7 6232.44 643.960   3
   2  10   7 5916.79 543.628  14
   2  10   8 109.466 138.447  14
  -2 -10  -8 563.303 259.162   3
   2  10   9 285.522 181.198  14
  -2 -10  -9 725.238 264.926   3
   2  10  10 4519.11 504.509  14
  -2 -11  17 1431.71 364.448  15
  -2 -11  16 110.176 141.657  15
  -2 -11  15 426.546 202.642  15
  -2 -11  14 578.397 242.784  15
  -2 -11  13 4435.58 575.084  15
   2  11 -12 5655.97 535.810  11
  -2 -11  12 5375.48 619.975  15
   2  11 -11 1601.93 289.981  11
  -2 -11  11 1687.51 373.952  15
   2  11 -10 17325.7 950.553  11
  -2 -11  10 17297.7 1094.52  15
  -2 -11   9 3561.12 512.214  15
  -2 -11   8 232.369 203.658  15
  -2 -11   7 8713.37 747.943  15
  -2 -11   6 1277.26 306.062  15
  -2 -11   5 110.502 157.330  15
  -2 -11   4 1170.04 282.673  15
  -2 -11   3 795.109 245.008  15
  -2 -11   2 6365.96 576.004  15
  -2 -11   2 5892.89 522.927   9
  -2 -11   1 585.126 215.737   9
  -2 -11   0 13241.4 784.791   9
  -2 -11  -1 8954.88 697.523   3
  -2 -11  -1 8985.65 643.976   9
  -2 -11  -2-22.4210 99.0162   7
   2  11   2 104.816 124.969  14
  -2 -11  -2-125.122 147.143   3
  -2 -11  -2-40.9956 116.378   9
   2  11   3-246.848 140.993  14
  -2 -11  -3-73.7214 183.048   3
  -2 -11  -3 119.501 140.486   9
  -2 -11  -4 243.135 136.002   9
   2  11   4 227.330 181.359  14
  -2 -11  -4 126.706 185.719   3
   2  11   5 1163.62 252.096  14
  -2 -11  -5 1910.58 359.504   3
   2  11   6-28.7203 145.026  14
  -2 -11  -6 100.810 160.231   3
   2  11   7-116.147 151.759  14
  -2 -11  -7 58.9000 173.944   3
  -2 -12  14 1085.51 325.673  15
  -2 -12  13 2598.13 466.569  15
  -2 -12  12 12316.8 954.822  15
  -2 -12  11 8298.34 798.111  15
  -2 -12  10 176.702 134.050  15
  -2 -12   9 242.520 177.061  15
  -2 -12   8 2016.59 401.234  15
  -2 -12   7 631.960 282.490  15
  -2 -12   6 26.5333 180.150  15
  -2 -12   5 930.655 282.551  15
  -2 -12   4 1858.18 366.839  15
  -2 -12   3-293.666 180.711   9
  -2 -12   3 325.953 181.491  15
  -2 -12   2 359.349 185.428   9
  -2 -12   1 11281.2 760.254   9
  -2 -12   0 3099.68 397.026   9
  -2 -12  -1 108.712 143.963   9
  -2 -12  -2 2894.52 394.622   9
  -2 -12  -3 1092.81 259.620   9
  -2 -12  -3 1094.85 294.197   3
   2  12   4 404.041 211.825  14
  -2 -12  -4-93.5264 163.772   3
  -2 -13   9-13.5388 192.973  15
  -2 -13   8 639.763 248.604  15
  -2 -13   7 1822.96 387.127  15
  -2 -13   6 39.2779 152.447  15
  -2 -13   5 135.499 176.059  15
  -2 -13   5 301.441 218.974   9
  -2 -13   4 2349.55 414.032  15
  -2 -13   4 2810.50 403.883   9
  -2 -13   3 641.008 223.955   9
  -2 -13   2 1238.05 289.361   9
  -2 -13   1 200.691 165.567   9
  -2 -13   0 1887.74 342.712   9
   3 -15   1 8143.46 706.053   9
   3 -15   2 460.705 197.760   9
   3 -15   3 157.496 179.431   9
  -3  15  -3 275.075 185.088   8
  -3  15  -4 2448.91 381.856   8
   3 -15   4 2708.17 423.584   9
   3 -15   5 1048.56 312.086   9
  -3  15  -5 1332.67 301.167   8
  -3  15  -6 568.433 259.204   8
   3 -15   6 360.167 238.162   9
   3 -15   7 220.772 194.853   9
  -3  15  -7 96.6383 151.157   8
   3 -14  -6 266.000 237.116   3
   3 -14  -5 252.030 190.134   3
   3 -14  -4 5720.88 584.043   3
   3 -14  -4 5936.28 599.882   9
   3 -14  -3 1445.87 292.545   3
   3 -14  -3 2030.98 355.034   9
   3 -14  -2 214.808 230.803   9
   3 -14  -1 7009.30 628.999   9
   3 -14   0 3493.11 463.951   9
   3 -14   1 224.348 161.610   9
   3 -14   2 1659.69 337.183   9
  -3  14  -2 2021.72 324.294   8
   3 -14   3-97.0009 148.441   9
  -3  14  -3 54.4830 175.390   8
  -3  14  -4 19.3149 133.229   8
   3 -14   4 231.968 203.825   9
   3 -14   5 751.112 273.293  15
   3 -14   5 268.245 188.883   9
  -3  14  -5 403.325 222.998   8
   3 -14   6 163.383 165.506  15
  -3  14  -6 325.974 167.241   8
   3 -14   7 1622.61 365.711  15
  -3  14  -7 2027.67 349.753   8
   3 -14   8 64.5484 166.645  15
  -3  14  -8 73.1314 174.537   8
  -3  14  -9 389.003 204.069   8
   3 -14   9 686.742 284.751  15
   3 -14  10 3270.83 502.119  15
  -3  14 -10 2569.44 389.333   8
   3 -14  11 22.0622 177.269  15
  -3  14 -11 288.339 216.202   8
  -3  14 -12 172.827 199.428   8
   3 -14  12 196.805 223.359  15
   3 -13  -9 710.119 279.558   3
   3 -13  -8 153.026 196.446   3
   3 -13  -7 2443.29 413.974   3
   3 -13  -6 136.139 147.511   3
   3 -13  -5 3367.99 439.903   9
   3 -13  -5 2959.91 418.331   3
   3 -13  -4 323.327 219.721   3
   3 -13  -4 377.484 203.184   9
   3 -13  -3 1776.58 331.252   9
   3 -13  -3 2666.94 380.947   3
  -3  13   2 11334.2 782.472  16
   3 -13  -2 11337.0 737.029   3
   3 -13  -2 11876.1 783.971   9
   3 -13  -1 58.6358 155.154   9
   3 -13  -1-40.9037 122.664   3
  -3  13   1 268.859 142.259  16
  -3  13   0 366.242 177.413  16
   3 -13   0 304.492 181.846   9
   3 -13   1 108.846 142.913   9
  -3  13  -1 119.347 150.612   8
  -3  13  -2 10784.4 714.221   8
   3 -13   2 12334.8 820.352  15
   3 -13   2 10934.3 738.795   9
   3 -13   3 503.113 228.131  15
   3 -13   3 520.079 216.508   9
  -3  13  -3 573.507 191.216   8
   3 -13   4 1884.63 362.754  15
   3 -13   4 2458.75 379.184   9
  -3  13  -4 2955.77 373.087   8
  -3  13  -5 5784.97 529.178   8
   3 -13   5 6484.32 639.788  15
   3 -13   6 727.120 267.946  15
  -3  13  -6 1008.00 256.388   8
   3 -13   7 819.657 282.850  15
  -3  13  -7 957.683 247.539   8
   3 -13   8 2404.11 433.590  15
  -3  13  -8 2148.51 340.498   8
   3 -13   9-97.0930 146.445   5
   3 -13   9 120.414 179.728  15
   3 -13  10-75.2087 134.255  15
  -3  13 -10 98.7787 155.985   8
   3 -13  10-196.284 148.423   5
  -3  13 -11 2523.68 385.106   8
   3 -13  11 2396.21 376.286   5
   3 -13  11 1704.24 360.530  15
   3 -13  12 420.763 202.591   5
   3 -13  12 532.832 238.375  15
  -3  13 -12 609.407 231.518   8
   3 -13  13 71.0588 125.442   5
  -3  13 -13 132.586 135.388   8
   3 -13  14 609.315 241.472   5
  -3  13 -14 548.602 249.952   8
   3 -13  14 1041.26 316.604  15
   3 -13  15 367.646 182.624   5
   3 -12 -11 208.690 213.549   3
   3 -12 -10 1918.07 373.967   3
   3 -12  -9 3478.00 500.953   3
   3 -12  -8 2801.20 429.645   3
   3 -12  -7 2120.64 376.963   3
   3 -12  -6 794.051 249.164   9
   3 -12  -6 323.942 188.024   3
   3 -12  -5 929.867 253.998   9
   3 -12  -5 1170.87 270.597   3
   3 -12  -4 3919.80 445.383   3
  -3  12   4 3673.42 450.214  16
   3 -12  -4 3785.71 420.659   9
   3 -12  -3 289.279 159.520   3
   3 -12  -3 50.1948 150.948   9
  -3  12   3 413.359 190.343  16
   3 -12  -2 198.655 129.444   3
  -3  12   2 39.5777 143.331  16
   3 -12  -1 3995.21 409.506   3
  -3  12   1 4014.63 431.991  16
   3 -12  -1 4656.00 466.382   9
   3 -12   0 563.658 214.436   9
  -3  12   0 691.217 212.968   8
  -3  12   0 917.338 218.448  16
   3 -12   0 562.903 172.665   3
   3 -12   1 366.785 166.814   9
   3 -12   1 6.65227 119.506  15
  -3  12  -1-5.35953 130.264   8
  -3  12  -1-22.3816 117.295  16
  -3  12  -2 5520.36 474.720   8
   3 -12   2 6143.51 532.083   9
   3 -12   2 6018.05 558.249  15
  -3  12  -2 6468.04 507.943  16
  -3  12  -3 1901.54 269.462  16
   3 -12   3 2104.13 345.950  15
  -3  12  -3 2362.99 336.128   8
   3 -12   4 3654.40 451.623  15
  -3  12  -4 3534.92 388.684   8
   3 -12   5-21.9924 115.879   5
   3 -12   5 281.883 183.034  15
  -3  12  -5 136.608 134.761   8
   3 -12   6 2249.76 383.482  15
   3 -12   6 2438.95 313.431   5
  -3  12  -6 2111.28 317.233   8
   3 -12   7 6514.39 628.118  15
   3 -12   7 5752.30 499.062   5
  -3  12  -7 5514.80 502.802   8
   3 -12   8 72.4011 140.390  15
   3 -12   8-101.004 106.869   5
  -3  12  -8 5.40875 137.026   8
  -3  12  -9 5373.50 499.515   8
   3 -12   9 4911.94 495.029   5
   3 -12   9 4498.65 528.960  15
   3 -12  10 10198.2 714.028   5
   3 -12  10 9512.27 780.221  15
  -3  12 -10 10485.6 712.513   8
   3 -12  11 190.042 155.920   5
  -3  12 -11 12.9051 124.470   8
   3 -12  11 194.143 158.563  15
   3 -12  12 205.369 169.038  15
   3 -12  12 181.996 143.082   5
  -3  12 -12 129.099 180.395   8
   3 -12  13 491.943 217.994  15
  -3  12 -13 484.376 210.589   8
   3 -12  13 181.180 190.989   5
   3 -12  14 1329.50 308.869  15
   3 -12  14 495.881 233.760   5
  -3  12 -14 1418.34 322.701   8
   3 -12  15 979.093 281.767   5
   3 -12  15 323.377 191.887  15
  -3  12 -15 714.828 255.589   8
   3 -12  16-27.0205 163.394   5
  -3  12 -16-99.1211 153.551   8
   3 -11 -13 4854.83 589.843   3
   3 -11 -12 116.446 189.271   3
   3 -11 -11 148.920 133.407   3
   3 -11 -10 10430.0 829.071   3
   3 -11  -9 269.883 196.341   3
   3 -11  -8 273.644 219.310   3
   3 -11  -7 4401.49 493.115   3
   3 -11  -6 1243.61 279.205   3
   3 -11  -6 879.373 232.216   9
   3 -11  -5 6543.26 567.810   3
   3 -11  -5 6701.23 539.283   9
  -3  11   5 7802.30 615.012  16
  -3  11   4 379.437 175.166  16
   3 -11  -4 70.8087 112.743   3
   3 -11  -4 293.088 174.892   9
   3 -11  -3 12500.1 736.874   3
   3 -11  -3 13424.6 751.795   9
   3 -11  -2 17376.3 843.366   3
  -3  11   2 17294.8 871.319  16
   3 -11  -2 17649.0 863.222   9
  -3  11   1 475.787 161.979   8
  -3  11   1 509.139 164.940  16
   3 -11  -1 428.592 146.300   9
   3 -11  -1 414.575 148.176   3
   3 -11   0 10923.0 680.878  15
   3 -11   0 9803.47 583.508   3
  -3  11   0 11131.7 646.132   8
  -3  11   0 10508.9 638.397  16
   3 -11   0 10601.9 652.301   9
   3 -11   1 8339.87 601.314  15
   3 -11   1 9558.83 532.495   5
   3 -11   1 8037.44 513.793   3
   3 -11   1 7921.41 561.881   9
  -3  11  -1 8882.82 574.714   8
  -3  11  -1 8691.32 566.323  16
   3 -11   2 1568.42 222.302   3
  -3  11  -2 1683.06 246.135  16
   3 -11   2 2023.72 251.247   5
   3 -11   2 1679.08 288.467  15
  -3  11  -2 1573.97 248.209   8
  -3  11  -3 2371.46 277.219  16
   3 -11   3 3025.33 381.168  15
   3 -11   3 1767.85 251.719   5
  -3  11  -3 2492.22 316.449   8
  -3  11  -4 3801.92 350.506  16
  -3  11  -4 3575.62 360.266   8
   3 -11   4 4160.03 448.697  15
   3 -11   4 3024.02 326.253   5
   3 -11   5 7621.56 617.908  15
  -3  11  -5 7051.67 514.887   8
   3 -11   5 6088.32 471.720   5
  -3  11  -5 7318.84 478.403  16
   3 -11   6 931.094 204.535   5
   3 -11   6 868.255 248.839  15
  -3  11  -6 1167.48 227.196   8
   3 -11   7 4999.29 529.703  15
   3 -11   7 4381.27 422.069   5
  -3  11  -7 4481.47 425.840   8
  -3  11  -8 17230.9 846.746   8
   3 -11   8 16641.5 849.763   5
   3 -11   8 16646.3 965.592  15
  -3  11  -9 6407.31 527.312   8
   3 -11   9 5547.78 560.242  15
   3 -11   9 5905.61 514.512   5
   3 -11  10 507.764 183.920   5
  -3  11 -10 926.069 220.912   8
   3 -11  10 1029.20 265.364  15
   3 -11  11 3751.63 465.885  15
   3 -11  11 4168.44 460.440   5
  -3  11 -11 4462.84 450.552   8
  -3  11 -12 111.651 145.505   8
   3 -11  12 69.6329 136.018   5
   3 -11  12 52.0887 145.194  15
   3 -11  13 193.593 171.070   5
   3 -11  13 19.5192 116.364  15
  -3  11 -13 209.409 181.171   8
  -3  11 -14 1160.77 278.299   8
   3 -11  14 1508.23 323.907   5
   3 -11  14 1304.66 293.235  15
   3 -11  15 163.550 176.247   5
   3 -11  15 759.271 239.220  15
  -3  11 -15 685.826 208.111   8
   3 -11  16 627.563 256.522   5
  -3  11 -16 973.518 291.737   8
  -3  11 -17 173.140 170.337   8
   3 -11  17 165.763 216.396   5
  -3  11 -18 1218.71 307.857   8
   3 -10 -15 2358.24 412.323   3
   3 -10 -14 1059.85 302.386   3
   3 -10 -13 974.909 298.880   3
   3 -10 -12 4812.14 562.047   3
   3 -10 -11 2836.10 438.506   3
   3 -10 -10 1883.07 346.605   3
   3 -10  -9 4852.40 520.612   3
   3 -10  -8 2530.28 375.679   3
   3 -10  -7 6022.89 548.098   3
  -3  10   6 637.092 186.043  16
   3 -10  -6 327.478 158.070   9
   3 -10  -6 373.019 179.810   3
   3 -10  -5 73.9647 126.571   9
  -3  10   5 29.6134 145.861  16
   3 -10  -5 132.694 146.776   3
  -3  10   4 29233.2 1154.78  16
   3 -10  -4 30024.8 1151.63   3
   3 -10  -4 28135.3 1084.44   9
  -3  10   3 2314.33 309.233  16
   3 -10  -3 2587.00 312.833   9
   3 -10  -3 2317.04 298.974   3
   3 -10  -2 6922.41 496.254   3
   3 -10  -2 7163.81 509.785   9
  -3  10   2 8253.19 551.994  16
  -3  10   2 7378.93 503.107   8
  -3  10   1 14755.6 727.118  16
   3 -10  -1 14338.1 718.178   9
  -3  10   1 14264.9 699.684   8
   3 -10  -1 13828.9 679.168   3
  -3  10   0 2272.13 290.371   8
  -3  10   0 2256.15 277.463  16
   3 -10   0 2655.28 307.661   9
   3 -10   0 2396.12 271.006   3
   3 -10   0 2593.16 313.201  15
  -3  10  -1 91.6923 109.451   8
  -3  10  -1 107.077 88.3614  16
   3 -10   1 18.1081 61.9905   5
   3 -10   1 100.879 117.385  15
   3 -10   1 117.652 123.147   9
   3 -10   1-58.5803 67.0781   3
  -3  10  -2 7287.21 471.997  16
   3 -10   2 7644.51 552.583  15
   3 -10   2 6532.68 434.920   5
   3 -10   2 7394.14 443.966   3
  -3  10  -2 7048.88 480.279   8
   3 -10   3 3075.45 295.406   5
   3 -10   3 2925.13 349.620  15
   3 -10   3 3093.78 272.666   3
  -3  10  -3 3203.71 304.855  16
  -3  10  -3 2929.96 308.313   8
  -3  10  -4 1887.23 239.667  16
   3 -10   4 1562.83 279.288  15
   3 -10   4 2172.17 259.216   5
  -3  10  -4 1998.65 269.792   8
   3 -10   5 1104.24 203.075   5
  -3  10  -5 1096.51 182.172  16
  -3  10  -5 1419.02 234.954   8
   3 -10   5 1104.83 232.749  15
   3 -10   6 6685.55 564.597  15
   3 -10   6 6816.79 486.953   5
  -3  10  -6 7997.08 476.324  16
  -3  10  -6 7201.26 502.016   8
   3 -10   7 7580.71 610.979  15
   3 -10   7 7382.97 524.742   5
  -3  10  -7 7355.38 508.022   8
   3 -10   8 136.912 111.717  15
   3 -10   8 83.8265 94.9919   5
  -3  10  -8 92.5916 106.351   8
   3 -10   9 9274.75 674.758  15
   3 -10   9 7818.86 572.736   5
  -3  10  -9 8362.89 575.157   8
   3 -10  10 2263.83 334.003  15
   3 -10  10 2045.42 304.616   5
  -3  10 -10 2464.39 319.203   8
   3 -10  11 608.234 195.268  15
   3 -10  11 777.396 206.427   5
  -3  10 -11 762.717 207.783   8
   3 -10  12 2376.27 366.872  15
   3 -10  12 1787.60 316.170   5
  -3  10 -12 1678.40 297.576   8
   3 -10  13 1585.45 308.944   5
   3 -10  13 1408.25 291.193  15
  -3  10 -13 1698.97 285.878   8
   3 -10  14 3408.20 430.678  15
   3 -10  14 3298.91 435.174   5
  -3  10 -14 3444.28 414.811   8
   3 -10  15 545.051 218.900  15
   3 -10  15 320.151 202.712   5
  -3  10 -15 31.7161 141.529   8
   3 -10  16 399.175 211.320   5
  -3  10 -16 312.606 203.426   8
   3 -10  17 3933.14 513.740   5
  -3  10 -17 4527.61 512.809   8
  -3  10 -18 1092.18 296.463   8
   3 -10  18 1554.43 346.070   5
  -3  10 -19 104.139 195.482   8
   3  -9 -17 676.324 263.677   3
   3  -9 -16 2159.93 385.489   3
   3  -9 -15 432.973 233.545   3
   3  -9 -14 540.166 234.474   3
   3  -9 -13 11896.2 843.890   3
   3  -9 -12 552.219 229.714   3
   3  -9 -11 1509.66 333.061   3
   3  -9 -10 6135.49 570.308   3
   3  -9  -9 415.828 216.907   3
   3  -9  -8 366.696 177.877   3
   3  -9  -7 7560.73 588.823   3
  -3   9   7 8802.77 611.094  16
   3  -9  -6 2491.71 327.725   3
   3  -9  -6 1896.35 271.309   9
  -3   9   6 2175.08 297.788  16
  -3   9   5 2139.24 300.009  16
   3  -9  -5 1973.54 269.920   9
   3  -9  -5 1742.67 264.562   3
  -3   9   4 970.928 212.659  16
   3  -9  -4 883.587 185.242   9
   3  -9  -4 991.366 195.809   3
   3  -9  -3 26420.4 964.613   9
  -3   9   3 26295.3 996.670  16
   3  -9  -3 27349.3 1000.72   3
  -3   9   3 27847.3 972.871   8
  -3   9   2 21647.3 830.239   8
   3  -9  -2 21179.9 842.058   3
  -3   9   2 20638.7 843.691  16
   3  -9  -2 21720.3 844.912   9
   3  -9  -1 192.995 110.434   9
   3  -9  -1 101.657 90.2908  15
  -3   9   1 261.009 124.195  16
   3  -9  -1 213.063 105.779   3
  -3   9   1 189.396 124.212   8
  -3   9   0 15457.8 683.195  16
   3  -9   0 16655.3 753.241  15
   3  -9   0 14636.0 648.958   3
  -3   9   0 16919.4 709.755   8
   3  -9   0 16641.4 715.964   9
   3  -9   1 2646.20 256.062   3
  -3   9  -1 2124.12 241.089  16
   3  -9   1 2445.26 296.375  15
  -3   9  -1 1867.53 236.926   8
   3  -9   2 12423.4 548.567   3
  -3   9  -2 12284.0 579.245  16
   3  -9   2 13085.8 687.405  15
   3  -9   2 12046.8 560.784   5
  -3   9  -2 12646.4 603.156   8
  -3   9  -3 8743.42 500.302   8
   3  -9   3 9494.19 451.275   3
   3  -9   3 8286.14 471.754   5
  -3   9  -3 8971.42 488.905  16
   3  -9   3 8215.51 552.052  15
   3  -9   4 46.6450 90.5044  15
  -3   9  -4 129.064 95.9219  16
   3  -9   4 67.2575 80.7080   5
   3  -9   4 160.390 77.0407   3
  -3   9  -4-2.62317 83.7098   8
  -3   9  -5 12565.6 623.053   8
   3  -9   5 13524.5 749.212  15
   3  -9   5 12894.5 630.880   5
   3  -9   6 83.6981 95.5523   5
   3  -9   6 78.5085 132.299  15
  -3   9  -6 162.219 104.309  10
  -3   9  -6 364.432 139.081   8
   3  -9   7 972.708 212.575  15
   3  -9   7 711.272 184.427   5
  -3   9  -7 856.750 176.581   8
   3  -9   8 8639.09 559.475   5
   3  -9   8 9479.10 639.948  15
  -3   9  -8 8836.13 543.564   8
   3  -9   9 1453.24 266.094  15
   3  -9   9 1489.97 247.776   5
  -3   9  -9 1906.41 257.791   8
   3  -9  10 78.5284 99.1010   5
  -3   9 -10 152.254 154.070   8
   3  -9  10-119.918 136.864  15
  -3   9 -11 4985.18 446.175   8
   3  -9  11 5110.34 476.269  15
   3  -9  11 5179.27 479.485   5
   3  -9  12 2364.57 348.738  15
   3  -9  12 2999.39 370.216   5
  -3   9 -12 2342.93 318.737   8
  -3   9 -13-102.607 130.918   8
   3  -9  13-21.6982 106.957  15
   3  -9  13 174.013 146.896   5
  -3   9 -14 317.775 177.524   8
   3  -9  14 332.468 172.808  15
   3  -9  14 39.1557 131.917   5
  -3   9 -15 2125.87 332.286   8
   3  -9  15 2470.03 384.133   5
  -3   9 -16 2065.90 357.577   8
   3  -9  16 1992.01 354.453   5
   3  -9  17 1267.62 327.400   5
   3  -9  18 3044.88 463.468   5
   3  -9  19 1547.64 341.605   5
   3  -8 -18 1212.60 310.446   3
   3  -8 -17 56.0259 165.224   3
   3  -8 -16 427.538 191.175   3
   3  -8 -15 10241.8 779.399   3
   3  -8 -14 6630.98 627.598   3
   3  -8 -13 1749.16 331.946   3
   3  -8 -12 19898.2 1045.39   3
   3  -8 -11 1296.37 263.727   3
   3  -8 -10 431.234 170.361   3
  -3   8  10 480.743 143.161   5
   3  -8  -9 21653.4 1028.78   3
  -3   8   8 753.494 205.891  16
   3  -8  -8 621.437 194.872   3
  -3   8   7 15728.6 791.049  16
   3  -8  -7 14651.0 772.655   3
   3  -8  -6 439.887 143.272   9
   3  -8  -6 629.020 178.363   3
   3  -8  -5 11442.0 629.747   3
   3  -8  -5 11037.6 573.880   9
  -3   8   5 10588.4 602.515  16
  -3   8   4 3839.22 339.814  16
   3  -8  -4 4493.85 380.871   3
   3  -8  -4 4296.33 339.644   9
  -3   8   3 1063.52 194.225  16
  -3   8   3 937.299 160.065   8
   3  -8  -3 636.041 147.337   9
   3  -8  -3 1024.62 189.903   3
  -3   8   2 13518.0 601.307   8
   3  -8  -2 15297.5 657.275   3
  -3   8   2 13925.3 629.056  16
   3  -8  -2 14313.4 628.893   9
  -3   8   1 34678.6 1020.53   8
   3  -8  -1 33530.0 1007.45   3
   3  -8  -1 32160.3 1033.04  15
  -3   8   1 32852.5 1015.84  16
   3  -8  -1 35041.5 1032.11   9
   3  -8   0 3584.58 319.753  15
  -3   8   0 3909.87 309.352  16
   3  -8   0 3580.38 299.433   9
  -3   8   0 3793.05 301.913   8
   3  -8   0 3562.10 285.300   3
   3  -8   1 359.381 129.056  15
   3  -8   1 340.978 95.7791   3
  -3   8  -1 550.054 128.885  16
  -3   8  -1 368.147 117.832   8
  -3   8  -2 12836.1 574.370   8
   3  -8   2 13440.7 538.478   3
  -3   8  -2 13782.9 576.167  16
   3  -8   2 13322.4 653.280  15
   3  -8   3 898.107 138.191   3
  -3   8  -3 614.424 127.919  10
   3  -8   3 561.311 136.677   5
   3  -8   3 762.701 165.325  15
  -3   8  -3 700.928 146.045   8
   3  -8   4 809.802 118.654   3
   3  -8   4 932.716 156.874   5
   3  -8   4 767.591 164.746  15
  -3   8  -4 711.500 129.417  10
  -3   8  -4 1016.20 171.782   8
   3  -8   5 2476.76 292.060  15
   3  -8   5 2566.99 205.073   3
   3  -8   5 2592.83 259.648   5
  -3   8  -5 2426.97 221.602  10
  -3   8  -5 2985.47 275.471   8
   3  -8   6 10499.6 629.565  15
   3  -8   6 10884.4 563.909   5
  -3   8  -6 10659.3 473.351  10
  -3   8  -6 10613.6 542.845   8
  -3   8  -7 2646.70 231.778   6
  -3   8  -7 2851.06 293.014   8
   3  -8   7 2863.59 301.271   5
  -3   8  -7 2590.81 228.503  10
   3  -8   7 2592.01 317.513  15
  -3   8  -8 81.8586 86.2369   6
   3  -8   8 133.894 116.878   5
  -3   8  -8-14.8210 53.0660  10
   3  -8   8-58.5167 73.2745  15
  -3   8  -8-80.9065 107.376   8
   3  -8   9 43428.5 1430.82  15
   3  -8   9 45149.0 1401.88   5
  -3   8  -9 46660.3 1375.35   8
  -3   8 -10 41579.4 1217.16   6
   3  -8  10 39800.7 1341.21  15
   3  -8  10 38677.6 1323.07   5
  -3   8 -10 40619.0 1284.50   8
   3  -8  11 111.014 102.490  15
  -3   8 -11 101.363 75.6989   6
  -3   8 -11 218.239 124.671   8
   3  -8  11 148.296 156.615   5
  -3   8 -12 1176.33 215.029   6
   3  -8  12 765.864 207.889   5
   3  -8  12 1219.80 239.496  15
   3  -8  13 357.080 181.431   5
  -3   8 -13 273.588 139.612   6
   3  -8  13 455.254 164.588  15
  -3   8 -14 1913.92 297.481   6
   3  -8  14 2116.68 346.802   5
  -3   8 -15-196.137 145.150   6
   3  -8  15 82.1536 155.429   5
  -3   8 -16 1374.63 266.711   6
   3  -8  16 1737.66 334.382   5
   3  -8  17 8621.58 736.854   5
  -3   8 -17 9487.77 691.829   6
  -3   8 -18 1.17577 120.002   6
   3  -8  18-97.7944 176.039   5
  -3   8 -19 2351.32 380.338   6
   3  -8  19 2444.10 430.091   5
  -3   8 -20 3438.17 473.539   6
   3  -8  20 2654.38 443.009   5
   3  -7 -20 1709.60 344.534   3
   3  -7 -19 212.329 196.330   3
   3  -7 -18 524.749 193.542   3
   3  -7 -17 591.785 210.024   3
   3  -7 -16 2900.61 418.000   3
   3  -7 -15 64.9202 135.242   3
   3  -7 -14 3491.95 427.851   3
   3  -7 -13 6563.58 572.636   3
  -3   7  13 6811.05 474.596   5
  -3   7  12 40.2173 79.3700   5
   3  -7 -12 87.3244 114.551   3
   3  -7 -11 5615.03 507.009   3
  -3   7  11 6115.23 419.169   5
   3  -7 -10 21150.9 990.426   3
  -3   7  10 21652.9 801.805   5
  -3   7   9 2900.41 326.209  16
   3  -7  -9 4033.10 399.710   3
  -3   7   9 3549.47 295.051   5
   3  -7  -8 1347.29 242.707   3
  -3   7   8 1320.18 181.715   5
  -3   7   8 1069.82 210.818  16
  -3   7   7 13434.6 674.378  16
   3  -7  -7 12338.5 665.531   3
  -3   7   7 11653.4 522.885   5
   3  -7  -6 8690.56 533.814   3
   3  -7  -6 8655.62 488.193   9
  -3   7   6 9882.18 546.319  16
  -3   7   5-9.96319 76.4138  16
   3  -7  -5 18.6337 71.9739   9
   3  -7  -4 4078.24 336.504   3
  -3   7   4 3667.10 311.908  16
  -3   7   4 3743.81 207.895  14
   3  -7  -4 3434.99 290.598   9
  -3   7   3 108527. 2264.59  16
   3  -7  -3 110414. 2293.27   3
  -3   7   3 111638. 2227.87   8
   3  -7  -3 110933. 2239.99   9
  -3   7   2 24646.7 822.492  16
   3  -7  -2 26057.0 822.156   9
   3  -7  -2 26490.3 845.710   3
  -3   7   2 26567.1 822.293   8
   3  -7  -1 387.918 98.0626   9
  -3   7   1 308.709 102.311  16
  -3   7   1 425.006 92.8028   8
   3  -7  -1 474.416 115.319   3
  -3   7   0 60781.1 1392.37   8
   3  -7   0 60469.0 1379.82   3
   3  -7   0 59284.8 1459.25  15
  -3   7   0 60457.2 1404.01  16
  -3   7  -1 44.7145 71.3249   8
   3  -7   1 159.466 85.1832  15
  -3   7  -1 164.807 78.4607  10
   3  -7   1 133.933 72.8931   3
   3  -7   2 6766.90 422.501  15
   3  -7   2 7024.30 348.388   3
  -3   7  -2 6712.03 355.372  10
  -3   7  -2 7047.06 381.900   8
   3  -7   3 7126.56 445.673  15
   3  -7   3 7060.53 387.214   5
   3  -7   3 7050.26 340.846   3
  -3   7  -3 7345.56 366.771  10
  -3   7  -3 6984.48 384.120   8
   3  -7   4 1340.71 141.249   3
   3  -7   4 1251.79 193.089  15
   3  -7   4 1320.17 171.340   5
   3  -7   4 1160.32 110.208   4
  -3   7  -4 1363.44 127.588   6
  -3   7  -4 1290.55 155.639  10
  -3   7  -4 1738.25 199.320   8
  -3   7  -5 14033.7 483.326   6
   3  -7   5 13148.6 461.902   3
  -3   7  -5 13883.4 521.892  10
   3  -7   5 14951.7 683.399  15
   3  -7   5 14042.0 595.282   5
  -3   7  -5 13387.8 571.284   8
  -3   7  -6 56.5060 57.1331   6
   3  -7   6-7.27373 34.0246   3
   3  -7   6 28.3870 83.1825   5
  -3   7  -6 118.163 62.7753  10
   3  -7   6-17.0596 66.1744  15
  -3   7  -6-29.5880 76.6352   8
  -3   7  -7 28428.6 842.520   6
   3  -7   7 27006.7 939.145   5
  -3   7  -7 27638.0 915.079   8
  -3   7  -7 28222.1 810.042  10
   3  -7   7 27269.8 996.834  15
  -3   7  -8 59967.4 1441.24   6
  -3   7  -8 60739.1 1362.76  10
   3  -7   8 60406.3 1584.69   5
  -3   7  -8 61183.7 1537.67   8
  -3   7  -9 10989.7 483.186  10
  -3   7  -9 11143.2 556.051   6
   3  -7   9 11102.7 617.825   5
   3  -7   9 11832.8 624.426  15
   3  -7  10 21925.9 894.233  15
  -3   7 -10 22395.5 856.103   6
   3  -7  10 22700.4 931.823   5
  -3   7 -10 23902.3 763.288  10
  -3   7 -11 4177.38 372.501   6
   3  -7  11 3674.50 357.790  15
   3  -7  12 288.113 128.795  15
   3  -7  12 181.005 142.920   5
  -3   7 -12 278.524 115.181   6
   3  -7  13 345.796 186.555   5
  -3   7 -13 222.393 133.107   6
  -3   7 -14 270.074 157.427   6
   3  -7  14 829.314 242.473   5
   3  -7  15 4283.88 478.583   5
  -3   7 -15 4031.94 428.933   6
   3  -7  16 1994.26 345.713   5
  -3   7 -16 1396.18 268.570   6
  -3   7 -17 829.164 253.346   6
   3  -7  17 174.733 153.828   5
   3  -7  18 3208.95 450.971   5
  -3   7 -18 3340.89 438.098   6
  -3   7 -19 1954.41 333.516   6
   3  -7  19 1557.16 363.349   5
   3  -7  20 549.332 254.712   5
  -3   7 -20 30.6093 144.107   6
  -3   7 -21 1104.72 313.149   6
   3  -7  21 1240.59 320.824   5
   3  -6 -20 8243.69 699.344  12
   3  -6 -19 3403.71 444.192  12
   3  -6 -19 2609.61 385.428   3
   3  -6 -18 708.775 226.375   3
   3  -6 -17 2084.79 346.927   3
  -3   6  16-116.532 136.894   5
   3  -6 -16 71.7087 119.533   3
   3  -6 -15 12591.4 776.246   3
  -3   6  15 13235.2 715.055   5
   3  -6 -14 108.975 114.305   3
  -3   6  14 315.326 144.265   5
  -3   6  13 0.23571 84.2896   5
   3  -6 -13 36.4382 130.536   3
   3  -6 -12 26921.4 1118.61   3
  -3   6  12 27711.0 976.508   5
   3  -6 -11 2068.60 307.048   3
  -3   6  11 1765.44 226.469   5
   3  -6 -10 9.84621 92.5366   3
  -3   6  10 76.7038 76.3543   5
   3  -6  -9 26395.8 1037.00   3
  -3   6   9 29705.0 912.837   5
  -3   6   9 28503.3 1040.65  16
  -3   6   8 367.700 119.172  16
   3  -6  -8 355.112 126.415   3
  -3   6   8 373.293 100.319   5
  -3   6   7 104.263 45.2514  14
   3  -6  -7 142.410 109.447   3
  -3   6   7 238.584 114.385  16
  -3   6   7 101.824 73.1797   5
  -3   6   6 5095.19 371.210  16
   3  -6  -6 4738.59 361.936   3
  -3   6   6 5493.83 247.404  14
  -3   6   6 5731.28 333.128   5
  -3   6   5 2847.60 261.927  16
  -3   6   5 2930.49 232.208   5
  -3   6   5 2975.22 169.184  14
   3  -6  -5 3314.20 267.707   9
   3  -6  -5 2815.22 270.118   3
   3  -6  -4 45180.6 1205.57   3
   3  -6  -4 47653.8 1173.30   9
  -3   6   4 47829.1 1208.86  16
  -3   6   4 46180.8 917.482  14
  -3   6   3 315.238 105.886  16
   3  -6  -3 192.629 82.4963   9
  -3   6   3 215.302 45.3039  14
   3  -6  -3 222.092 86.5940   3
  -3   6   3 181.791 72.0428   8
   3  -6  -2 29940.9 838.958   9
   3  -6  -2 29503.1 853.640   3
  -3   6   2 29339.5 852.653  16
  -3   6   2 29846.6 825.113   8
   3  -6  -1 37772.6 973.701   3
   3  -6  -1 38573.2 969.184   9
  -3   6   1 37077.0 973.693  16
  -3   6   1 37724.3 957.094   8
   3  -6   0 2438.62 199.312   3
  -3   6   0 2020.22 185.306  10
  -3   6   0 2170.31 189.819   8
   3  -6   1 5942.45 363.016  15
   3  -6   1 6688.97 323.173   3
  -3   6  -1 5751.29 311.344  10
  -3   6  -1 5845.41 319.287   8
  -3   6  -2 17609.4 595.799   8
  -3   6  -2 17764.4 574.847  10
   3  -6   2 19496.9 694.274  15
  -3   6  -2 17542.5 434.057   6
   3  -6   2 18292.8 563.317   3
  -3   6  -3 21317.0 555.370   6
   3  -6   3 22359.8 702.695   5
   3  -6   3 21713.5 619.261   3
   3  -6   3 23102.1 788.349  15
  -3   6  -3 22971.4 667.025  10
  -3   6  -3 23916.7 714.546   8
   3  -6   4 230.648 55.9726   4
   3  -6   4 291.927 66.0370   3
   3  -6   4 367.806 106.158  15
   3  -6   4 137.126 63.0166   5
  -3   6  -4 50.4212 46.6716  10
  -3   6  -4 98.5995 54.1524   8
   3  -6   5 4469.42 217.477   4
  -3   6  -5 4299.76 261.815   6
   3  -6   5 4024.45 293.698   5
   3  -6   5 4374.48 238.680   3
  -3   6  -5 4436.50 269.366  10
   3  -6   5 4741.38 346.980  15
  -3   6  -5 4544.84 303.042   8
   3  -6   6 29989.1 717.597   4
   3  -6   6 29101.2 924.822   5
   3  -6   6 31080.0 756.878   3
  -3   6  -6 30696.1 855.801   6
   3  -6   6 31110.8 988.652  15
  -3   6  -6 31054.1 831.204  10
  -3   6  -6 31238.9 914.140   8
   3  -6   7 8972.16 345.793   4
  -3   6  -7 9553.86 454.614   6
   3  -6   7 8454.43 487.694  15
   3  -6   7 9692.85 506.670   5
  -3   6  -7 9248.40 414.070  10
  -3   6  -8 808.819 137.468   6
   3  -6   8 915.704 167.123   5
   3  -6   8 841.917 164.014  15
  -3   6  -9 25050.3 869.555   6
   3  -6   9 24387.8 882.798  15
   3  -6   9 24380.3 913.006   5
   3  -6  10 664.468 145.366  15
   3  -6  10 908.123 177.879   5
  -3   6 -10 855.069 171.414   6
   3  -6  11 1351.74 206.655  15
  -3   6 -11 1021.84 194.491   6
   3  -6  11 988.478 197.462   5
  -3   6 -12 7027.26 492.944   6
   3  -6  12 6379.42 501.026   5
   3  -6  13 141.516 122.159   5
  -3   6 -13 223.344 146.934   6
  -3   6 -14 4157.89 418.994   6
   3  -6  14 3481.88 403.978   5
  -3   6 -15 2783.89 351.812   6
   3  -6  15 2409.83 348.594   5
   3  -6  16 1376.82 303.614   5
  -3   6 -16 1454.44 278.305   6
  -3   6 -17 450.825 206.398   6
   3  -6  17 414.758 214.502   5
  -3   6 -18-91.0711 137.681   6
   3  -6  18-78.2371 135.515   5
  -3   6 -19 2420.55 382.477   6
   3  -6  19 1969.62 366.637   5
   3  -6  20 2460.50 409.225   5
  -3   6 -20 3185.12 465.105   6
   3  -6  21 5.15115 147.903   5
  -3   6 -21 67.6064 161.291   6
   3  -5 -21 10378.2 787.367  12
   3  -5 -20-127.193 139.119  12
  -3   5  19 1278.64 262.556   5
   3  -5 -19 780.726 256.387  12
   3  -5 -18 1590.30 297.550   3
  -3   5  18 1892.38 317.860   5
  -3   5  17 1314.96 257.346   5
   3  -5 -17 1074.35 233.491   3
  -3   5  16 1280.95 239.362   5
   3  -5 -16 764.026 212.552   3
   3  -5 -15 1185.23 238.985   3
  -3   5  15 911.308 205.597   5
   3  -5 -14 8819.49 600.881   3
  -3   5  14 8755.27 556.735   5
   3  -5 -13 8691.35 578.039   3
  -3   5  13 8435.23 528.320   5
   3  -5 -12 4084.85 384.800   3
  -3   5  12 4321.77 358.670   5
  -3   5  11 17909.0 726.116   5
   3  -5 -11 17478.8 813.071   3
  -3   5  10 19405.5 623.757  14
   3  -5 -10 18228.5 815.978   3
  -3   5  10 20560.1 750.824   5
   3  -5  -9 1280.72 208.789   3
  -3   5   9 1183.20 150.604   2
  -3   5   9 1274.42 199.129  16
  -3   5   9 1465.12 149.193  14
  -3   5   9 1378.52 182.454   5
  -3   5   8 505.175 134.345  16
  -3   5   8 502.284 81.2982  14
  -3   5   8 703.921 119.182   2
  -3   5   8 395.973 96.4318   5
   3  -5  -8 486.176 145.064   3
  -3   5   7 3378.13 287.421  16
   3  -5  -7 2791.36 270.912   3
  -3   5   7 3171.36 241.704   5
  -3   5   7 3124.76 235.305   2
  -3   5   7 3031.95 179.999  14
   3  -5  -6 46257.0 1212.43   3
  -3   5   6 47139.8 1192.14  16
  -3   5   6 46190.5 1100.08   5
  -3   5   6 47174.5 1116.50   2
  -3   5   6 44008.8 904.182  14
  -3   5   5 1160.87 151.663  16
  -3   5   5 1038.34 88.3747  14
   3  -5  -5 1186.13 159.376   3
  -3   5   5 1174.12 140.007   5
  -3   5   4 362.811 49.8709  14
  -3   5   4 421.193 96.7530  16
   3  -5  -4 501.500 95.9561   9
   3  -5  -4 443.705 108.096   3
  -3   5   4 302.900 74.1322   5
  -3   5   3 122917. 2015.13  14
   3  -5  -3 129674. 2374.85   3
  -3   5   3 127252. 2346.07  16
   3  -5  -3 129625. 2319.95   9
  -3   5   3 126933. 2290.41   8
  -3   5   2 4525.38 273.751  16
   3  -5  -2 4897.75 281.667   3
  -3   5   2 4381.39 251.724   8
   3  -5  -2 3901.69 245.085   9
  -3   5   1 4503.05 251.568   8
   3  -5  -1 4505.91 264.218   3
  -3   5   1 4601.61 264.487  10
   3  -5  -1 4693.27 255.982   9
   3  -5   0 56152.2 1190.48   3
  -3   5   0 55447.1 1187.91  10
  -3   5   0 54810.7 1173.31   8
  -3   5  -1 8727.19 263.509   6
   3  -5   1 10012.7 378.492   3
  -3   5  -1 9692.24 379.331  10
  -3   5  -1 9851.95 383.778   8
  -3   5  -2 6030.69 242.306   6
   3  -5   2 6702.95 297.124   3
  -3   5  -2 6563.99 307.166  10
  -3   5  -2 6637.05 314.782   8
   3  -5   3 31119.1 751.721   3
  -3   5  -3 30276.8 727.920   6
   3  -5   3 30129.2 872.039  15
  -3   5  -3 30461.9 803.821   8
  -3   5  -3 30539.9 777.333  10
   3  -5   3 31979.2 710.808   4
  -3   5  -4 6263.55 301.247   6
   3  -5   4 7271.81 385.088  15
   3  -5   4 7069.12 358.708   5
   3  -5   4 6525.22 268.244   4
   3  -5   4 6556.97 287.985   3
  -3   5  -4 6396.11 310.106  10
  -3   5  -4 6207.93 324.561   8
   3  -5   5 4127.16 215.991   4
  -3   5  -5 4172.06 260.450   6
   3  -5   5 4361.14 306.168  15
   3  -5   5 4176.89 285.875   5
   3  -5   5 4581.29 236.191   3
   3  -5   6 9845.07 363.791   4
   3  -5   6 9943.65 476.670  15
   3  -5   6 9367.64 459.520   5
  -3   5  -6 9689.10 438.460   6
  -3   5  -7 27032.3 825.286   6
   3  -5   7 24664.5 814.476  15
   3  -5   7 26022.9 849.500   5
   3  -5   7 25073.6 681.720   4
   3  -5   8 11851.9 570.916   5
  -3   5  -8 12196.9 557.220   6
   3  -5   8 12036.5 541.135  15
   3  -5   8 12870.9 469.716   4
   3  -5   9-2.42306 73.2718   5
  -3   5  -9-27.0379 81.7885   6
   3  -5   9 178.260 61.1507   4
   3  -5  10 5196.38 322.110   4
  -3   5 -10 5627.51 401.288   6
   3  -5  10 5848.95 429.534   5
  -3   5 -11 5346.11 403.755   6
   3  -5  11 5127.13 422.913   5
  -3   5 -12 3810.43 373.194   6
   3  -5  12 4382.60 405.165   5
   3  -5  13 1708.72 275.029   5
  -3   5 -13 1400.11 238.675   6
   3  -5  14 159.102 113.447   5
  -3   5 -14 14.3681 95.5428   6
  -3   5 -15 4422.65 445.038   6
   3  -5  15 4522.75 475.669   5
  -3   5 -16 475.878 194.440   6
   3  -5  16 98.1290 124.496   5
  -3   5 -17 911.518 254.963   6
   3  -5  17 780.992 233.264   5
  -3   5 -18 3652.32 438.782   6
   3  -5  18 3140.21 415.693   5
   3  -5  19 1052.29 278.129   5
  -3   5 -19 1189.90 280.308   6
  -3   5 -20 622.110 240.201   6
   3  -5  20-45.6383 176.898   5
   3  -5  21 1682.32 348.714   5
  -3   5 -21 1755.05 360.516   6
   3  -4 -22 414.364 199.401  12
   3  -4 -21 192.336 169.316  12
  -3   4  21 53.1923 133.878   5
   3  -4 -20 1296.06 279.692  12
  -3   4  20 1096.79 270.527   5
   3  -4 -19 464.084 214.413  12
  -3   4  19 323.598 192.149   5
   3  -4 -18 2239.71 350.507  12
  -3   4  18 2641.03 346.900   5
   3  -4 -17 317.044 150.557   3
  -3   4  17 92.6351 126.214   5
   3  -4 -17 372.999 150.836  12
   3  -4 -16 159.197 118.923   6
   3  -4 -16 378.977 136.922   3
  -3   4  16 352.880 138.534   5
   3  -4 -15 12569.7 659.268   6
   3  -4 -15 13937.9 729.253   3
  -3   4  15 12990.5 719.666   5
   3  -4 -14 840.895 175.224   3
   3  -4 -14 542.689 148.930   6
  -3   4  14 713.329 143.778  14
  -3   4  14 752.109 182.710   5
   3  -4 -13 748.762 147.172   6
   3  -4 -13 685.534 158.853   3
  -3   4  13 409.299 137.272   5
  -3   4  13 688.920 136.680  14
   3  -4 -12 28043.2 1014.70   3
  -3   4  12 27677.3 853.395  14
  -3   4  12 27400.8 965.351   5
   3  -4 -12 29617.4 938.683   6
  -3   4  11 254.989 81.4175   2
  -3   4  11 192.807 76.9952  14
   3  -4 -11 326.844 95.1576   6
   3  -4 -11 108.631 72.6902   3
  -3   4  11 215.280 94.1404   5
   3  -4 -10 11784.1 585.977   3
  -3   4  10 12419.0 466.858  14
   3  -4 -10 11892.8 497.950   6
  -3   4  10 13356.4 583.800   5
  -3   4  10 11816.0 474.814   2
  -3   4   9 34989.4 1038.86  16
  -3   4   9 35108.7 845.916  14
   3  -4  -9 34401.3 893.271   6
   3  -4  -9 34920.3 1051.10   3
  -3   4   9 35088.1 993.643   5
  -3   4   9 34739.4 908.153   2
   3  -4  -8 2248.44 173.486   6
  -3   4   8 1850.50 175.294   2
  -3   4   8 1661.62 139.437  14
  -3   4   8 1991.35 199.146   5
  -3   4   8 1926.66 209.550  16
   3  -4  -8 1859.75 208.239   3
   3  -4  -7 12913.6 539.440   3
  -3   4   7 11894.9 363.625  14
  -3   4   7 12417.1 517.809  16
  -3   4   7 11594.1 458.532   2
  -3   4   7 11527.4 476.184   5
  -3   4   6 432.159 95.1365  16
  -3   4   6 386.184 83.9230   5
  -3   4   6 338.652 51.2842  14
   3  -4  -6 656.062 121.776   3
  -3   4   6 354.147 83.0384   2
  -3   4   5 77157.6 1561.68  16
  -3   4   5 74458.6 1267.66  14
   3  -4  -5 75669.1 1588.19   3
  -3   4   5 75634.0 1523.67   2
  -3   4   5 77037.6 1518.39   5
   3  -4  -4 4586.56 274.362   3
  -3   4   4 4678.97 269.588  16
  -3   4   4 4328.11 256.596   2
  -3   4   4 4211.54 243.208   5
  -3   4   3 4350.92 252.088  16
   3  -4  -3 3997.41 231.247   9
  -3   4   3 4261.76 248.561   2
   3  -4  -3 4589.24 264.709   3
  -3   4   3 4670.19 257.390  10
  -3   4   3 4216.93 228.652   8
  -3   4   3 4611.72 243.454   5
   3  -4  -2 71755.2 1380.43   9
   3  -4  -2 70993.0 1428.33   3
  -3   4   2 70323.7 1432.80   2
  -3   4   2 74494.8 1429.44  10
  -3   4   2 70455.3 1365.72   8
   3  -4  -1 64493.0 1302.58   3
  -3   4   1 67525.5 1346.50   2
  -3   4   1 65978.0 1304.82  10
   3  -4  -1 63921.8 1254.95   9
  -3   4   1 63892.5 1254.30   8
   3  -4   0 5262.65 256.894   3
  -3   4   0 5184.51 256.265  10
   3  -4   0 5061.20 231.590   9
  -3   4   0 5095.46 239.661   8
  -3   4  -1 31813.2 647.932   6
  -3   4  -1 29651.2 740.202  10
   3  -4   1 31581.4 740.191   3
  -3   4  -1 30623.0 729.656   8
  -3   4  -2 3395.12 179.156   6
   3  -4   2 3186.26 191.527   3
  -3   4  -2 3326.13 203.452   8
  -3   4  -2 3127.13 199.279  10
   3  -4   3 49325.2 1042.43   3
  -3   4  -3 49508.9 1050.70   6
   3  -4   3 52107.3 1123.68   5
   3  -4   3 52752.1 1029.03   4
   3  -4   4 226.683 68.7530   5
  -3   4  -4 256.753 72.9363   6
   3  -4   4 157.151 49.2141   4
  -3   4  -5 92.5709 58.1051   6
   3  -4   5 108.127 53.2916   4
   3  -4   5 112.345 56.5738   5
  -3   4  -6 18394.4 628.059   6
   3  -4   6 17245.1 624.669   5
   3  -4   6 17952.6 545.451   4
   3  -4   7 798.414 109.336   4
  -3   4  -7 760.703 130.522   6
   3  -4   7 616.360 129.641   5
  -3   4  -8 610.414 126.922   6
   3  -4   8 626.563 108.679   4
   3  -4   8 472.109 117.496   5
   3  -4   9 62609.2 1421.24   4
  -3   4  -9 64376.4 1563.91   6
   3  -4   9 61393.5 1556.39   5
  -3   4 -10 13665.5 641.745   6
   3  -4  10 13582.9 652.525   5
  -3   4 -11 309.638 126.441   6
   3  -4  11 114.135 94.7126   5
  -3   4 -12 10176.5 600.756   6
   3  -4  12 11329.1 636.040   5
  -3   4 -13 3510.14 367.414   6
  -3   4 -13 3036.25 307.766  13
   3  -4  13 3807.03 391.540   5
  -3   4 -14 470.761 175.864   6
  -3   4 -14 302.010 123.931  13
   3  -4  14 504.950 180.122   5
   3  -4  15 145.792 146.168   5
  -3   4 -15 311.261 168.382   6
  -3   4 -15-125.073 107.228  13
  -3   4 -16 5299.29 504.430   6
   3  -4  16 4706.98 483.159   5
  -3   4 -17 8700.29 663.217   6
   3  -4  17 7637.97 624.365   5
  -3   4 -18 501.185 205.163   6
   3  -4  18 310.931 176.320   5
   3  -4  19 4877.93 529.166   5
  -3   4 -19 5121.38 544.243   6
  -3   4 -20 2990.80 437.944   6
   3  -4  20 2542.86 381.826   5
  -3   4 -21 189.741 171.704   6
   3  -4  21 394.406 178.457   5
  -3   3  23 62.8279 156.661   5
   3  -3 -22 932.896 259.914  12
  -3   3  22 860.569 258.204   5
   3  -3 -21 8222.26 679.741  12
  -3   3  21 7420.60 634.705   5
   3  -3 -20 226.624 162.202  12
  -3   3  20 488.062 206.631   5
  -3   3  19 1439.47 282.675   5
   3  -3 -19 2180.73 331.660  12
   3  -3 -18 1493.82 261.888   6
  -3   3  18 1565.38 284.852   5
   3  -3 -18 2011.38 322.953  12
   3  -3 -17 5815.44 477.098   6
   3  -3 -17 6005.67 524.715  12
  -3   3  17 4712.04 454.963   5
   3  -3 -16 1139.72 219.295   6
   3  -3 -16 1321.94 255.348  12
  -3   3  16 1028.29 228.636   5
   3  -3 -16 1111.83 199.806   3
   3  -3 -15 452.213 136.211   6
   3  -3 -15 431.569 150.554   3
  -3   3  15 247.837 105.593   5
  -3   3  14 20331.4 876.720   5
   3  -3 -14 20569.7 822.442   3
   3  -3 -14 18994.4 799.117   6
   3  -3 -13 6892.22 443.693   6
   3  -3 -13 7349.63 457.913   3
  -3   3  13 6192.99 453.797   5
   3  -3 -12 4838.16 347.077   6
  -3   3  12 4663.94 370.436   5
   3  -3 -12 5066.36 376.844   3
  -3   3  12 4928.64 295.013   2
   3  -3 -11 25827.4 889.280   3
  -3   3  11 26805.2 915.888   5
   3  -3 -11 28653.1 880.957   6
  -3   3  11 28098.9 782.511   2
  -3   3  10 20017.8 733.459   5
  -3   3  10 19119.7 618.045   2
   3  -3 -10 19426.2 715.162   3
   3  -3 -10 20126.1 675.502   6
  -3   3   9 10536.9 425.943   2
   3  -3  -9 10493.6 482.719   3
   3  -3  -9 10824.6 444.236   6
  -3   3   9 10791.7 494.192   5
  -3   3   9 10495.0 487.003  16
  -3   3   8 30081.0 864.804  16
   3  -3  -8 30315.6 869.603   3
  -3   3   8 30851.8 809.944   2
  -3   3   8 30551.3 869.949   5
   3  -3  -7 2851.36 223.254   3
  -3   3   7 2956.73 209.443   2
  -3   3   7 2481.47 206.236   5
  -3   3   7 2458.91 201.837  16
   3  -3  -6 36529.9 909.227   3
  -3   3   6 36556.4 891.402  16
  -3   3   6 35996.2 873.949   2
  -3   3   6 35403.4 891.123   5
  -3   3   5 40909.4 941.941   2
   3  -3  -5 41882.2 973.662   3
  -3   3   5 41749.4 954.774   5
  -3   3   5 41226.3 947.201  16
   3  -3  -4 6191.13 295.048   3
  -3   3   4 6767.91 297.882  16
  -3   3   4 6330.18 285.409   5
  -3   3   4 6652.13 299.554   2
  -3   3   3 88342.4 1659.72   2
  -3   3   3 88549.5 1633.08   5
  -3   3   3 90140.5 1582.67   8
  -3   3   3 89510.9 1647.07  10
   3  -3  -3 88460.6 1661.45   3
  -3   3   2 1631.55 138.501   2
  -3   3   2 1935.38 145.614  10
   3  -3  -2 1918.66 133.937   9
  -3   3   2 1811.95 123.815   8
   3  -3  -2 1878.48 148.936   3
  -3   3   2 1636.15 133.980   5
   3  -3  -1 4859.33 234.662   3
  -3   3   1 4623.75 227.095  10
  -3   3   1 5388.57 252.703   2
   3  -3  -1 4864.58 203.095   9
  -3   3   1 4989.15 208.128   8
   3  -3   0 104465. 1842.97   3
   3  -3   0 102048. 1740.85   9
  -3   3   0 104107. 1720.76   6
  -3   3   0 106067. 1872.91   2
  -3   3   0 102640. 1778.48   8
  -3   3   0 106936. 1851.27  10
  -3   3  -1 21678.9 575.424   2
  -3   3  -1 20957.4 503.175   6
  -3   3  -1 21273.8 528.042   8
   3  -3   2 111.370 40.4122   4
  -3   3  -2 98.7009 39.5049   6
   3  -3   2 39.9859 40.1796   3
   3  -3   3 40992.7 882.476   4
   3  -3   3 41463.2 923.373   5
  -3   3  -3 40256.9 896.000   6
   3  -3   4 47429.1 1008.95   4
   3  -3   4 46328.4 1053.35   5
  -3   3  -4 48816.8 1061.67   6
  -3   3  -5 2234.50 190.906   6
   3  -3   5 2062.41 165.344   4
   3  -3   6 143.947 66.8356   5
  -3   3  -6 279.512 87.0169   6
   3  -3   6 147.894 63.6402   4
   3  -3   7 26291.2 757.822   4
  -3   3  -7 26385.0 789.112  13
  -3   3  -7 24211.2 796.658   6
   3  -3   7 26496.2 805.642   5
   3  -3   8 17430.8 624.643   4
  -3   3  -8 17499.2 676.959   6
  -3   3  -8 16460.6 626.394  13
   3  -3   8 16302.2 643.384   5
  -3   3  -9 1903.28 214.844  13
   3  -3   9 1547.20 202.277   5
   3  -3   9 1474.10 183.998   4
  -3   3  -9 1983.05 232.681   6
  -3   3 -10 33950.0 1080.61   6
  -3   3 -10 32947.8 1011.95  13
   3  -3  10 30995.3 1030.35   5
   3  -3  11 600.046 149.014   5
  -3   3 -11 470.375 153.537   6
  -3   3 -11 402.340 121.953  13
  -3   3 -12 564.863 155.580  13
   3  -3  12 497.269 134.267   5
  -3   3 -12 354.696 172.896   6
   3  -3  13 129.424 105.478   5
  -3   3 -13 275.377 132.061  13
  -3   3 -14 5.89841 109.445   6
   3  -3  14-46.3039 103.718   5
  -3   3 -14 127.115 105.036  13
  -3   3 -15 11809.5 728.059   6
   3  -3  15 10937.1 694.751   5
  -3   3 -15 11612.7 667.044  13
  -3   3 -16 3232.53 404.876   6
  -3   3 -16 3040.23 351.873  13
   3  -3  16 2383.84 343.319   5
   3  -3  17 337.223 142.958   5
  -3   3 -17 859.611 238.630   6
  -3   3 -17 944.881 218.413  13
  -3   3 -18 2260.24 376.793   6
   3  -3  18 1478.56 285.544   5
  -3   3 -19 168.999 197.356   6
   3  -3  19 54.7294 128.597   5
  -3   3 -20 1010.77 269.373   6
   3  -3  20 749.758 221.244   5
  -3   3 -21 2086.10 387.254   6
   3  -3  21 1415.75 305.267   5
  -3   2  23 4156.34 492.313   5
   3  -2 -23 4534.20 523.503  12
   3  -2 -22 1288.12 287.101  12
  -3   2  22 1027.56 278.405   5
   3  -2 -21 193.489 164.177  12
  -3   2  21 261.544 164.535   5
  -3   2  20 5014.30 507.378   5
   3  -2 -20 6608.10 582.492  12
   3  -2 -19 1202.33 259.961  12
  -3   2  19 1228.67 255.394   5
   3  -2 -18 853.338 224.718  12
  -3   2  18 1136.40 235.929   5
   3  -2 -17 4240.75 411.979   6
  -3   2  17 4798.18 454.965   5
   3  -2 -17 5485.63 488.442  12
   3  -2 -16 4186.24 409.868  12
  -3   2  16 3472.26 377.193   5
   3  -2 -15 26643.5 906.565   3
   3  -2 -15 23865.0 957.505   6
   3  -2 -15 26594.3 1037.18  12
  -3   2  15 26234.6 1039.25   5
   3  -2 -14 558.503 151.525   6
   3  -2 -14 534.410 167.904  12
  -3   2  14 312.893 126.109   5
   3  -2 -14 708.140 146.390   3
  -3   2  13 10782.3 605.737   5
  -3   2  13 11248.3 471.896   2
   3  -2 -13 12235.8 556.520   3
   3  -2 -13 12159.4 625.033  12
   3  -2 -13 11444.3 584.288   6
   3  -2 -12 24220.1 854.912   6
   3  -2 -12 25632.2 827.767   3
  -3   2  12 25751.4 753.402   2
  -3   2  12 24783.5 917.307   5
  -3   2  11 174.906 77.6849   5
   3  -2 -11 110.844 84.2121   6
  -3   2  11 182.184 68.8093   2
   3  -2 -11 101.492 67.3713   3
   3  -2 -10 13073.5 523.919   3
  -3   2  10 13961.5 594.645   5
   3  -2 -10 13693.1 545.892   6
  -3   2  10 12890.7 490.736   2
  -3   2   9 31795.5 866.100  16
   3  -2  -9 33218.0 866.957   3
  -3   2   9 31116.5 828.474   2
  -3   2   9 30923.3 916.800   5
  -3   2   8 12875.4 474.772  16
   3  -2  -8 12985.1 475.331   3
  -3   2   8 13071.3 471.294   2
  -3   2   8 12397.5 505.439   5
  -3   2   7 13147.1 451.454  16
   3  -2  -7 12759.4 454.450   3
  -3   2   7 12927.8 461.945   2
  -3   2   7 13056.1 489.681   5
  -3   2   6 3110.11 206.400   2
  -3   2   6 2825.36 203.470   5
   3  -2  -6 3229.43 205.331   3
  -3   2   6 2736.06 180.874  16
  -3   2   5 33098.7 747.489  16
   3  -2  -5 33074.6 773.245   3
  -3   2   5 32919.9 788.888   5
  -3   2   5 30821.2 773.429   2
  -3   2   4 40797.1 866.000  10
   3  -2  -4 40701.6 887.987   3
  -3   2   4 41222.3 893.144   5
  -3   2   4 41027.6 908.260   2
   3  -2  -3 8605.18 311.270   3
  -3   2   3 7628.32 306.356   2
  -3   2   3 7969.60 289.596  10
  -3   2   3 7636.08 290.894   5
  -3   2   2 25246.7 594.100   5
   3  -2  -2 25212.8 610.000   3
  -3   2   2 25172.7 620.714   2
  -3   2   2 24773.2 590.389  10
  -3   2   2 25132.6 518.982   8
  -3   2   1 17422.0 478.882   2
  -3   2   1 17640.7 465.040  10
  -3   2   1 17310.4 390.557   8
   3  -2  -1 17144.4 472.220   3
  -3   2   0 153.732 39.7847   6
   3  -2   0 142.226 41.4149   3
  -3   2   0 112.143 38.8016   2
  -3   2   0 113.942 28.1419   8
  -3   2  -1 85460.8 1516.42   6
   3  -2   1 87685.2 1547.03   4
   3  -2   1 84422.6 1557.05   3
  -3   2  -1 85267.5 1528.77   2
  -3   2  -2 6974.49 278.104   6
  -3   2  -2 6520.51 252.393   2
   3  -2   2 6400.61 272.607   4
   3  -2   3 34290.1 806.135   4
  -3   2  -3 36088.6 819.703   6
   3  -2   3 34905.1 797.373   5
  -3   2  -3 34899.7 741.872   2
  -3   2  -4 534.716 93.0767  13
  -3   2  -4 843.659 109.662   6
   3  -2   4 849.039 112.821   4
   3  -2   4 603.037 92.7161   5
  -3   2  -5 6181.18 316.161   6
   3  -2   5 5447.96 286.434   5
   3  -2   5 5833.55 299.410   4
  -3   2  -5 5602.12 305.901  13
  -3   2  -6 52014.3 1230.71  13
   3  -2   6 54335.4 1216.89   4
   3  -2   6 51525.6 1192.28   5
  -3   2  -6 52215.1 1231.08   6
  -3   2  -7 1430.28 174.848  13
  -3   2  -7 1250.69 163.313   6
   3  -2   7 1456.33 167.396   4
   3  -2   7 1288.91 157.247   5
   3  -2   8 5315.12 343.891   4
   3  -2   8 5117.76 335.241   5
  -3   2  -8 5435.56 359.427   6
  -3   2  -8 5617.36 363.322  13
   3  -2   9 39240.2 1119.52   4
  -3   2  -9 40357.8 1168.42   6
   3  -2   9 39269.4 1118.38   5
  -3   2  -9 40176.0 1148.65  13
   3  -2  10 1386.75 200.650   5
  -3   2 -10 1730.03 221.223  13
  -3   2 -10 1716.68 237.064   6
  -3   2 -11 4569.28 371.836  13
   3  -2  11 4175.28 356.842   5
  -3   2 -11 3853.23 364.083   6
  -3   2 -12 5146.53 426.086   6
   3  -2  12 5788.14 439.997   5
  -3   2 -12 5751.14 439.049  13
  -3   2 -13 7591.41 545.606   6
  -3   2 -13 6855.63 500.378  13
   3  -2  13 6461.53 481.149   5
   3  -2  14 1295.21 227.864   5
  -3   2 -14 1391.07 237.651  13
  -3   2 -15 1233.89 253.418   6
  -3   2 -15 1018.54 217.058  13
   3  -2  15 807.283 192.302   5
  -3   2 -16 2024.94 316.648  13
   3  -2  16 1861.80 285.483   5
  -3   2 -16 1959.27 323.483   6
  -3   2 -17 2337.39 333.435  13
  -3   2 -17 2940.74 394.266   6
   3  -2  17 2359.35 343.582   5
  -3   2 -18 1466.70 280.899  13
   3  -2  18 1054.05 239.083   5
  -3   2 -18 1531.57 305.738   6
  -3   2 -19 2688.17 366.685  13
   3  -2  19 2133.31 364.920  14
  -3   2 -19 2373.16 381.315   6
   3  -2  19 1988.67 329.175   5
  -3   2 -20 792.194 277.110   6
   3  -2  20 591.211 251.189  14
   3  -2  21 127.871 183.573  14
  -3   2 -21 201.435 157.264   6
  -3   1  23 292.847 155.919   5
   3  -1 -23 316.832 207.867  12
   3  -1 -22 2645.04 400.224  12
  -3   1  22 2402.93 399.653   5
   3  -1 -21 5837.78 564.286  12
  -3   1  21 4999.95 525.529   5
   3  -1 -20 129.457 174.763  12
  -3   1  20 85.5890 147.347   5
   3  -1 -19 388.982 182.125  12
  -3   1  19 909.177 231.408   5
   3  -1 -18 1594.56 285.109  12
  -3   1  18 1610.23 293.793   5
   3  -1 -17 9460.57 634.425  12
  -3   1  17 9652.15 649.830   5
  -3   1  16 102.502 130.351   5
   3  -1 -16-148.312 120.295  12
   3  -1 -15 86.4247 129.287  12
  -3   1  15 204.686 109.099   5
   3  -1 -14 12883.0 654.612   6
  -3   1  14 13049.8 685.898   5
   3  -1 -14 12839.5 540.549   3
  -3   1  14 11864.2 512.243   2
   3  -1 -14 12820.5 666.873  12
  -3   1  13 248.129 86.9570   2
   3  -1 -13-7.44208 83.7629  12
  -3   1  13-95.4099 123.339   5
   3  -1 -13 145.150 76.4073   3
  -3   1  12 26418.4 788.915   2
   3  -1 -12 26172.8 924.516  12
   3  -1 -12 27620.6 791.648   3
  -3   1  12 26757.4 964.689   5
  -3   1  11 30875.5 1001.40   5
   3  -1 -11 31170.9 980.748  12
  -3   1  11 31352.4 865.757   2
   3  -1 -11 31145.9 835.596   3
   3  -1 -10 2282.07 232.310  12
   3  -1 -10 1982.03 171.628   3
  -3   1  10 1912.91 185.713   2
  -3   1  10 1584.20 199.040   5
  -3   1   9 7939.79 374.988   2
   3  -1  -9 8321.82 348.570   3
   3  -1  -9 8347.78 425.516  12
  -3   1   9 8490.08 434.827   5
  -3   1   8 20925.1 637.903   2
  -3   1   8 20644.6 677.819   5
   3  -1  -8 20213.3 576.439   3
  -3   1   8 21398.6 590.424  16
  -3   1   7 6160.02 262.871  16
  -3   1   7 5919.27 306.164   2
  -3   1   7 6074.63 320.799   5
   3  -1  -7 6038.82 269.174   3
   3  -1  -6 68379.5 1303.78   3
  -3   1   6 68309.7 1263.34  16
  -3   1   6 69391.7 1392.62   5
  -3   1   6 68198.9 1390.99   2
  -3   1   5 865.847 83.2728  16
  -3   1   5 1108.83 117.201   5
  -3   1   5 1034.41 118.157   2
   3  -1  -5 945.228 97.2801   3
  -3   1   5 974.080 90.6022  10
  -3   1   4 37730.6 743.962   7
   3  -1  -4 40843.5 829.921   3
  -3   1   4 40481.6 894.688   2
  -3   1   4 38933.2 789.299  10
  -3   1   4 39551.7 850.147   5
  -3   1   3 128843. 2103.39   7
  -3   1   3 128834. 2227.79   2
   3  -1  -3 129981. 2170.54   3
  -3   1   3 129156. 2126.76  10
  -3   1   3 125788. 2160.11   5
  -3   1   2 11989.4 383.801   2
  -3   1   2 11699.8 338.620   7
   3  -1  -2 11932.2 366.430   3
  -3   1   2 12059.0 344.263   5
   3  -1  -1 4347.60 186.703  11
   3  -1  -1 4583.24 166.755  14
  -3   1   1 4704.90 214.496   2
  -3   1   1 4411.50 200.470   7
   3  -1  -1 4322.72 210.656   3
   3  -1   0 4223.82 205.971   4
  -3   1   0 4472.17 201.882   2
   3  -1   0 4131.08 173.936  14
   3  -1   0 4190.94 171.046  11
   3  -1   1 22569.1 585.916   4
  -3   1  -1 22430.0 571.554   6
   3  -1   1 23440.3 547.376  14
  -3   1  -1 23942.7 597.844  13
   3  -1   1 22677.7 485.857  11
  -3   1  -1 23367.2 539.909   2
   3  -1   2 32159.7 750.990   4
  -3   1  -2 31946.6 741.434   6
   3  -1   2 31329.6 717.308  14
   3  -1   2 30590.9 600.294  11
  -3   1  -2 30868.0 656.922   2
  -3   1  -2 32228.3 763.904  13
   3  -1   3 1669.14 152.743   4
  -3   1  -3 1850.86 150.917   6
   3  -1   3 1671.28 126.921   5
  -3   1  -3 1553.43 148.370  13
   3  -1   3 1756.08 145.374  14
   3  -1   3 1708.88 92.6965  11
  -3   1  -3 1571.79 104.701   2
   3  -1   4 31924.1 808.967   4
  -3   1  -4 30198.3 786.821   6
  -3   1  -4 30582.9 819.774  13
   3  -1   4 29936.9 736.897   5
  -3   1  -4 30873.7 624.540   2
  -3   1  -5 165.015 63.7209   6
  -3   1  -5 144.062 34.9619  12
   3  -1   5 178.638 61.4088   4
  -3   1  -5 45.6572 40.0430  13
   3  -1   5 88.1894 43.6935   5
   3  -1   6 1564.83 176.647   4
   3  -1   6 1232.80 141.590   5
  -3   1  -6 1590.39 173.774   6
  -3   1  -6 1134.40 155.294  13
  -3   1  -6 1306.49 111.677  12
   3  -1   7 43360.5 1150.61   4
  -3   1  -7 42996.2 1125.59   6
  -3   1  -7 43306.4 929.870  12
  -3   1  -7 40432.4 1133.95  13
   3  -1   7 41249.6 1051.33   5
  -3   1  -8 882.752 153.073   6
   3  -1   8 783.344 145.458   4
  -3   1  -8 1069.89 122.710  12
   3  -1   8 1124.49 149.657   5
  -3   1  -8 1011.42 172.331  13
  -3   1  -9 5476.29 389.287   6
  -3   1  -9 5018.41 283.116  12
   3  -1   9 4737.42 339.147   5
  -3   1  -9 4906.69 378.342  13
  -3   1 -10 9571.55 552.711   6
   3  -1  10 10378.4 533.902   5
  -3   1 -10 10216.6 441.292  12
  -3   1 -10 10129.1 568.485  13
  -3   1 -11 3971.22 374.027   6
   3  -1  11 4687.48 368.147   5
  -3   1 -11 3984.51 368.391  13
  -3   1 -12 3980.40 378.949   6
  -3   1 -12 3439.43 356.238  13
   3  -1  12 3539.62 331.755   5
  -3   1 -13 2651.87 338.265   6
  -3   1 -13 2066.29 290.816  13
   3  -1  13 2293.33 284.016   5
  -3   1 -14 725.792 190.568  13
  -3   1 -14 773.369 218.136   6
   3  -1  14 369.072 127.376   5
  -3   1 -15 8127.04 610.382   6
   3  -1  15 8078.22 555.349   5
  -3   1 -15 8746.70 613.344  13
   3  -1  16 211.391 123.269   5
  -3   1 -16 66.1090 108.457   6
  -3   1 -16 136.407 149.782  13
   3  -1  16 166.906 167.205  14
  -3   1 -17 58.6303 133.023   6
   3  -1  17-19.3773 168.708  14
  -3   1 -17 203.098 152.577  13
  -3   1 -18 1992.79 354.516   6
   3  -1  18 1822.28 348.439  14
  -3   1 -18 2560.63 371.174  13
  -3   1 -19 431.418 205.277   6
   3  -1  19 115.253 176.861  14
  -3   1 -19 162.317 151.685  13
  -3   1 -20 834.401 254.750  13
  -3   1 -20 1085.63 300.025   6
   3  -1  20 643.299 252.663  14
  -3   0  24 559.965 238.965   5
  -3   0  23 2108.80 364.704   5
   3   0 -22 561.691 249.337  12
  -3   0  22 527.625 225.757   5
   3   0 -21 411.795 210.254  12
  -3   0  21 118.832 157.475   5
  -3   0  20 5553.06 539.100   5
   3   0 -20 4758.17 490.159  12
   3   0 -19 626.994 214.853  12
   3   0 -19 318.621 154.917  11
  -3   0  19 398.266 219.200   5
  -3   0  18 2065.53 326.582   5
   3   0 -18 2266.75 332.555  12
  -3   0  17 2822.55 350.519   5
   3   0 -17 2836.19 350.359  12
   3   0 -16 5017.58 447.878  12
  -3   0  16 4725.94 437.061   5
   3   0 -15 13180.7 698.247  12
  -3   0  15 13115.0 718.258   5
  -3   0  15 13136.8 567.468   2
  -3   0  14 2854.97 255.431   2
   3   0 -14 2590.14 295.832  12
  -3   0  14 2664.42 317.989   5
  -3   0  13 543.978 113.248   2
   3   0 -13 739.494 170.135  12
  -3   0  13 963.122 170.234   5
   3   0 -12 516.327 140.296  12
   3   0 -12 623.144 95.1632   3
  -3   0  12 468.459 102.018   2
  -3   0  12 622.461 154.467   5
  -3   0  11 3859.39 277.406   2
  -3   0  11 4459.56 355.428   5
   3   0 -11 3984.18 319.933  12
   3   0 -11 3696.53 221.008   3
   3   0 -10 31533.6 799.254   1
   3   0 -10 33204.6 767.178   3
   3   0 -10 33452.6 983.041  12
  -3   0  10 31348.7 893.999   2
  -3   0  10 33260.5 1009.85   5
   3   0  -9 15551.5 526.659   1
   3   0  -9 16005.6 611.652  12
  -3   0   9 16099.7 573.755   2
   3   0  -9 15602.1 459.168   3
  -3   0   9 16065.1 621.875   5
   3   0  -8 10987.4 444.234   1
   3   0  -8 11082.8 359.604   3
  -3   0   8 10555.0 448.916   2
   3   0  -8 12040.4 490.157  12
  -3   0   8 12004.6 494.482   5
   3   0  -7 2009.66 181.043  12
  -3   0   7 2076.17 126.832  16
  -3   0   7 2003.40 180.205   2
   3   0  -7 2063.77 137.486   3
  -3   0   7 2173.18 188.584   5
   3   0  -6 2363.19 144.958   3
  -3   0   6 2398.19 192.238   2
   3   0  -6 2212.12 176.716  12
  -3   0   6 2288.10 181.339   5
  -3   0   6 2400.39 124.087  16
  -3   0   5 71162.4 1444.21   2
   3   0  -5 70727.2 1373.24  12
   3   0  -5 71245.7 1291.53   3
  -3   0   5 71073.5 1371.68   5
   3   0  -5 71159.3 1404.99  11
  -3   0   5 70729.3 1233.07  10
  -3   0   4 8365.15 350.765   2
   3   0  -4 7952.15 299.323  12
   3   0  -4 8840.50 336.236  11
   3   0  -4 8723.64 293.403   3
  -3   0   4 8404.87 303.263   5
  -3   0   4 8465.22 253.143  10
   3   0  -3 11140.7 370.808  11
  -3   0   3 11264.4 398.840   2
   3   0  -3 10939.1 317.213  14
   3   0  -3 10940.8 326.566  12
  -3   0   3 11188.7 333.549   5
   3   0  -2 138565. 2338.74   4
   3   0  -2 141144. 2356.51  11
  -3   0   2 142488. 2270.66   5
  -3   0   2 144227. 2412.48   2
   3   0  -2 140809. 2293.57  14
  -3   0   1 445.857 68.9962   7
  -3   0   1 451.959 67.8080   2
   3   0  -1 378.653 65.5400   4
   3   0  -1 485.384 66.9771  11
   3   0  -1 429.691 62.0370  14
  -3   0   1 467.212 50.9035   5
  -3   0   0 417.002 72.8192   7
  -3   0   0 481.506 73.9969  13
  -3   0   0 447.990 64.7067   2
   3   0   0 498.239 64.6576  11
   3   0   0 571.353 80.3988   4
   3   0   0 470.705 69.4757  14
  -3   0  -1 65288.9 1282.98   7
   3   0   1 65015.5 1274.20   4
   3   0   1 66698.0 1244.46  14
  -3   0  -1 64190.6 1274.04  13
  -3   0  -1 65276.5 1186.15   2
   3   0   1 62604.4 1179.57  11
  -3   0  -2 2171.54 167.152   7
   3   0   2 2036.71 163.652   4
  -3   0  -2 2183.85 164.508   6
   3   0   2 2240.36 165.515  14
   3   0   2 2083.04 120.391   5
  -3   0  -2 2103.98 169.304  13
   3   0   2 2155.40 131.126  11
  -3   0  -2 2211.65 126.080   2
   3   0   3 81158.0 1606.14   4
  -3   0  -3 78953.1 1564.60   6
   3   0   3 78416.4 1426.22  11
   3   0   3 83037.5 1569.87  14
  -3   0  -3 80666.7 1622.30  13
  -3   0  -3 82584.0 1372.87   2
   3   0   3 79361.4 1428.49   5
  -3   0  -4 270.255 75.2747  13
   3   0   4 659.373 103.117   4
   3   0   4 286.884 59.0722   5
   3   0   4 516.861 89.7433  14
  -3   0  -4 450.245 92.1840   6
   3   0   5 15181.3 576.067   4
  -3   0  -5 15158.6 548.263   6
   3   0   5 14861.6 544.475  14
   3   0   5 14148.4 464.979   5
  -3   0  -5 15658.1 594.556  13
   3   0   6 25539.6 838.126   4
  -3   0  -6 26523.8 807.796   6
   3   0   6 27028.7 808.558  14
   3   0   6 26127.4 720.625   5
   3   0   7 4636.81 341.733   4
  -3   0  -7 4851.06 325.991   6
   3   0   7 4432.74 314.287  14
   3   0   7 4757.80 287.253   5
  -3   0  -7 4017.20 226.187  12
  -3   0  -8 21690.3 779.285   6
  -3   0  -8 21300.7 619.694  12
   3   0   8 21084.7 705.124   5
   3   0   8 20961.1 769.565  14
  -3   0  -9 13994.2 646.823   6
   3   0   9 14285.1 584.346   5
  -3   0  -9 14592.7 521.541  12
   3   0   9 14759.7 655.985  14
   3   0  10 9412.65 536.133  14
  -3   0 -10 9540.60 543.559   6
  -3   0 -10 8109.55 528.001  13
   3   0  10 8425.02 457.303   5
   3   0  11 91.7066 109.146  14
  -3   0 -11 7.63901 92.7883  13
  -3   0 -11 304.654 139.445   6
   3   0  11 178.222 97.4725   5
   3   0  12 1623.12 255.922  14
  -3   0 -12 1423.18 237.454   6
   3   0  12 1312.67 198.802   5
  -3   0 -12 1253.65 226.201  13
  -3   0 -13 7897.61 570.861  13
  -3   0 -13 7965.32 564.812   6
   3   0  13 8392.18 577.247  14
   3   0  13 8337.02 510.473   5
   3   0  14 66.4226 147.121  14
  -3   0 -14 242.424 142.889  13
  -3   0 -14 134.433 129.612   6
   3   0  15 564.648 189.061  14
  -3   0 -15 344.822 180.245  13
  -3   0 -15 396.787 148.091   6
  -3   0 -16 7330.23 600.242   6
   3   0  16 6802.94 581.933  14
  -3   0 -16 6511.61 561.076  13
  -3   0 -17 1582.59 305.948   6
  -3   0 -17 1870.85 322.002  13
   3   0  17 1332.71 291.634  14
  -3   0 -18 306.219 193.797  13
   3   0  18 850.029 237.097  14
  -3   0 -18 755.614 249.644   6
  -3   0 -19 5572.62 579.882   6
  -3   0 -19 4365.88 506.852  13
   3   0  19 5525.24 572.277  14
  -3   0 -20 564.604 230.261  13
  -3   0 -20 748.092 272.713   6
   3   0  20 1192.18 295.840  14
  -3  -1  24 1001.89 286.202   5
  -3  -1  23-62.0768 175.663   5
  -3  -1  22 3779.54 480.277   5
  -3  -1  21 1090.86 279.937   5
  -3  -1  20 1453.60 298.956   5
  -3  -1  19 4837.00 499.691   5
   3   1 -19 6225.56 495.446  11
   3   1 -19 5534.92 510.791  12
   3   1 -18 107.883 129.673  12
   3   1 -18 275.474 137.336  11
  -3  -1  18-34.5179 144.149   5
   3   1 -17 8316.08 592.146  12
   3   1 -17 8102.09 531.446  11
  -3  -1  17 8726.68 626.908   5
   3   1 -16 1160.09 220.046  12
   3   1 -16 1123.20 202.301  11
  -3  -1  16 1577.29 278.338   5
  -3  -1  15 456.213 154.506   5
  -3  -1  15 333.258 100.418   2
   3   1 -15 628.905 140.442  11
   3   1 -15 415.807 142.588  12
   3   1 -14 32767.7 1063.89  11
  -3  -1  14 33537.8 1186.19   5
  -3  -1  14 34851.3 1032.43   2
   3   1 -14 32821.8 1130.36  12
   3   1 -13 2656.19 295.651  12
  -3  -1  13 2738.54 261.637   2
   3   1 -13 2303.96 249.333  11
  -3  -1  13 3041.20 325.108   5
  -3  -1  12 20893.3 844.207   5
   3   1 -12 21525.6 825.609  12
   3   1 -12 20917.9 771.583  11
  -3  -1  12 22296.7 766.928   2
  -3  -1  11 64726.7 1510.09   2
   3   1 -11 65304.4 1585.38  12
   3   1 -11 64601.0 1515.51  11
  -3  -1  11 63954.7 1632.25   5
  -3  -1  10 125.982 59.4772   2
   3   1 -10 39.7007 29.8320   3
   3   1 -10 98.8015 70.5687  11
   3   1 -10 71.0928 58.4519  12
  -3  -1  10 18.3201 70.2938   5
   3   1  -9 1009.52 151.123  12
   3   1  -9 879.295 86.3088   3
   3   1  -9 1177.33 153.855  11
  -3  -1   9 1249.04 174.443   5
  -3  -1   9 1094.50 150.717   2
  -3  -1   8 22743.7 735.075   2
   3   1  -8 24175.8 730.063  12
   3   1  -8 22479.1 531.975   3
  -3  -1   8 23123.4 741.209   5
   3   1  -8 23514.8 712.261  11
  -3  -1   7 14028.0 517.659   5
   3   1  -7 14068.8 512.346  11
   3   1  -7 13246.0 495.785  12
   3   1  -7 13521.8 374.494   3
  -3  -1   7 13923.0 536.533   2
   3   1  -6 52669.1 1160.26  11
  -3  -1   6 50910.0 1212.64   2
  -3  -1   6 53302.3 1144.43   5
  -3  -1   5 20192.4 641.260   2
   3   1  -5 19143.5 580.813  11
  -3  -1   5 20484.9 558.233   5
  -3  -1   5 18748.9 682.366   1
   3   1  -4 108517. 1986.26  11
  -3  -1   4 110923. 2078.58   2
  -3  -1   4 110793. 1894.62   5
  -3  -1   4 106804. 2217.49   1
   3   1  -3 36607.2 795.841  14
   3   1  -3 37426.1 845.030  11
  -3  -1   3 36271.2 894.026   2
  -3  -1   3 36963.5 738.032   5
  -3  -1   3 35644.2 1058.13   1
   3   1  -3 36013.8 769.427   4
   3   1  -2 15422.3 434.763   4
  -3  -1   2 15451.3 499.000   2
  -3  -1   2 15354.3 404.596  13
   3   1  -2 16013.9 476.555  11
   3   1  -2 15499.3 444.100  14
  -3  -1   2 14896.1 359.951   5
  -3  -1   2 16252.6 663.114   1
   3   1  -1 33742.2 774.622   4
   3   1  -1 34571.7 789.344  11
  -3  -1   1 34555.3 810.492   2
  -3  -1   1 34175.1 753.860  13
   3   1  -1 35053.1 779.766  14
  -3  -1   1 37210.3 1096.12   1
  -3  -1   0 12770.1 413.597  13
   3   1   0 12453.3 417.619   4
   3   1   0 12505.7 404.922  11
  -3  -1   0 12667.8 405.585   2
  -3  -1   0 12534.6 608.810   1
   3   1   0 11635.5 399.616  14
  -3  -1   0 11953.8 424.070   7
  -3  -1  -1 16965.8 531.405   7
   3   1   1 17204.3 533.562   4
   3   1   1 17937.2 526.432  14
  -3  -1  -1 17027.5 468.662   2
  -3  -1  -1 17265.4 536.559  13
   3   1   1 17213.3 490.397  11
  -3  -1  -1 17768.7 748.661   1
  -3  -1  -2 21510.8 642.296   7
   3   1   2 23419.6 675.300   4
  -3  -1  -2 24256.1 651.712   6
   3   1   2 22852.3 591.283  11
   3   1   2 22313.0 635.351  14
  -3  -1  -2 22519.8 485.851   9
  -3  -1  -2 22414.9 534.878   2
  -3  -1  -2 23603.2 885.046   1
  -3  -1  -3 23039.1 675.740   7
   3   1   3 23153.0 708.888   4
  -3  -1  -3 24734.7 684.868   6
  -3  -1  -3 23111.9 511.448   2
   3   1   3 21849.1 599.513  11
   3   1   3 24064.4 684.311  14
  -3  -1  -3 21665.2 861.669   1
   3   1   3 22664.2 512.944   5
  -3  -1  -4 41442.7 982.049   7
  -3  -1  -4 38179.6 960.765   6
   3   1   4 38783.3 1034.15   4
   3   1   4 37510.8 965.378  14
  -3  -1  -4 40130.9 1223.23   1
   3   1   4 35875.2 791.273   5
  -3  -1  -5 348.841 124.289   1
   3   1   5 346.543 92.7621   4
   3   1   5 372.494 68.1991   5
  -3  -1  -5 365.040 104.876   6
   3   1   5 239.924 90.1926  14
  -3  -1  -6 11541.9 502.820   6
   3   1   6 11644.0 550.057   4
   3   1   6 10508.8 490.329  14
   3   1   6 10719.3 403.782   5
  -3  -1  -6 11401.8 614.693   1
  -3  -1  -7 28735.8 905.701   6
   3   1   7 29824.2 931.301  14
   3   1   7 28711.3 778.263   5
  -3  -1  -8 1910.78 236.491   6
   3   1   8 1748.68 233.013  14
   3   1   8 1869.47 182.994   5
  -3  -1  -9 2622.68 276.593   6
   3   1   9 3395.62 317.192  14
   3   1   9 3068.83 245.458   5
  -3  -1 -10 14190.2 682.150   6
   3   1  10 14061.0 690.130  14
   3   1  10 14142.4 577.128   5
  -3  -1 -11 163.050 117.932   6
   3   1  11 187.102 116.999  14
   3   1  12 953.475 223.034  14
  -3  -1 -12 869.505 214.464   6
  -3  -1 -13 1243.54 249.641   6
   3   1  13 1175.00 234.852  14
  -3  -1 -14 2207.16 311.402   6
   3   1  14 1866.51 301.686  14
  -3  -1 -14 1901.21 307.536  13
  -3  -1 -15 4805.06 485.225   6
  -3  -1 -15 4942.10 487.368  13
   3   1  15 4755.76 481.277  14
  -3  -1 -16 876.908 239.808   6
  -3  -1 -16 1131.91 269.514  13
  -3  -1 -16 1466.40 296.147   3
   3   1  16 1530.46 293.829  14
   3   1  17 3865.24 462.790  14
  -3  -1 -17 2992.85 411.453   6
  -3  -1 -17 3298.85 435.508  13
  -3  -1 -18 928.607 252.775  13
  -3  -1 -18 1467.79 311.679   6
   3   1  18 1436.15 312.557  14
  -3  -1 -19 245.364 172.506  13
  -3  -1 -19-19.1581 144.691   6
   3   1  19 7.51561 191.373  14
  -3  -1 -20 765.905 251.180  13
  -3  -2  24 2196.62 419.620   5
  -3  -2  23 5571.61 593.080   5
  -3  -2  22 39.1116 159.974   5
  -3  -2  21 287.314 176.106   5
  -3  -2  20 2509.67 392.183   5
  -3  -2  19 49.8579 119.343   5
   3   2 -18 1736.06 259.663  11
  -3  -2  18 1851.71 297.533   5
   3   2 -17 98.5626 97.6354  11
  -3  -2  17 71.4159 134.023   5
   3   2 -16 19734.2 834.824  11
  -3  -2  16 20653.7 813.405   2
  -3  -2  16 20205.3 951.674   5
  -3  -2  15 10824.9 659.723   5
   3   2 -15 9592.58 545.667  11
  -3  -2  15 9508.97 530.297   2
  -3  -2  14 82.5069 96.3063   2
   3   2 -14 188.570 96.5605  11
  -3  -2  14 247.804 136.201   5
  -3  -2  13 31175.5 1002.14   2
  -3  -2  13 31125.4 1102.64   5
   3   2 -13 29425.3 973.450  11
  -3  -2  12 7450.73 484.384   5
  -3  -2  12 6808.57 424.217   2
   3   2 -12 7218.06 422.956  11
   3   2 -11 1571.55 190.176  11
  -3  -2  11 1824.16 228.553   5
  -3  -2  11 1990.12 228.566   2
  -3  -2  10 19642.8 734.153   2
   3   2 -10 19773.1 701.583  11
  -3  -2  10 20100.9 771.665   5
  -3  -2   9 6749.27 398.345   2
  -3  -2   9 6074.66 381.312   5
   3   2  -9 6354.98 358.760  11
  -3  -2   8 19498.8 708.165   2
  -3  -2   8 19205.9 695.966   1
   3   2  -8 19706.6 659.508  11
  -3  -2   8 19297.9 675.945   5
  -3  -2   7 9765.05 474.801   2
   3   2  -7 9746.57 428.389  11
  -3  -2   7 9657.99 426.146   5
  -3  -2   7 9768.90 494.165   1
   3   2  -6 17173.8 575.125  11
  -3  -2   6 16970.8 691.421   1
  -3  -2   6 17047.5 549.132   5
  -3  -2   5 143919. 2813.76   1
   3   2  -5 138773. 2303.77   4
  -3  -2   5 140180. 2411.93   5
   3   2  -5 141166. 2507.60  11
   3   2  -5 136813. 2229.81   8
   3   2  -4 211.109 53.1959   4
   3   2  -4 117.785 49.7397  14
  -3  -2   4 306.578 110.308   1
  -3  -2   4 211.482 46.9348   5
   3   2  -4 181.547 68.7614  11
   3   2  -4 228.395 32.3177   8
   3   2  -3 520.562 93.3503  11
   3   2  -3 382.760 76.7108  14
   3   2  -3 429.030 66.7333   4
  -3  -2   3 417.168 126.499   1
  -3  -2   3 452.055 56.7472   5
  -3  -2   3 530.221 61.9544  13
   3   2  -2 17890.8 505.456   4
  -3  -2   2 18402.0 788.743   1
   3   2  -2 18529.2 562.854  11
   3   2  -2 17672.8 531.591  14
  -3  -2   2 17565.5 471.627  13
  -3  -2   1 394.286 80.5076   2
   3   2  -1 420.090 76.3759   4
   3   2  -1 518.341 89.8848  14
  -3  -2   1 471.641 72.0853  13
  -3  -2   1 489.250 137.878   1
   3   2   0 1817.27 165.624  14
   3   2   0 2130.13 171.894   4
  -3  -2   0 1976.82 163.554   2
   3   2   0 2127.62 171.898  11
  -3  -2   0 1980.96 266.006   1
   3   2   1 31960.3 838.394   4
  -3  -2  -1 32412.4 766.595   2
   3   2   1 29913.0 801.195  14
   3   2   1 31162.4 795.339  11
  -3  -2  -1 30442.6 1119.19   1
  -3  -2  -1 32664.5 840.201   7
  -3  -2  -2 3577.19 181.461   9
  -3  -2  -2 3766.06 244.046   6
   3   2   2 3872.80 269.070   4
  -3  -2  -2 3512.39 353.576   1
  -3  -2  -2 3715.87 246.897   7
   3   2   2 3509.31 228.223  11
  -3  -2  -2 3687.21 200.257   2
   3   2   2 3487.60 241.159  14
  -3  -2  -3 17896.6 603.434   7
  -3  -2  -3 18211.3 603.000   6
   3   2   3 18719.0 662.206   4
  -3  -2  -3 17847.1 833.428   1
   3   2   3 18140.7 618.242  14
  -3  -2  -3 18118.5 474.545   2
  -3  -2  -3 18384.8 488.391   9
  -3  -2  -4 726.830 117.288   7
  -3  -2  -4 689.573 69.7367   2
  -3  -2  -4 583.880 109.196   6
  -3  -2  -4 662.232 161.836   1
   3   2   4 669.844 126.185  14
   3   2   4 999.181 163.335   4
  -3  -2  -5 18118.2 848.463   1
   3   2   5 18288.8 664.409  14
  -3  -2  -5 17481.5 627.198   7
  -3  -2  -5 17713.4 638.464   6
  -3  -2  -6 24246.5 800.644   6
   3   2   6 24596.4 824.100  14
  -3  -2  -6 25455.4 1029.02   1
  -3  -2  -7 30.6536 58.2361   6
  -3  -2  -7 224.830 107.863   1
   3   2   7 192.500 90.1489  14
  -3  -2  -8 20824.7 794.651   6
  -3  -2  -8 21944.5 959.079   1
   3   2   8 21758.1 834.760  14
  -3  -2  -9 12250.9 614.100   6
  -3  -2  -9 10507.0 648.657   1
   3   2   9 11418.8 609.133  14
  -3  -2 -10 331.880 103.759   6
   3   2  10 337.367 137.655  14
  -3  -2 -11 9204.35 587.229   6
   3   2  11 10855.1 642.081  14
  -3  -2 -12 403.379 162.391   6
   3   2  12 555.256 187.626  14
  -3  -2 -13 5975.26 516.475   6
   3   2  13 5699.58 489.802  14
   3   2  14 79.8197 127.875  14
  -3  -2 -14 194.185 157.973   6
  -3  -2 -15 1522.03 304.951  13
   3   2  15 1607.81 301.043  14
  -3  -2 -15 1384.40 280.496   6
  -3  -2 -16 5751.87 550.588   6
  -3  -2 -16 6095.21 576.840   3
  -3  -2 -16 5829.14 560.238  13
   3   2  16 6280.12 570.464  14
  -3  -2 -17 334.648 210.464   6
   3   2  17 226.285 216.196  14
  -3  -2 -17 238.321 179.094  13
  -3  -2 -17 390.777 212.496   3
  -3  -2 -18-3.45659 133.931  13
   3   2  18-271.621 234.834  14
  -3  -2 -18 147.354 176.379   6
  -3  -2 -19 2393.10 390.274   6
   3   2  19 2375.76 405.575  14
  -3  -2 -19 2361.41 403.462  13
  -3  -3  23 97.5317 158.427   5
  -3  -3  22 8715.76 727.728   5
  -3  -3  21 101.270 147.475   5
  -3  -3  20-9.13721 129.602   5
  -3  -3  19 2114.54 357.978   5
   3   3 -18 104.901 97.4748  11
  -3  -3  18-51.2957 147.891   5
  -3  -3  17 6138.94 537.129   5
  -3  -3  17 6489.24 466.143   2
   3   3 -17 6412.79 466.011  11
  -3  -3  16 1110.83 210.302   2
   3   3 -16 812.078 165.841  11
  -3  -3  16 889.379 226.851   5
  -3  -3  15 5280.55 411.348   2
   3   3 -15 4795.92 392.019  11
  -3  -3  15 4644.17 430.431   5
  -3  -3  14 19071.3 802.531   2
   3   3 -14 18272.6 761.452  11
  -3  -3  14 19200.5 878.709   5
   3   3 -13 997.738 167.678  11
  -3  -3  13 874.832 181.081   5
  -3  -3  13 1319.88 208.462   2
   3   3 -12 71.4615 63.0073  11
  -3  -3  12 51.6173 77.9389   2
  -3  -3  12-17.5470 74.3436   5
   3   3 -11 21800.8 783.278  11
  -3  -3  11 22818.7 852.225   2
  -3  -3  11 23079.8 871.487   5
   3   3 -10 2893.63 261.975  11
  -3  -3  10 2707.11 257.504   1
  -3  -3  10 2679.75 270.470   5
  -3  -3   9 230.170 96.8918   1
   3   3  -9 345.869 104.088  11
  -3  -3   9 386.561 102.297   5
  -3  -3   8 9723.11 535.486   1
  -3  -3   8 10479.1 485.243   5
   3   3  -8 10895.9 482.809  11
   3   3  -7 2851.22 152.152   4
  -3  -3   7 2927.94 301.649   1
  -3  -3   7 3415.78 248.851   5
   3   3  -7 3340.55 253.715  11
   3   3  -6 1805.79 120.574   4
  -3  -3   6 1787.84 163.169   5
   3   3  -6 1559.13 170.894  11
  -3  -3   6 1635.98 230.804   1
   3   3  -6 1497.87 116.750   8
   3   3  -5 7270.97 268.681   4
   3   3  -5 7114.95 253.681   8
  -3  -3   5 7689.79 318.173   5
  -3  -3   5 7656.70 516.073   1
   3   3  -5 7879.19 386.485  11
   3   3  -4 54227.5 1088.33   4
   3   3  -4 57240.2 1237.26  14
   3   3  -4 56205.2 1273.81  11
  -3  -3   4 56340.5 1001.08  13
  -3  -3   4 54517.8 1079.07   5
   3   3  -4 54840.7 1026.04   8
   3   3  -3 20076.3 548.224   4
   3   3  -3 20174.2 621.483  14
  -3  -3   3 19857.7 897.130   1
  -3  -3   3 19684.0 495.942  13
   3   3  -3 20206.0 646.931  11
  -3  -3   3 19860.7 455.155   5
   3   3  -3 19159.4 464.366   8
   3   3  -2 8339.99 345.609   4
  -3  -3   2 8439.69 583.832   1
   3   3  -2 8538.95 376.236  14
   3   3  -2 7936.08 378.597  11
   3   3  -1 26967.8 730.875   4
   3   3  -1 25818.3 755.165  11
  -3  -3   1 26441.1 1098.82   1
   3   3  -1 26950.5 751.444  14
   3   3   0 295.473 84.3123  11
  -3  -3   0 2.73664 89.5580   1
   3   3   0 221.337 75.5584  14
   3   3   0 218.511 74.2726   4
   3   3   1 21909.8 712.707   4
  -3  -3  -1 22497.7 1010.40   1
   3   3   1 22318.8 692.448  14
   3   3   1 21399.5 680.225  11
  -3  -3  -2 8856.75 348.064   9
  -3  -3  -2 8874.94 418.804   7
  -3  -3  -2 9730.44 420.275   6
  -3  -3  -2 8574.61 609.991   1
   3   3   2 9571.04 437.623  14
  -3  -3  -2 9162.03 372.329   2
   3   3   2 9085.22 455.178   4
   3   3   2 9176.45 421.135  11
  -3  -3  -3 19909.5 676.544   7
  -3  -3  -3 20017.9 560.913   2
  -3  -3  -3 21079.4 677.329   6
   3   3   3 19464.9 730.733   4
   3   3   3 20449.8 700.624  14
  -3  -3  -3 19930.7 962.092   1
  -3  -3  -3 19823.6 572.261   9
  -3  -3  -4 21310.6 701.300   6
   3   3   4 20124.0 718.582  14
  -3  -3  -4 19591.2 960.668   1
  -3  -3  -4 20354.3 695.490   7
  -3  -3  -4 20410.1 601.251   9
  -3  -3  -5 369.026 104.819   7
  -3  -3  -5 454.749 116.850   6
   3   3   5 503.346 143.094  14
  -3  -3  -5 525.727 174.117   1
  -3  -3  -6 5109.16 340.581   7
  -3  -3  -6 5108.49 348.298   6
  -3  -3  -6 4505.63 453.065   1
   3   3   6 5041.30 368.320  14
  -3  -3  -7 30017.9 1233.79   1
  -3  -3  -7 32403.8 1006.72   6
   3   3   7 32156.5 1035.00  14
   3   3   8 264.056 140.375  14
  -3  -3  -8 199.936 127.225   1
  -3  -3  -8 253.536 115.822   6
  -3  -3  -9 1683.48 286.104   1
  -3  -3  -9 1106.87 195.238   6
   3   3   9 1395.53 240.930  14
  -3  -3 -10 4178.32 377.426   6
   3   3  10 4197.60 396.466  14
  -3  -3 -11 320.442 152.863   6
   3   3  11 326.102 152.485  14
   3   3  12 285.983 130.185  14
  -3  -3 -12-36.8125 106.945   6
   3   3  13 350.744 194.077  14
  -3  -3 -13 353.107 173.085   6
  -3  -3 -14 3702.86 454.376   3
  -3  -3 -14 3681.30 415.630   6
   3   3  14 4303.48 459.153  14
   3   3  15 2149.27 355.401  14
  -3  -3 -15 2544.99 363.808   6
  -3  -3 -15 1950.54 358.637   3
  -3  -3 -16 18.1223 153.137   6
  -3  -3 -16-123.304 197.393  13
  -3  -3 -16 12.2294 128.143   3
   3   3  16-14.5708 145.885  14
  -3  -3 -17 1993.07 350.724   6
   3   3  17 2186.17 365.946  14
  -3  -3 -17 2057.83 382.637  13
  -3  -3 -17 1563.25 338.938   3
  -3  -3 -18 2762.53 418.000   6
   3   3  18 2290.91 379.663  14
  -3  -3 -18 2164.05 396.151  13
  -3  -3 -18 1558.83 353.975   3
  -3  -4  23 2335.70 405.314   5
  -3  -4  22 127.042 182.480   5
  -3  -4  21 467.391 184.150   5
  -3  -4  20 3647.38 464.858   5
  -3  -4  19 2058.99 351.689   5
  -3  -4  18 328.745 145.245   2
  -3  -4  18 91.3556 136.497   5
   3   4 -17 739.338 170.377  11
  -3  -4  17 342.386 153.655   5
  -3  -4  17 743.386 190.659   2
  -3  -4  16 8750.67 570.281   2
  -3  -4  16 8384.59 619.857   5
   3   4 -16 9546.40 572.247  11
  -3  -4  15 3870.15 375.007   2
  -3  -4  15 4330.13 420.470   5
   3   4 -15 3585.07 345.716  11
   3   4 -14 849.796 178.223  11
  -3  -4  14 934.005 206.833   5
  -3  -4  14 781.569 178.214   2
  -3  -4  13 14458.2 728.019   5
   3   4 -13 13072.0 630.632  11
  -3  -4  13 13936.1 707.312   2
   3   4 -12 525.297 137.411  11
  -3  -4  12 365.999 147.012   5
  -3  -4  11 1869.80 233.830   1
   3   4 -11 1771.42 219.142  11
  -3  -4  11 1301.63 208.994   5
  -3  -4  10 19395.3 818.927   1
   3   4 -10 20801.8 761.252  11
  -3  -4  10 20467.3 792.436   5
   3   4  -9 38.5388 74.7935  11
  -3  -4   9 115.648 78.1157   5
  -3  -4   9 37.0542 74.1101   1
  -3  -4   8 18669.9 839.723   1
  -3  -4   8 17149.4 653.330   5
   3   4  -8 17376.7 666.329  11
   3   4  -8 17085.2 530.113   8
   3   4  -7 2344.87 169.275   8
  -3  -4   7 2306.36 299.663   1
   3   4  -7 2516.45 239.616  11
  -3  -4   7 2985.34 235.022   5
   3   4  -6 4625.39 205.939   4
  -3  -4   6 4749.67 276.108   5
   3   4  -6 4982.36 331.006  11
  -3  -4   6 5390.39 467.949   1
   3   4  -6 4369.77 225.019   8
   3   4  -5 25615.7 632.425   4
  -3  -4   5 27957.1 1140.68   1
  -3  -4   5 27232.1 696.219   5
   3   4  -5 26854.0 831.796  11
   3   4  -5 27365.5 649.891   8
   3   4  -4 8429.86 336.189   4
  -3  -4   4 8670.22 290.588  13
   3   4  -4 8684.97 435.536  11
  -3  -4   4 9963.05 668.279   1
   3   4  -4 9078.25 422.495  14
  -3  -4   4 8736.55 309.975   5
   3   4  -4 8685.35 315.525   8
   3   4  -3 28509.3 741.071   4
   3   4  -3 29851.8 841.963  14
  -3  -4   3 28515.9 1202.48   1
   3   4  -3 28542.6 856.660  11
   3   4  -3 27872.6 670.243   8
  -3  -4   2 62161.3 1936.41   1
   3   4  -2 63602.4 1350.36   4
   3   4  -2 62160.3 1407.55  14
   3   4  -2 63248.1 1447.61  11
   3   4  -1 435.573 104.396  11
   3   4  -1 675.325 116.232  14
   3   4  -1 467.471 97.2872   4
  -3  -4   1 471.903 164.708   1
   3   4   0 1587.13 178.273   4
   3   4   0 1524.15 180.548  14
   3   4   0 1256.94 168.768  11
  -3  -4   0 1672.35 299.761   1
   3   4   1 24293.6 779.960  14
  -3  -4  -1 23251.4 1115.11   1
   3   4   1 24443.0 789.949  11
  -3  -4  -2 1593.19 188.325   7
  -3  -4  -2 1711.66 186.217   6
   3   4   2 1278.46 180.756  14
  -3  -4  -2 1140.53 235.688   1
  -3  -4  -2 1301.39 150.464   9
  -3  -4  -3 2147.50 217.941   7
  -3  -4  -3 1893.73 201.836   6
   3   4   3 1987.68 223.648  14
  -3  -4  -3 2044.74 324.945   1
  -3  -4  -3 1979.49 179.923   9
  -3  -4  -4 1829.48 208.105   7
  -3  -4  -4 1346.79 267.826   1
  -3  -4  -4 1591.61 191.644   6
  -3  -4  -4 1590.59 166.109   9
   3   4   4 1899.28 216.928  14
  -3  -4  -5 34349.8 1015.29   7
  -3  -4  -5 32455.9 989.395   6
   3   4   5 34299.2 1060.49  14
  -3  -4  -6 4556.50 334.416   7
  -3  -4  -6 4552.54 492.451   1
  -3  -4  -6 4422.36 338.522   6
   3   4   6 4821.11 375.472  14
   3   4   7 581.317 164.538  14
  -3  -4  -7 770.044 155.012   6
  -3  -4  -7 902.112 237.486   1
  -3  -4  -8 45864.0 1678.43   1
  -3  -4  -8 45507.0 1335.72   6
   3   4   8 48820.4 1428.21  14
  -3  -4  -9 3414.90 337.367   6
  -3  -4  -9 3388.94 432.702   1
   3   4   9 3467.51 353.955  14
  -3  -4 -10 3321.93 350.511   6
   3   4  10 2880.02 347.496  14
  -3  -4 -11 1380.15 246.661   6
   3   4  11 1293.35 248.133  14
  -3  -4 -12 556.821 184.652   6
   3   4  12 405.459 176.983  14
  -3  -4 -13 4031.57 480.768   3
  -3  -4 -13 3787.03 416.139   6
   3   4  13 3836.36 432.204  14
  -3  -4 -14 122.293 154.585   3
   3   4  14-21.1621 146.163  14
  -3  -4 -14 229.206 145.896   6
  -3  -4 -15 1936.50 339.950   6
  -3  -4 -15 1606.43 324.212   3
   3   4  15 1461.99 298.992  14
   3   4  16 4664.70 528.856  14
  -3  -4 -16 4891.01 577.779   3
  -3  -4 -16 4879.28 509.465   6
  -3  -4 -17 212.225 199.110   6
  -3  -4 -17 384.324 253.986  13
  -3  -4 -17 227.094 185.128   3
   3   4  17 269.185 195.383  14
  -3  -5  23 349.835 216.033   5
  -3  -5  22 4361.02 523.961   5
  -3  -5  21 56.6898 147.024   5
  -3  -5  20 1946.04 349.292   5
  -3  -5  19 1156.71 278.871   5
  -3  -5  19 1729.37 292.528   2
  -3  -5  18 340.126 161.570   5
  -3  -5  18 282.492 122.255   2
  -3  -5  17 4036.52 416.230   2
   3   5 -17 3446.12 360.275  11
  -3  -5  17 3253.86 401.606   5
  -3  -5  17 4146.94 423.431  15
   3   5 -16 59.0060 105.449  11
  -3  -5  16 375.724 169.178   5
  -3  -5  16 118.400 121.895   2
  -3  -5  15 3874.00 400.972   2
  -3  -5  15 4064.16 416.854   5
  -3  -5  14 13724.0 746.630   2
   3   5 -14 13750.1 682.193  11
  -3  -5  14 13379.4 739.070   5
   3   5 -13 152.395 104.836  11
  -3  -5  13 158.201 105.692   5
   3   5 -12 13850.1 661.934  11
  -3  -5  12 14192.7 711.679   5
  -3  -5  11 12824.9 648.942   5
   3   5 -11 11917.4 599.721  11
   3   5 -11 12979.6 531.619   8
   3   5 -10 539.094 141.818  11
  -3  -5  10 651.906 145.443   5
  -3  -5  10 584.730 169.568   1
   3   5 -10 478.738 107.295   8
  -3  -5   9 1226.14 235.558   1
   3   5  -9 1215.21 185.067  11
  -3  -5   9 1521.86 202.528   5
   3   5  -9 1143.50 144.446   8
  -3  -5   8 3222.81 377.428   1
   3   5  -8 2917.15 272.198  11
   3   5  -8 2803.96 210.058   8
  -3  -5   8 2700.21 249.986   5
  -3  -5   7 14816.5 847.156   1
  -3  -5   7 14564.7 567.949   5
   3   5  -7 14868.8 640.300  11
   3   5  -7 14973.4 501.042   8
  -3  -5   6 5364.49 299.439   5
   3   5  -6 5501.17 373.399  11
  -3  -5   6 5201.27 502.084   1
   3   5  -6 5342.07 274.963   8
   3   5  -5 28815.8 923.322  11
   3   5  -5 30034.1 748.681   8
  -3  -5   5 27724.8 1248.45   1
   3   5  -4 159814. 3039.44  14
   3   5  -4 162172. 3092.83  11
  -3  -5   4 166213. 3782.43   1
   3   5  -4 166249. 2811.21   8
   3   5  -3 24154.7 797.530  14
  -3  -5   3 25365.2 1215.82   1
   3   5  -3 24895.8 835.102  11
   3   5  -3 23516.5 652.076   8
   3   5  -2 832.042 162.870  11
  -3  -5   2 1251.24 278.107   1
   3   5  -2 867.525 154.734  14
   3   5  -1 32669.7 972.408  14
   3   5  -1 33359.3 1002.96  11
  -3  -5   1 31151.0 1397.97   1
   3   5   0 1291.48 191.957  14
   3   5   0 1625.98 208.402  11
  -3  -5   0 914.475 253.938   1
  -3  -5  -1 1486.50 178.586   6
   3   5   1 1690.29 211.455  14
   3   5   1 1293.41 189.385  11
  -3  -5  -1 1490.40 298.953   1
  -3  -5  -2 5635.67 372.927   7
  -3  -5  -2 5368.75 340.933   6
  -3  -5  -2 5411.03 327.460   9
  -3  -5  -2 5620.24 575.492   1
   3   5   2 5370.45 372.661  14
  -3  -5  -3 481.507 125.021   7
   3   5   3 504.631 140.967  14
  -3  -5  -3 406.240 171.320   1
  -3  -5  -3 532.871 119.003   6
  -3  -5  -3 479.334 107.037   9
  -3  -5  -4 10624.5 534.009   7
  -3  -5  -4 11097.8 527.938   6
  -3  -5  -4 9769.89 767.889   1
   3   5   4 11486.6 581.442  14
  -3  -5  -4 11116.5 492.539   9
  -3  -5  -5 562.667 120.896   9
  -3  -5  -5 611.687 131.941   7
  -3  -5  -5 840.397 145.952   6
  -3  -5  -5 1030.36 260.059   1
   3   5   5 863.605 178.483  14
  -3  -5  -6 9200.24 512.590   7
  -3  -5  -6 9412.98 516.452   6
  -3  -5  -6 9211.24 748.208   1
   3   5   6 10200.6 581.894  14
  -3  -5  -7 26876.0 944.708   7
  -3  -5  -7 26523.4 1307.28   1
  -3  -5  -7 27584.3 973.025   6
   3   5   7 29714.3 1064.23  14
  -3  -5  -8 1376.78 219.948   6
   3   5   8 1088.63 223.346  14
  -3  -5  -8 946.332 250.916   1
  -3  -5  -9 202.842 148.918   1
  -3  -5  -9-62.0609 100.501   6
   3   5   9 77.6156 117.603  14
  -3  -5 -10 3272.55 354.637   6
   3   5  10 3003.80 358.985  14
  -3  -5 -11 151.931 147.472   3
  -3  -5 -11 61.5350 103.418   6
   3   5  11-12.5899 129.828  14
  -3  -5 -12 154.937 150.460   6
   3   5  12 604.295 227.907  14
  -3  -5 -12 483.438 217.326   3
  -3  -5 -13 563.851 207.633   6
   3   5  13 123.117 146.628  14
  -3  -5 -13 327.618 171.801   3
   3   5  14 3113.41 428.781  14
  -3  -5 -14 3318.58 477.652   3
   3   5  15 837.074 274.224  14
  -3  -5 -15 1106.98 306.108   3
   3   5  16 4.65354 142.554  14
  -3  -5 -16 75.9631 158.979   3
  -3  -6  22 279.176 216.286   5
  -3  -6  21 1955.35 353.401   5
  -3  -6  20 1735.72 338.508   5
  -3  -6  19 267.955 177.772   5
  -3  -6  19 18.2973 119.337   2
  -3  -6  18-114.695 138.649  15
  -3  -6  18 19.3523 118.425   5
  -3  -6  18 130.935 138.398   2
  -3  -6  17 2657.01 367.221  15
  -3  -6  17 3049.11 389.224   2
  -3  -6  16 16951.7 895.121   2
   3   6 -16 16464.1 808.231  11
  -3  -6  16 14640.2 844.572   5
  -3  -6  16 17709.6 931.873  15
   3   6 -15 1643.17 257.834  11
  -3  -6  15 1054.58 231.861   5
   3   6 -14 386.988 116.338   8
   3   6 -14 737.828 167.978  11
  -3  -6  14 388.268 140.071   5
   3   6 -13 24514.4 957.124  11
  -3  -6  13 22515.5 971.435   5
   3   6 -13 24891.0 856.724   8
   3   6 -12 3372.13 342.979  11
  -3  -6  12 3750.98 362.403   5
   3   6 -12 3606.80 292.107   8
   3   6 -11 37.2930 90.2637  11
  -3  -6  11-37.1085 68.4507   5
   3   6 -11 23.1365 65.7619   8
  -3  -6  10 15823.8 716.167   5
   3   6 -10 16084.8 728.006  11
  -3  -6  10 17401.1 926.849   1
   3   6 -10 16735.5 612.166   8
   3   6  -9 1270.22 204.498  11
  -3  -6   9 1069.29 241.261   1
  -3  -6   9 1295.39 190.369   5
   3   6  -9 1386.40 168.322   8
   3   6  -8 306.629 114.713  11
  -3  -6   8 358.449 143.342   1
   3   6  -8 480.057 105.340   8
  -3  -6   7 7323.28 640.950   1
   3   6  -7 6764.88 451.015  11
   3   6  -7 6962.40 351.467   8
   3   6  -6 22363.7 680.211   8
   3   6  -6 22692.8 849.955  11
  -3  -6   6 22773.8 1175.81   1
   3   6  -5 43636.1 1265.91  11
   3   6  -5 43874.2 1051.42   8
  -3  -6   5 45065.1 1743.27   1
   3   6  -4 1265.02 189.320  14
  -3  -6   4 1125.84 269.408   1
   3   6  -4 1322.21 152.939   8
   3   6  -4 1317.34 197.623  11
  -3  -6   3 4073.24 519.988   1
   3   6  -3 3090.00 303.159  11
   3   6  -3 3586.06 305.924  14
   3   6  -3 3150.20 230.546   8
  -3  -6   2 9906.35 807.423   1
   3   6  -2 9129.90 520.846  11
   3   6  -2 8779.84 486.152  14
   3   6  -1 138.223 87.4647  11
   3   6  -1 86.8088 109.293  14
  -3  -6   1 138.351 129.676   1
   3   6   0 2593.49 289.800  11
  -3  -6   0 2614.11 426.681   1
   3   6   0 2896.15 287.944  14
  -3  -6  -1 3828.30 296.115   6
  -3  -6  -1 3097.67 451.763   1
   3   6   1 3507.34 316.125  14
  -3  -6  -1 3094.37 267.576   9
  -3  -6  -2 16345.6 652.715   6
  -3  -6  -2 16060.7 1049.58   1
   3   6   2 17363.8 739.194  14
  -3  -6  -2 15809.5 636.953   9
  -3  -6  -2 17096.8 716.697   7
  -3  -6  -3 1538.70 198.998   6
   3   6   3 2040.55 262.822  14
  -3  -6  -3 1317.18 182.779   9
  -3  -6  -3 1097.10 181.110   7
  -3  -6  -3 1619.04 336.445   1
  -3  -6  -4 1670.00 222.630   7
   3   6   4 1572.26 234.662  14
  -3  -6  -4 1822.14 210.123   9
  -3  -6  -4 1534.50 210.900   6
  -3  -6  -4 1588.95 338.139   1
  -3  -6  -5 9968.91 560.496   7
  -3  -6  -5 11641.7 577.685   6
  -3  -6  -5 12610.5 935.163   1
   3   6   5 11263.9 630.133  14
  -3  -6  -5 11101.7 548.681   9
  -3  -6  -6 1540.95 222.378   7
  -3  -6  -6 1278.03 309.661   1
  -3  -6  -6 1604.14 224.673   6
   3   6   6 1487.28 241.055  14
  -3  -6  -7 992.571 186.281   7
  -3  -6  -7 742.488 168.779   6
   3   6   7 1084.15 232.079  14
  -3  -6  -7 812.614 254.230   1
  -3  -6  -8 7829.53 744.238   1
  -3  -6  -8 8734.38 545.836   6
   3   6   8 8520.07 594.557  14
  -3  -6  -9 335.719 198.293   3
   3   6   9 120.867 133.708  14
   3   6  10 113.666 147.717  14
  -3  -6 -10-100.818 158.181   3
   3   6  11 4362.67 469.084  14
  -3  -6 -11 4498.90 533.917   3
  -3  -6 -12 285.918 215.477   3
   3   6  12 338.749 176.277  14
   3   6  13 1596.67 312.706  14
  -3  -6 -13 2579.03 446.060   3
   3   6  14 264.142 218.639  14
  -3  -6 -14 285.858 202.284   3
   3   6  15 912.102 275.557  14
  -3  -6 -15 1071.80 314.338   3
  -3  -7  22 5092.35 581.342   5
  -3  -7  21 143.289 132.418   5
  -3  -7  20-134.748 137.373   5
  -3  -7  20-52.2835 149.963   2
  -3  -7  19 562.287 199.426   5
  -3  -7  19 697.881 229.141  15
  -3  -7  19 807.981 225.856   2
  -3  -7  18 3449.44 437.543   5
  -3  -7  18 3086.13 419.099  15
  -3  -7  18 2786.84 390.732   2
  -3  -7  17 1803.92 325.015  15
  -3  -7  17 1455.01 293.573   5
  -3  -7  17 1553.82 309.275   2
  -3  -7  16 593.874 211.222   2
  -3  -7  16 639.447 211.163  15
   3   7 -16 719.034 199.873  11
  -3  -7  16 482.312 186.002   5
   3   7 -15 7146.81 530.793  11
  -3  -7  15 6636.95 603.961  15
  -3  -7  15 6522.52 543.144   5
  -3  -7  14 3712.53 395.611   5
   3   7 -14 3855.38 393.673  11
   3   7 -13 1679.56 262.839  11
  -3  -7  13 1593.50 255.894   5
  -3  -7  12 11375.4 643.294   5
   3   7 -12 10966.9 638.898  11
   3   7 -11 7216.26 509.142  11
  -3  -7  11 6849.72 474.485   5
   3   7 -10 356.417 120.350  11
  -3  -7  10 490.798 179.030   1
   3   7  -9 2622.09 299.210  11
  -3  -7   9 2241.89 361.152   1
   3   7  -8 1394.83 232.545  11
  -3  -7   8 1065.69 274.971   1
  -3  -7   7 6656.46 652.374   1
   3   7  -7 5420.68 430.260  11
  -3  -7   6 2074.81 390.107   1
   3   7  -6 1886.08 258.825  11
  -3  -7   5 1180.78 317.153   1
   3   7  -5 1223.85 217.110  11
   3   7  -4 17960.9 799.546  11
  -3  -7   4 19031.5 1181.20   1
   3   7  -4 19018.2 657.490   8
   3   7  -3-6.52330 104.865  14
   3   7  -3-26.4741 93.9606  11
  -3  -7   3 1.10309 131.960   1
   3   7  -2 754.569 188.829  11
   3   7  -2 377.995 134.685  14
  -3  -7   2 641.443 266.360   1
   3   7  -1 16911.8 741.321  14
  -3  -7   1 15279.8 1087.89   1
  -3  -7   0 95.5158 86.8544   6
  -3  -7   0 95.0452 197.848   1
   3   7   0 98.3538 102.593  14
   3   7   1 465.482 129.548  14
  -3  -7  -1 285.997 184.161   1
  -3  -7  -1 171.370 80.0013   6
  -3  -7  -1 257.429 113.796   9
  -3  -7  -2 7800.13 502.642   7
  -3  -7  -2 8239.16 463.443   6
   3   7   2 8779.72 550.717  14
  -3  -7  -2 8479.09 806.788   1
  -3  -7  -2 7977.48 476.105   9
  -3  -7  -3 1010.36 198.614   7
  -3  -7  -3 1128.65 177.953   6
   3   7   3 807.450 177.647  14
  -3  -7  -3 1121.34 188.127   9
  -3  -7  -3 575.233 245.780   1
  -3  -7  -4 2858.39 305.778   7
   3   7   4 2924.60 336.578  14
  -3  -7  -4 3092.12 486.959   1
  -3  -7  -4 2217.68 258.028   9
  -3  -7  -5-78.0424 99.6262   7
  -3  -7  -5-101.067 181.808   1
   3   7   5-108.997 107.001  14
  -3  -7  -5 101.655 108.410   9
   3   7   6 7730.93 577.343  14
  -3  -7  -6 8267.01 800.424   1
  -3  -7  -6 9235.15 699.473   3
  -3  -7  -6 9165.70 559.673   7
  -3  -7  -7 9406.94 570.836   7
   3   7   7 9965.48 654.054  14
  -3  -7  -7 9161.63 724.825   3
   3   7   8 412.768 172.977  14
  -3  -7  -8 252.894 159.458   3
   3   7   9 3034.14 390.884  14
  -3  -7  -9 2596.14 430.888   3
   3   7  10-253.716 180.972  14
  -3  -7 -10 214.866 194.219   3
  -3  -7 -11 1716.46 399.051   3
   3   7  11 1115.33 271.590  14
   3   7  12 104.454 164.720  14
  -3  -7 -12 758.666 287.517   3
   3   7  13 50.9604 143.922  14
  -3  -7 -13-16.4780 192.171   3
   3   7  14 1560.45 330.857  14
  -3  -8  21 826.017 240.272   5
  -3  -8  20 189.981 178.551   2
  -3  -8  20-78.7699 137.251   5
  -3  -8  19 1721.32 342.667  15
  -3  -8  19 1970.00 341.042   5
  -3  -8  19 1343.96 305.378   2
  -3  -8  18 585.383 223.721   2
  -3  -8  18 634.377 229.086  15
  -3  -8  18 916.205 222.205   5
  -3  -8  17-194.329 194.495   2
  -3  -8  17 86.6033 136.894  15
  -3  -8  17 150.248 119.303   5
  -3  -8  16 4238.62 498.262  15
  -3  -8  16 2848.71 366.021   5
   3   8 -15 88.4149 122.255  11
  -3  -8  15 183.138 181.997  15
  -3  -8  15 52.6371 101.250   5
  -3  -8  14 7.49544 125.615  15
   3   8 -14 156.129 131.418  11
   3   8 -13 14474.3 779.811  11
  -3  -8  13 13964.8 903.658  15
   3   8 -12-95.2768 92.2237  11
  -3  -8  12-113.007 154.769  15
   3   8 -11 1780.53 275.780  11
   3   8 -10 7713.01 551.254  11
  -3  -8  10 9293.97 782.079   1
  -3  -8   9 2201.28 397.347   1
   3   8  -9 2531.76 308.372  11
   3   8  -8 2130.82 293.974  11
  -3  -8   8 2638.76 438.794   1
  -3  -8   7 249.921 195.629   1
   3   8  -7 286.782 142.233  11
  -3  -8   6 6468.55 706.780   1
   3   8  -6 7067.58 512.972  11
   3   8  -5 5135.04 450.614  11
  -3  -8   5 5603.25 670.385   1
  -3  -8   4 1456.49 348.665   1
   3   8  -4 2761.59 341.465  11
   3   8  -3 13257.0 722.792  11
  -3  -8   3 14046.8 696.238   3
   3   8  -2 8862.78 564.109  14
  -3  -8   2 9671.07 598.492   3
  -3  -8   2 8648.34 859.883   1
  -3  -8   1 329.046 127.359   3
  -3  -8   1 228.610 135.085  15
  -3  -8   1 408.780 242.933   1
   3   8  -1 722.423 170.083  14
  -3  -8   0 5168.59 470.628   3
   3   8   0 4592.51 412.294  14
  -3  -8   0 4798.28 429.197  15
  -3  -8   0 4917.98 656.676   1
  -3  -8   0 4907.18 391.730   9
  -3  -8  -1-5.15231 129.587   1
   3   8   1-13.0257 114.636  14
  -3  -8  -1 177.616 141.372   3
  -3  -8  -1 30.6090 104.833   9
  -3  -8  -2 3635.69 363.628   7
  -3  -8  -2 4135.25 439.442   3
  -3  -8  -2 3968.62 361.017   9
  -3  -8  -3 227.039 121.047   7
   3   8   3 527.528 174.083  14
  -3  -8  -3 224.539 158.869   3
  -3  -8  -3 223.537 122.811   9
   3   8   4 745.286 212.333  14
  -3  -8  -4 332.928 134.782   7
  -3  -8  -4 329.147 151.143   3
  -3  -8  -4 524.673 136.745   9
  -3  -8  -5 9720.60 601.269   7
  -3  -8  -5 10137.7 770.851   3
   3   8   5 10331.6 674.339  14
  -3  -8  -6 346.722 133.293   7
   3   8   6 274.712 146.535  14
  -3  -8  -6 72.6583 122.597   3
   3   8   7 3141.73 390.342  14
  -3  -8  -7 3229.10 442.453   3
   3   8   8 14731.3 862.595  14
  -3  -8  -8 14161.1 966.899   3
   3   8   9 553.656 204.177  14
  -3  -8  -9 590.582 232.439   3
   3   8  10 209.528 173.588  14
  -3  -8 -10 42.3127 163.616   3
   3   8  11 3016.64 418.474  14
  -3  -8 -11 3205.17 491.297   3
   3   8  12 842.940 278.157  14
  -3  -8 -12 712.527 292.299   3
  -3  -9  20-2.79727 180.018  15
  -3  -9  20-157.804 178.975   2
  -3  -9  19 899.239 294.540  15
  -3  -9  19 383.700 190.518   2
  -3  -9  18 1003.58 289.123  15
  -3  -9  18 1838.45 357.580   2
  -3  -9  17 276.575 185.797  15
  -3  -9  17 238.329 179.362   2
  -3  -9  16 251.374 230.228  15
  -3  -9  15 1555.28 334.062  15
  -3  -9  14 1148.60 300.134  15
   3   9 -14 1650.34 285.775  11
   3   9 -13 189.925 130.860  11
  -3  -9  13 353.511 197.358  15
  -3  -9  12 3037.14 447.701  15
   3   9 -12 3106.17 391.151  11
   3   9 -11-158.210 150.881  11
  -3  -9  11 58.3995 131.687  15
  -3  -9  10 1180.90 302.220  15
   3   9 -10 1526.95 275.125  11
   3   9  -9 1963.92 293.508  11
  -3  -9   9 2083.32 389.541  15
  -3  -9   9 1658.14 370.463   1
  -3  -9   8-70.0802 127.560  15
  -3  -9   8 19.4693 147.534   1
   3   9  -8 69.6679 109.474  11
  -3  -9   7 5051.93 554.896  15
   3   9  -7 4722.59 449.087  11
  -3  -9   7 5424.98 675.710   1
   3   9  -6 836.872 198.770  11
  -3  -9   6 758.274 231.498  15
  -3  -9   5 7495.20 638.680  15
   3   9  -5 7407.10 572.939  11
  -3  -9   4 23836.3 1145.67  15
  -3  -9   3 1994.19 323.649  15
  -3  -9   2 5975.06 527.628  15
  -3  -9   1 8421.63 610.744   3
  -3  -9   1 7417.56 584.194  15
   3   9  -1 7927.07 565.019  14
  -3  -9   1 7795.77 538.855   9
   3   9   0 1105.91 229.689  14
  -3  -9   0 819.086 194.615   3
  -3  -9   0 930.808 207.804   9
   3   9   1 188.021 166.302  14
  -3  -9  -1 35.6450 119.853   3
  -3  -9  -1 125.896 109.970   9
  -3  -9  -2 502.714 173.373   7
   3   9   2 582.665 190.503  14
  -3  -9  -2 736.015 226.490   3
  -3  -9  -2 117.113 105.860   9
  -3  -9  -3 6721.30 516.915   7
  -3  -9  -3 6653.64 608.523   3
   3   9   3 6166.49 519.677  14
  -3  -9  -3 6250.43 481.469   9
  -3  -9  -4 2896.09 343.058   7
   3   9   4 2452.17 344.364  14
  -3  -9  -4 1799.93 356.680   3
   3   9   5 43.0863 153.413  14
  -3  -9  -5 101.485 103.874   7
  -3  -9  -5 204.535 208.109   3
   3   9   6 5559.54 519.437  14
  -3  -9  -6 5083.50 590.792   3
   3   9   7 2237.43 362.001  14
  -3  -9  -7 2840.06 459.337   3
   3   9   8 388.254 207.818  14
  -3  -9  -8 291.410 221.249   3
  -3  -9  -9 1069.36 300.981   3
   3   9   9 1250.70 305.199  14
   3   9  10-34.4265 150.741  14
  -3  -9 -10-54.7754 167.357   3
  -3 -10  18 150.704 157.440  15
  -3 -10  18 477.809 240.652   2
  -3 -10  17 780.277 249.534   2
  -3 -10  17 307.981 184.817  15
  -3 -10  16 5272.79 612.886  15
  -3 -10  15 48.5255 125.467  15
  -3 -10  14 1737.94 366.206  15
   3  10 -14 2726.59 385.566  11
   3  10 -13 5229.15 511.557  11
  -3 -10  13 5845.13 635.796  15
  -3 -10  12 694.314 283.881  15
   3  10 -12 929.540 252.068  11
  -3 -10  11 3605.73 507.171  15
   3  10 -11 3711.99 433.870  11
   3  10 -10 3695.54 439.036  11
  -3 -10  10 4738.49 563.001  15
  -3 -10   9 1690.84 340.477  15
   3  10  -9 1921.11 324.418  11
   3  10  -8-4.23553 119.899  11
  -3 -10   8 99.9994 139.026  15
  -3 -10   7 111.511 174.924  15
   3  10  -7 421.705 186.342  11
  -3 -10   6 8800.70 740.779  15
  -3 -10   5 5267.03 555.440  15
  -3 -10   4 69.7584 111.587  15
  -3 -10   3 6076.22 567.677  15
  -3 -10   2 547.815 170.845   9
  -3 -10   2 223.243 147.940  15
  -3 -10   1 347.428 168.104   9
  -3 -10   0 7047.26 541.513   9
   3  10   0 7145.03 578.231  14
  -3 -10   0 7010.55 598.283   3
  -3 -10  -1 52.6811 116.926   7
   3  10   1 563.021 193.535  14
  -3 -10  -1 627.594 236.682   3
  -3 -10  -1 421.358 176.927   9
   3  10   2 5660.05 523.402  14
  -3 -10  -2 4514.02 449.827   7
  -3 -10  -2 5241.35 472.737   9
  -3 -10  -2 4983.18 544.011   3
  -3 -10  -3 2782.83 350.921   7
   3  10   3 2605.14 363.181  14
  -3 -10  -3 2564.61 417.762   3
   3  10   4 879.259 256.319  14
  -3 -10  -4 860.780 298.998   3
   3  10   5 161.327 151.124  14
  -3 -10  -5 548.661 229.332   3
   3  10   6 186.671 172.130  14
  -3 -10  -6 234.183 218.556   3
   3  10   7 627.472 203.747  14
  -3 -10  -7 810.030 271.253   3
   3  10   8 2375.31 393.432  14
  -3 -11  16 496.187 247.810  15
  -3 -11  15 787.750 274.870  15
  -3 -11  14-31.5984 162.539  15
   3  11 -13 1093.35 273.594  11
  -3 -11  13 1058.35 320.699  15
  -3 -11  12 6480.76 691.769  15
   3  11 -12 5966.12 581.380  11
  -3 -11  11 206.533 239.414  15
   3  11 -11 133.477 149.544  11
  -3 -11  10 299.626 213.149  15
   3  11 -10-71.4703 156.071  11
  -3 -11   9 2895.82 471.085  15
  -3 -11   8 146.395 181.096  15
  -3 -11   7 2200.48 407.357  15
  -3 -11   6 345.249 212.678  15
  -3 -11   5 1449.42 321.483  15
  -3 -11   4 2217.31 380.419  15
  -3 -11   3 275.533 172.453   9
  -3 -11   3 443.216 233.856  15
  -3 -11   2 642.839 218.523   9
  -3 -11   1 2878.57 372.373   9
  -3 -11   0 976.190 248.804   9
  -3 -11  -1-85.1816 131.811   7
   3  11   1 58.5703 149.652  14
  -3 -11  -2 1670.56 290.495   7
   3  11   2 1691.25 319.769  14
  -3 -11  -2 1885.21 357.736   3
   3  11   3-28.3445 141.994  14
  -3 -11  -3 70.1711 170.751   3
   3  11   4 308.195 214.005  14
  -3 -11  -4 336.621 177.289   3
  -3 -11  -5-82.0497 183.287   3
   3  11   5 60.0259 158.088  14
  -3 -12  12 617.213 305.483  15
  -3 -12  11 1598.44 386.019  15
  -3 -12  10 1903.79 423.011  15
  -3 -12   9 419.383 243.163  15
  -3 -12   8 101.898 147.299  15
  -3 -12   7 410.012 240.708  15
  -3 -12   6 4112.18 544.939  15
  -3 -12   5 282.583 206.839  15
  -3 -12   4 727.636 227.517  15
  -3 -12   4 55.0436 128.031   9
  -3 -12   3 2204.15 359.907   9
  -3 -12   2-38.1799 134.516   9
  -3 -12   1-59.6440 158.624   9
  -3 -12   0 472.463 201.231   7
   4 -15  -1 3333.35 463.793   9
   4 -15   0 1699.80 354.189   9
   4 -15   1 884.515 248.276   9
   4 -15   2 394.725 203.039   9
  -4  15  -2 641.055 252.015   8
  -4  15  -3 3838.64 460.546   8
   4 -15   3 4478.59 526.080   9
   4 -15   4 1757.34 354.222   9
  -4  15  -4 1282.67 288.938   8
  -4  15  -5 115.583 135.930   8
   4 -15   5 325.525 236.953   9
   4 -15   6 5602.41 591.071   9
  -4  15  -6 5895.54 588.992   8
   4 -15   7 174.277 146.921   9
  -4  15  -7 13.4607 159.931   8
   4 -15   8 528.001 191.430   9
   4 -14  -7 814.535 263.933   3
   4 -14  -6 9530.97 775.127   3
   4 -14  -5 1188.53 281.197   3
   4 -14  -4-68.1831 159.620   9
   4 -14  -4 48.3692 135.269   3
  -4  14   3 5489.27 584.161  16
   4 -14  -3 5415.97 560.622   9
   4 -14  -3 4645.18 507.306   3
   4 -14  -2 333.580 160.315   3
   4 -14  -2 183.724 170.185   9
  -4  14   2 38.8941 146.388  16
   4 -14  -1 1453.84 318.195   9
  -4  14   1 1557.07 323.234  16
   4 -14   0 879.942 238.802   9
  -4  14   0 1140.72 249.154  16
   4 -14   1 531.454 240.848   9
  -4  14  -1 504.700 223.509   8
   4 -14   2 2462.49 385.817   9
  -4  14  -2 2781.64 391.858   8
   4 -14   3 220.243 201.814   9
  -4  14  -3 236.532 121.744   8
   4 -14   4 3508.51 457.676   9
  -4  14  -4 2796.71 395.432   8
   4 -14   5 13282.5 863.699   9
  -4  14  -5 14448.6 873.535   8
   4 -14   6 1773.05 348.450   9
  -4  14  -6 2648.60 388.294   8
  -4  14  -7 440.925 219.740   8
  -4  14  -8 2172.86 364.898   8
   4 -14   9 331.514 172.035   5
  -4  14  -9 131.725 165.077   8
   4 -14  10-125.619 193.163   5
  -4  14 -10 39.4597 136.046   8
   4 -14  11 365.405 194.502   5
  -4  14 -11-91.4668 158.840   8
   4 -14  12 1391.53 315.393   5
  -4  14 -12 843.444 273.234   8
   4 -13 -10 1192.58 310.391   3
   4 -13  -9 1602.52 353.921   3
   4 -13  -8 3760.31 505.104   3
   4 -13  -7 6650.70 654.387   3
   4 -13  -6 67.6611 142.382   3
  -4  13   5 4554.61 531.143  16
   4 -13  -5 4662.31 519.900   3
   4 -13  -5 5638.74 557.844   9
   4 -13  -4 6070.25 564.083   3
  -4  13   4 7350.53 642.660  16
   4 -13  -4 7664.32 626.219   9
  -4  13   3 273.704 162.876  16
   4 -13  -3 570.594 198.462   9
   4 -13  -3 313.764 163.195   3
   4 -13  -2 1449.87 291.730   9
  -4  13   2 1451.79 298.503  16
   4 -13  -2 1827.08 295.292   3
   4 -13  -1 2304.07 326.527   3
  -4  13   1 1928.91 329.800  16
   4 -13  -1 2276.95 366.498   9
  -4  13   0 236.184 143.189  16
   4 -13   0 154.515 141.958   9
  -4  13   0 83.2023 147.758   8
  -4  13  -1 897.060 216.108  16
   4 -13   1 362.261 188.896   9
  -4  13  -1 719.467 214.301   8
  -4  13  -2 184.767 132.502  16
   4 -13   2-2.09216 147.626   9
  -4  13  -2 197.139 151.881   8
   4 -13   3 8389.63 639.409   9
  -4  13  -3 7835.39 609.116   8
  -4  13  -4 1577.30 290.110   8
   4 -13   4 1527.00 305.871   9
   4 -13   5 2336.47 333.169   5
  -4  13  -5 2151.98 323.877   8
   4 -13   6 8061.97 610.332   5
  -4  13  -6 7633.85 611.661   8
   4 -13   7 510.272 186.988   5
  -4  13  -7 418.921 209.311   8
  -4  13  -8 99.5292 158.681   8
   4 -13   8-216.436 171.785   5
   4 -13   9 560.721 205.734   5
  -4  13  -9 1324.36 292.454   8
   4 -13  10 1155.81 269.284   5
  -4  13 -10 1336.06 295.160   8
   4 -13  11 357.548 151.196   5
  -4  13 -11 970.617 270.711   8
   4 -13  12 161.184 157.745   5
  -4  13 -12 114.364 180.641   8
   4 -13  13 969.118 279.464   5
  -4  13 -13 1481.86 300.175   8
   4 -13  14 5444.71 611.835   5
  -4  13 -14 4414.41 521.558   8
   4 -12 -12 550.044 236.467   3
   4 -12 -11 98.3994 148.843   3
   4 -12 -10 129.307 163.433   3
   4 -12  -9 1252.68 314.295   3
   4 -12  -8 3.96320 147.968   3
   4 -12  -7 45.2768 139.603   3
  -4  12   6 13853.6 884.013  16
   4 -12  -6 12330.9 825.957   3
  -4  12   5 372.512 129.596  16
   4 -12  -5 331.988 183.606   9
   4 -12  -5 414.126 210.874   3
  -4  12   4 56.2362 145.030  16
   4 -12  -4-52.8170 146.030   9
   4 -12  -4-12.8650 137.597   3
  -4  12   3 10948.7 732.999  16
   4 -12  -3 11464.8 723.380   9
   4 -12  -3 9747.70 669.633   3
   4 -12  -2-111.150 147.961   9
  -4  12   2 249.606 167.134  16
   4 -12  -2 118.856 113.660   3
  -4  12   1 556.061 169.754  16
   4 -12  -1 381.645 138.841   3
   4 -12  -1 822.284 221.817   9
  -4  12   1 463.454 163.145   8
   4 -12   0 2468.33 303.591   3
  -4  12   0 2122.95 320.095  16
   4 -12   0 3035.46 369.640   9
  -4  12   0 2525.99 323.300   8
   4 -12   1 2278.62 291.282   3
  -4  12  -1 3269.73 386.802   8
  -4  12  -1 2225.18 314.968  16
   4 -12   1 2919.71 333.935   5
   4 -12   1 2862.23 351.388   9
   4 -12   2 1150.13 220.776   5
  -4  12  -2 1203.41 239.399  16
   4 -12   2 1325.25 261.402   9
  -4  12  -2 1122.02 241.426   8
  -4  12  -3 501.859 174.329  16
   4 -12   3 74.2657 131.258   9
   4 -12   3 340.409 151.195   5
  -4  12  -3 335.003 129.958   8
  -4  12  -4 5938.74 486.033  16
  -4  12  -4 5872.32 500.574   8
   4 -12   4 6578.84 511.745   5
   4 -12   5 8100.43 580.337   5
  -4  12  -5 8298.84 560.367  16
  -4  12  -5 9260.21 637.168   8
   4 -12   6 260.994 120.046   5
  -4  12  -6 82.4528 127.643   8
   4 -12   7 1624.73 283.377   5
  -4  12  -7 2089.02 327.551   8
   4 -12   8 1945.01 331.484   5
  -4  12  -8 1653.23 304.902   8
   4 -12   9 421.942 185.412   5
  -4  12  -9 506.291 195.329   8
   4 -12  10 1266.22 271.976   5
  -4  12 -10 1300.20 283.580   8
   4 -12  11 315.215 184.631   5
  -4  12 -11 230.732 177.169   8
   4 -12  12 2529.90 390.127   5
  -4  12 -12 3156.76 427.166   8
   4 -12  13 144.744 168.066   5
  -4  12 -13-91.4610 146.655   8
   4 -12  14 456.992 243.122   5
  -4  12 -14 813.836 252.065   8
   4 -12  15 5016.31 577.295   5
  -4  12 -15 5076.11 550.662   8
   4 -12  16 558.675 262.884   5
  -4  12 -16 877.774 274.538   8
   4 -11 -14-32.5028 173.407   3
   4 -11 -13 92.1991 194.053   3
   4 -11 -12 1624.34 319.380   3
   4 -11 -11 3430.02 487.020   3
   4 -11 -10 439.788 241.463   3
   4 -11  -9 1163.08 293.155   3
   4 -11  -8 5209.54 552.311   3
  -4  11   7 2227.78 352.392  16
   4 -11  -7 1455.23 303.999   3
   4 -11  -6 1284.50 265.860   9
  -4  11   6 2259.84 358.249  16
   4 -11  -6 1764.41 311.805   3
  -4  11   5 1568.31 289.457  16
   4 -11  -5 1492.84 274.052   9
   4 -11  -5 1560.28 292.879   3
   4 -11  -4 893.094 207.544   9
   4 -11  -4 830.571 203.555   3
  -4  11   4 584.694 162.895  16
  -4  11   3 207.639 149.062  16
   4 -11  -3 266.264 148.887   9
   4 -11  -3 149.596 113.997   3
   4 -11  -2 7334.72 527.837   3
  -4  11   2 8770.48 598.621  16
   4 -11  -2 7885.51 556.034   9
  -4  11   2 8548.72 573.155   8
  -4  11   1 1288.41 238.404  16
   4 -11  -1 1647.05 272.071   9
  -4  11   1 1630.01 262.333   8
   4 -11  -1 1617.89 249.423   3
  -4  11   0 8275.63 559.495  16
  -4  11   0 8586.59 564.928   8
   4 -11   0 7847.70 516.805   3
   4 -11   0 8402.99 567.755   9
   4 -11   1 8.39025 85.5122   3
  -4  11  -1 168.524 120.157  16
   4 -11   1 169.997 132.243   9
  -4  11  -1 0.78570 106.063   8
   4 -11   1 14.4364 74.9255   5
  -4  11  -2 2353.48 298.798  16
   4 -11   2 2704.38 286.631   3
   4 -11   2 2223.77 301.785   9
  -4  11  -2 2751.83 316.950   8
   4 -11   2 2399.42 287.809   5
  -4  11  -3 23325.0 928.929  16
   4 -11   3 21341.2 892.005   5
  -4  11  -3 22150.1 939.691   8
  -4  11  -4 807.124 186.184  16
   4 -11   4 732.796 186.256   5
  -4  11  -4 784.733 198.827   8
  -4  11  -5 2718.08 305.053  16
   4 -11   5 3327.85 420.375  15
   4 -11   5 2946.73 340.291   5
  -4  11  -5 3349.22 367.551   8
   4 -11   6 20140.1 924.901   5
   4 -11   6 20453.8 1060.37  15
  -4  11  -6 22714.3 897.937  16
  -4  11  -6 21769.0 949.306   8
   4 -11   7 84.5407 122.830   5
   4 -11   7 19.3242 133.576  15
  -4  11  -7 0.28438 113.462   8
   4 -11   8 386.082 167.479   5
   4 -11   8 234.551 146.769  15
  -4  11  -8 178.340 148.267   8
   4 -11   9 2981.54 380.036   5
  -4  11  -9 2725.54 352.797   8
   4 -11  10 916.450 244.135   5
  -4  11 -10 1221.40 259.639   8
  -4  11 -11 3726.81 431.802   8
   4 -11  11 2728.95 383.139   5
   4 -11  12 63.1865 132.514   5
  -4  11 -12 74.6808 148.449   8
   4 -11  13 1721.27 334.688   5
  -4  11 -13 1406.18 307.136   8
   4 -11  14 654.349 251.858   5
  -4  11 -14 482.288 198.010   8
   4 -11  15 232.622 201.045   5
  -4  11 -15 146.935 156.799   8
   4 -11  16 1602.67 350.405   5
  -4  11 -16 1543.00 338.582   8
   4 -11  17 2373.90 416.349   5
  -4  11 -17 1983.92 379.482   8
   4 -10 -16 705.730 258.520   3
   4 -10 -15-308.400 261.190   3
   4 -10 -14 5456.49 606.053   3
   4 -10 -13 2781.39 417.031   3
   4 -10 -12 15.9582 135.527   3
   4 -10 -11 2358.41 399.697   3
   4 -10 -10 846.559 238.279   3
   4 -10  -9 10035.4 734.759   3
  -4  10   8 1889.74 311.016  16
   4 -10  -8 1446.98 265.141   3
  -4  10   7 1436.43 286.619  16
   4 -10  -7 1321.61 264.870   3
  -4  10   6 17284.7 893.595  16
   4 -10  -6 15980.7 853.520   3
   4 -10  -6 16407.1 815.969   9
   4 -10  -5 165.948 116.815   9
  -4  10   5-101.723 126.933  16
   4 -10  -5 150.941 142.966   3
  -4  10   4 5288.75 458.211  16
   4 -10  -4 5469.51 456.808   3
   4 -10  -4 4911.53 424.661   9
   4 -10  -3 20036.4 883.950   3
   4 -10  -3 20541.7 884.630   9
  -4  10   3 22539.4 948.459  16
  -4  10   3 21409.5 891.312   8
   4 -10  -2 4857.52 403.239   3
  -4  10   2 5074.52 426.388  16
   4 -10  -2 4589.92 391.890   9
  -4  10   2 5392.90 426.854   8
  -4  10   1 145.169 114.186   8
  -4  10   1 108.879 103.887  16
   4 -10  -1 197.569 126.070   9
   4 -10  -1 359.122 131.782   3
   4 -10   0 342.949 118.632   3
  -4  10   0 911.114 178.881  16
   4 -10   0 589.631 154.038   9
  -4  10   0 702.011 171.702   8
  -4  10  -1 9098.03 542.817  16
   4 -10   1 9968.97 534.550   3
   4 -10   1 9793.20 569.836   9
  -4  10  -1 9413.30 560.319   8
  -4  10  -2 3452.69 329.878  16
   4 -10   2 2792.62 288.446   5
   4 -10   2 2959.71 280.918   3
  -4  10  -2 3140.10 322.116   8
   4 -10   3 1950.89 227.511   3
   4 -10   3 2177.38 263.106   5
  -4  10  -3 1369.54 213.369  16
  -4  10  -3 2091.08 264.521   8
   4 -10   4 9324.48 551.300   5
  -4  10  -4 9346.49 535.461  16
  -4  10  -4 7992.62 518.621   8
   4 -10   5 12192.6 750.709  15
  -4  10  -5 12666.6 601.042  10
   4 -10   5 12567.7 665.533   5
  -4  10  -5 13594.6 685.606   8
   4 -10   6 1262.08 254.055  15
   4 -10   6 1276.68 236.041   5
  -4  10  -6 1362.11 192.758  10
  -4  10  -6 1631.70 258.315   8
   4 -10   7 4849.06 437.988   5
   4 -10   7 5376.06 509.114  15
  -4  10  -7 6221.13 472.865   8
   4 -10   8 807.231 195.620   5
  -4  10  -8 1076.67 231.069   8
   4 -10   8 686.331 222.755  15
   4 -10   9 4097.51 426.046   5
  -4  10  -9 3145.52 361.529   8
   4 -10  10 584.758 214.081   5
  -4  10 -10 720.082 205.592   8
   4 -10  11-194.048 173.109   5
  -4  10 -11 19.8854 114.077   8
   4 -10  12 4377.82 484.540   5
  -4  10 -12 5345.40 503.038   8
   4 -10  13 34.1695 143.889   5
  -4  10 -13 26.3201 138.940   8
   4 -10  14 197.190 154.516   5
  -4  10 -14 59.6420 156.619   8
   4 -10  15 3996.74 494.597   5
  -4  10 -15 4501.55 494.689   8
   4 -10  16 776.187 281.155   5
  -4  10 -16 1267.75 288.360   8
  -4  10 -17 1339.59 324.693   8
   4 -10  17 2014.69 399.464   5
  -4  10 -18 2806.57 437.083   8
   4 -10  18 2123.68 412.880   5
   4  -9 -17 64.8166 139.220   3
   4  -9 -16 2287.32 379.736   3
   4  -9 -15 6428.69 628.217   3
   4  -9 -14 205.406 185.996   3
   4  -9 -13 2427.63 392.952   3
   4  -9 -12 6342.53 596.908   3
   4  -9 -11 2939.87 405.334   3
   4  -9 -10-61.1527 127.106   3
   4  -9  -9 1114.80 246.759   3
  -4   9   9 940.831 227.222  16
  -4   9   8 23298.8 1042.15  16
   4  -9  -8 21775.8 1013.94   3
  -4   9   7 6753.05 527.401  16
   4  -9  -7 5873.31 501.755   3
  -4   9   6 434.213 147.691  16
   4  -9  -6 492.425 161.024   9
   4  -9  -6 621.363 193.042   3
  -4   9   5 31583.2 1135.74  16
   4  -9  -5 30856.3 1129.51   3
   4  -9  -5 31595.3 1095.23   9
   4  -9  -4 11283.0 597.241   9
  -4   9   4 10384.8 602.871  16
   4  -9  -4 9204.08 573.445   3
  -4   9   3 292.376 120.030   8
  -4   9   3 377.673 133.552  16
   4  -9  -3 103.747 121.537   9
   4  -9  -3 296.268 111.671   3
  -4   9   2 19957.7 793.686   8
  -4   9   2 20051.7 823.393  16
   4  -9  -2 20467.5 811.741   3
   4  -9  -2 19710.8 802.054   9
  -4   9   1 188.417 106.378  16
   4  -9  -1 232.462 114.507   9
  -4   9   1 149.189 111.768   8
   4  -9  -1 97.2899 82.0524   3
  -4   9   0 5289.30 387.372  16
   4  -9   0 5637.52 384.481   3
   4  -9   0 5845.15 405.886   9
  -4   9   0 5349.70 383.824   8
  -4   9  -1 7063.31 450.389  16
   4  -9   1 6245.21 423.217   9
   4  -9   1 7744.13 439.044   3
  -4   9  -1 7966.51 472.482   8
   4  -9   2 1088.21 170.168   3
  -4   9  -2 1068.03 181.547  16
  -4   9  -2 1196.49 189.542   8
   4  -9   3 18671.0 757.429   5
  -4   9  -3 19102.9 732.524  10
   4  -9   3 19430.6 696.376   3
  -4   9  -3 19848.3 785.669   8
   4  -9   4 1556.37 184.710   3
   4  -9   4 1462.07 220.301   5
  -4   9  -4 1575.23 201.694  10
  -4   9  -4 1381.60 209.248   8
   4  -9   5 4023.78 403.721  15
   4  -9   5 4295.51 366.534   5
  -4   9  -5 4432.86 331.056  10
  -4   9  -5 4196.92 354.873   8
   4  -9   6 8875.64 547.326   5
   4  -9   6 9912.31 643.706  15
  -4   9  -6 9396.97 488.722  10
  -4   9  -6 10246.4 574.549   8
   4  -9   7 133.906 117.540  15
  -4   9  -7 134.646 89.9050  10
   4  -9   7-10.1905 96.1994   5
  -4   9  -7 186.452 122.532   8
  -4   9  -8 1531.18 243.846   8
   4  -9   8 1685.30 266.725   5
  -4   9  -8 1598.99 202.596  10
   4  -9   9 2877.34 352.552   5
  -4   9  -9 3057.92 341.411   8
   4  -9  10 2704.79 354.650   5
  -4   9 -10 3431.38 374.267   8
   4  -9  11 370.316 159.846   5
  -4   9 -11 519.129 187.378   8
  -4   9 -12-8.89986 116.302   8
   4  -9  12-32.2183 138.279   5
  -4   9 -13 1777.93 294.291   8
  -4   9 -13 1798.98 276.491   6
   4  -9  13 1653.03 312.480   5
  -4   9 -14 819.307 228.027   8
  -4   9 -14 1086.43 229.555   6
   4  -9  14 1036.98 273.155   5
  -4   9 -15 171.356 179.828   8
  -4   9 -15 509.354 175.848   6
   4  -9  15 324.509 172.416   5
  -4   9 -16 3583.08 450.303   8
  -4   9 -16 3844.07 440.130   6
   4  -9  16 3654.97 487.740   5
  -4   9 -17 676.324 212.784   6
   4  -9  17 643.736 248.757   5
  -4   9 -18 72.8933 167.205   6
   4  -9  18 193.560 238.690   5
  -4   9 -19 3.84411 152.093   6
   4  -9  19 110.596 191.905   5
   4  -8 -19 248.719 214.534   3
   4  -8 -18 64.7061 155.553   3
   4  -8 -17 5413.38 567.367   3
   4  -8 -16 137.187 126.773   3
   4  -8 -15 351.010 195.566   3
   4  -8 -14 11901.0 813.767   3
   4  -8 -13 973.331 252.363   3
  -4   8  13 1257.95 230.649   5
   4  -8 -12 741.247 226.718   3
  -4   8  12 788.365 171.738   5
  -4   8  11 4119.04 368.027   5
   4  -8 -11 3840.99 445.101   3
  -4   8  10 3002.89 362.295  16
  -4   8  10 3750.12 335.123   5
   4  -8 -10 2769.85 354.192   3
   4  -8  -9 12336.2 729.018   3
  -4   8   9 12990.4 738.611  16
  -4   8   8 315.199 160.458  16
   4  -8  -8 117.272 143.962   3
  -4   8   7 6541.06 491.780  16
   4  -8  -7 6129.66 481.949   3
  -4   8   6 29266.3 1048.45  16
   4  -8  -6 28552.2 1063.69   3
   4  -8  -5 5159.59 408.157   3
  -4   8   5 5415.38 418.890  16
   4  -8  -5 5038.78 388.128   9
   4  -8  -4 4505.78 369.112   3
  -4   8   4 3789.54 339.841  16
   4  -8  -4 4349.80 342.993   9
  -4   8   4 4140.34 328.414   8
   4  -8  -3 13961.5 621.585   9
   4  -8  -3 13004.5 623.360   3
  -4   8   3 15096.4 666.122  16
  -4   8   3 13907.0 614.934   8
  -4   8   2 681.648 153.591  16
   4  -8  -2 833.284 150.191   9
  -4   8   2 864.910 168.344   8
   4  -8  -2 668.268 134.126   3
  -4   8   1-52.7479 69.7421  16
   4  -8  -1 182.280 105.121   9
  -4   8   1 256.535 108.863   8
   4  -8  -1 75.6119 65.8822   3
   4  -8   0 2871.63 257.190   3
  -4   8   0 2702.86 263.872  16
   4  -8   0 3322.49 279.788   9
  -4   8   0 2750.78 261.596   8
   4  -8   1 15151.6 606.720   3
  -4   8  -1 16658.0 648.422  10
  -4   8  -1 16593.4 656.172   8
   4  -8   2 2241.80 214.358   3
  -4   8  -2 2201.12 228.364  10
  -4   8  -2 2617.01 247.479   8
   4  -8   3 71.3410 63.4991   3
   4  -8   3 21.8493 67.0557   5
  -4   8  -3 90.7773 62.0188  10
  -4   8  -3 171.747 83.4034   8
   4  -8   4 24868.6 857.436   5
   4  -8   4 22034.0 707.688   3
  -4   8  -4 22406.4 766.385  10
  -4   8  -4 23346.6 825.607   8
   4  -8   5 3577.09 327.121   5
   4  -8   5 3341.08 244.292   3
  -4   8  -5 3490.50 282.838  10
  -4   8  -5 3522.42 309.491   8
   4  -8   6 1325.96 215.554   5
  -4   8  -6 1307.50 176.940  10
  -4   8  -6 1066.64 180.434   8
  -4   8  -7 9163.88 456.061   6
  -4   8  -7 9760.78 483.778  10
   4  -8   7 9326.57 557.574   5
  -4   8  -7 10992.2 574.631   8
   4  -8   8 1533.24 250.494   5
  -4   8  -8 1468.04 191.917   6
  -4   8  -8 1744.87 210.966  10
  -4   8  -8 1327.74 224.609   8
  -4   8  -9 2744.16 312.881   8
  -4   8  -9 2850.75 286.179   6
   4  -8   9 3038.12 341.674   5
  -4   8  -9 3148.01 281.564  10
  -4   8 -10 1743.24 256.217   8
   4  -8  10 2288.33 309.264   5
  -4   8 -10 2020.95 259.443   6
  -4   8 -10 1632.23 214.026  10
  -4   8 -11 2534.05 309.031   6
   4  -8  11 2751.18 355.575   5
  -4   8 -12 5754.07 466.192   6
   4  -8  12 5463.89 507.320   5
   4  -8  13 1771.64 310.485   5
  -4   8 -13 1479.18 250.586   6
  -4   8 -14 1107.24 249.179   6
   4  -8  14 1498.57 296.136   5
  -4   8 -15 5731.05 516.575   6
   4  -8  15 4912.17 518.187   5
  -4   8 -16-247.293 158.038   6
   4  -8  16 141.705 189.176   5
   4  -8  17 1502.79 336.737   5
  -4   8 -17 1232.98 281.414   6
  -4   8 -18 2390.85 373.034   6
   4  -8  18 2514.88 439.798   5
  -4   8 -19 419.302 178.756   6
   4  -8  19 301.748 189.032   5
  -4   8 -20-101.775 166.840   6
   4  -7 -20 1257.11 277.703  12
   4  -7 -19 4741.41 524.056   3
   4  -7 -18 7499.12 645.087   3
   4  -7 -17 2748.89 389.663   3
   4  -7 -16 807.891 225.565   3
  -4   7  16 976.818 226.932   5
   4  -7 -15 5881.72 558.676   3
  -4   7  15 7268.96 544.943   5
   4  -7 -14 687.313 203.085   3
  -4   7  14 677.096 167.772   5
   4  -7 -13 7700.54 619.930   3
  -4   7  13 8709.72 554.524   5
  -4   7  12 2115.66 270.336   5
   4  -7 -12 1333.24 259.495   3
   4  -7 -11 11948.7 728.059   3
  -4   7  11 12288.3 624.439   5
  -4   7  10 432.018 155.460  16
   4  -7 -10 603.485 169.812   3
  -4   7  10 537.123 148.591   5
  -4   7   9-28.6847 93.9020  16
   4  -7  -9 64.4144 87.2687   3
  -4   7   9 130.740 81.1748   5
  -4   7   8 27049.7 1004.54  16
   4  -7  -8 25743.8 1004.70   3
  -4   7   8 26852.3 890.379   5
  -4   7   7 736.883 166.642  16
   4  -7  -7 491.585 165.505   3
  -4   7   7 671.868 135.726   5
   4  -7  -6 4042.18 353.500   3
  -4   7   6 3551.05 322.620  16
  -4   7   5 621.760 152.296  16
   4  -7  -5 390.334 120.133   3
   4  -7  -5 538.586 135.190   9
  -4   7   4 16777.9 683.009  16
   4  -7  -4 15513.2 636.831   9
   4  -7  -4 17119.0 692.706   3
  -4   7   4 16422.7 638.427   8
  -4   7   3 14.4278 61.9339  16
   4  -7  -3 146.027 73.0519   9
  -4   7   3-1.22505 57.0849   8
  -4   7   2 26285.2 856.468  16
   4  -7  -2 27452.0 862.573   3
   4  -7  -2 26004.1 818.037   9
  -4   7   2 26489.3 822.017   8
   4  -7  -1 3954.57 287.666   9
   4  -7  -1 4351.00 304.727   3
  -4   7   1 4037.91 300.685  10
  -4   7   1 4005.06 287.738   8
   4  -7   0 23626.9 744.139   9
  -4   7   0 24614.5 765.246   8
   4  -7   0 23054.0 745.227   3
   4  -7   1 4605.13 299.271   3
  -4   7  -1 4731.35 311.517  10
  -4   7  -1 5427.80 334.613   8
   4  -7   2 11043.2 463.271   3
  -4   7  -2 10219.2 470.267  10
  -4   7  -2 10509.3 479.684   8
   4  -7   3 11703.0 476.916   3
  -4   7  -3 12082.1 510.002  10
  -4   7  -3 12476.2 534.293   8
   4  -7   3 12741.9 442.991   4
   4  -7   4 120.230 57.0387   4
   4  -7   4 249.187 114.067   5
   4  -7   4 147.504 68.0306   3
  -4   7  -4 178.400 56.2219   6
  -4   7  -4 319.214 89.7198  10
  -4   7  -4 301.927 96.5252   8
   4  -7   5 15351.0 498.715   4
  -4   7  -5 14932.0 539.899   6
   4  -7   5 15349.0 648.234   5
   4  -7   5 14908.5 536.375   3
  -4   7  -5 15833.6 599.677  10
  -4   7  -5 14989.2 623.961   8
  -4   7  -6 9635.68 448.915   6
   4  -7   6 9085.02 511.165   5
  -4   7  -6 9835.10 469.041  10
  -4   7  -6 10421.2 518.536   8
  -4   7  -7 3252.51 274.833   6
   4  -7   7 3586.82 331.925   5
  -4   7  -7 3610.69 282.588  10
  -4   7  -7 3554.06 311.058   8
  -4   7  -8 2593.24 247.414  10
  -4   7  -8 2461.61 252.088   6
   4  -7   8 2514.48 289.115   5
  -4   7  -9 5443.65 393.361   6
   4  -7   9 4924.45 412.070   5
  -4   7  -9 5336.51 358.228  10
  -4   7 -10 13711.6 665.666   6
   4  -7  10 13002.5 703.869   5
  -4   7 -10 12956.2 593.466  10
  -4   7 -11 7325.72 501.151   6
   4  -7  11 6409.43 514.900   5
  -4   7 -12 1120.03 221.452   6
   4  -7  12 889.943 203.864   5
  -4   7 -13 5598.11 476.590   6
   4  -7  13 5588.41 518.198   5
  -4   7 -14 177.118 142.868   6
   4  -7  14 254.763 157.183   5
   4  -7  15 538.936 211.608   5
  -4   7 -15 894.432 230.990   6
  -4   7 -16 5082.88 517.467   6
   4  -7  16 5579.49 579.969   5
   4  -7  17 372.620 204.400   5
  -4   7 -17 1077.59 277.449   6
  -4   7 -18 538.576 206.308   6
   4  -7  18 541.510 220.465   5
  -4   7 -19 208.163 169.305   6
   4  -7  19 330.769 168.032   5
  -4   7 -20 149.562 180.504   6
   4  -7  20 151.762 203.400   5
   4  -6 -21 650.338 276.479  12
   4  -6 -20 6940.03 652.936  12
   4  -6 -19 925.045 262.265  12
  -4   6  19 781.687 225.949   5
   4  -6 -19 851.675 238.526   3
  -4   6  18 61.8194 143.005   5
   4  -6 -18-193.608 179.897   3
   4  -6 -17 1254.21 256.039   3
  -4   6  17 721.370 213.822   5
   4  -6 -16-37.4280 110.379   3
  -4   6  16 45.2182 135.509   5
   4  -6 -15 361.005 179.952   3
  -4   6  15 128.976 110.757   5
   4  -6 -14 11159.1 693.936   3
  -4   6  14 9703.58 611.659   5
   4  -6 -13 676.915 207.910   3
  -4   6  13 300.936 137.816   5
   4  -6 -12 321.106 167.685   3
  -4   6  12 353.120 129.791   5
  -4   6  11 10567.7 625.044  16
   4  -6 -11 9469.39 602.600   3
  -4   6  11 10370.9 563.400   5
  -4   6  10 4125.36 377.834  16
   4  -6 -10 4044.42 371.659   3
  -4   6  10 3861.55 326.164   5
  -4   6   9 21949.9 862.670  16
   4  -6  -9 19630.4 836.362   3
  -4   6   9 19813.6 751.463   5
  -4   6   8 9189.33 522.870  16
   4  -6  -8 8955.53 532.915   3
  -4   6   8 8739.99 462.952   5
  -4   6   7 23316.3 838.272  16
   4  -6  -7 23010.5 849.475   3
  -4   6   7 21861.2 756.682   5
   4  -6  -6 6212.59 411.649   3
  -4   6   6 6158.44 394.862  16
  -4   6   6 6176.30 361.966   5
  -4   6   5 1959.95 214.491  16
   4  -6  -5 1554.57 205.595   3
  -4   6   4 44001.6 1134.25  16
   4  -6  -4 42264.5 1134.18   3
   4  -6  -4 41618.3 1079.94   9
  -4   6   4 40442.5 1050.58   8
   4  -6  -3 28843.8 857.904   3
  -4   6   3 26551.7 827.256  16
   4  -6  -3 26938.2 798.996   9
  -4   6   3 26858.6 781.704   8
   4  -6  -2 18408.2 638.411   3
   4  -6  -2 17201.9 588.726   9
  -4   6   2 16475.8 575.256   8
  -4   6   2 16425.3 606.090  10
   4  -6  -1 5126.18 312.218   3
  -4   6   1 5156.31 316.090  10
   4  -6  -1 4747.43 285.803   9
  -4   6   1 5232.54 298.652   8
  -4   6   0 346.742 80.8025   8
   4  -6   0 390.644 92.3078   3
   4  -6   0 234.955 73.0195   9
  -4   6   0 267.454 86.8469  10
   4  -6   1 48560.7 1111.30   3
  -4   6  -1 47811.5 1128.59  10
  -4   6  -1 46492.2 1103.28   8
  -4   6  -2 6429.14 273.999   6
  -4   6  -2 6959.82 358.105  10
  -4   6  -2 7365.57 366.969   8
   4  -6   2 6764.04 339.309   3
   4  -6   3 13830.8 465.125   4
  -4   6  -3 13289.1 453.855   6
   4  -6   3 14103.4 503.431   3
  -4   6  -3 13868.6 526.832  10
  -4   6  -3 13919.7 537.103   8
   4  -6   4 72254.9 1426.70   4
  -4   6  -4 74434.5 1488.34   6
  -4   6  -4 69997.5 1527.52  10
   4  -6   4 71747.0 1601.42   5
   4  -6   4 68366.4 1458.01   3
  -4   6  -4 69551.5 1551.95   8
  -4   6  -5 62.9550 56.9601   8
  -4   6  -5 108.982 73.8216   6
   4  -6   5 104.085 87.1738   5
   4  -6   5 71.3984 55.2830   3
   4  -6   5 99.7086 60.6818   4
  -4   6  -5 40.5196 58.1529  10
  -4   6  -6 986.924 148.574   6
   4  -6   6 669.918 103.595   4
   4  -6   6 700.897 146.709   5
  -4   6  -6 847.970 143.943  10
   4  -6   7 14821.8 525.740   4
  -4   6  -7 14718.8 612.209   6
   4  -6   7 14910.5 656.832   5
   4  -6   8 539.012 103.847   4
   4  -6   8 667.249 158.052   5
  -4   6  -8 568.501 134.276   6
   4  -6   9 2422.18 214.273   4
   4  -6   9 2276.41 274.261   5
  -4   6  -9 2107.68 253.590   6
  -4   6 -10 3521.28 335.492   6
   4  -6  10 3709.18 363.873   5
  -4   6 -11 3388.77 339.492   6
   4  -6  11 3794.88 381.109   5
  -4   6 -12 5171.31 437.963   6
   4  -6  12 4873.53 446.745   5
  -4   6 -13 307.091 153.210   6
   4  -6  13 254.653 168.054   5
  -4   6 -14 2523.03 337.987   6
   4  -6  14 3427.78 408.851   5
  -4   6 -15 5081.82 489.153   6
   4  -6  15 5185.52 515.192   5
  -4   6 -16 421.501 189.493   6
   4  -6  16 399.061 177.157   5
  -4   6 -17 842.374 253.294   6
   4  -6  17 670.405 219.302   5
  -4   6 -18 312.081 209.630   6
   4  -6  18 9.47927 125.735   5
  -4   6 -19 749.930 238.861   6
   4  -6  19 942.073 267.831   5
  -4   6 -20 69.6335 209.049   6
   4  -6  20-179.369 185.825   5
   4  -5 -21 355.473 191.448  12
  -4   5  21 241.188 173.300   5
   4  -5 -20 1882.09 361.801  12
  -4   5  20 1368.12 286.853   5
   4  -5 -19 2669.73 388.973  12
  -4   5  19 2529.47 365.032   5
   4  -5 -18 1006.49 267.169  12
  -4   5  18 700.351 209.640   5
   4  -5 -18 733.354 201.634   3
  -4   5  17-12.5459 103.617   5
   4  -5 -17 105.315 107.139   3
   4  -5 -16 20003.0 936.224   3
  -4   5  16 20277.8 960.001   5
  -4   5  15 1536.16 258.930   5
   4  -5 -15 1826.53 283.041   3
  -4   5  14 2676.14 319.474   5
   4  -5 -14 2084.54 298.179   3
   4  -5 -13 5246.34 437.093   3
  -4   5  13 5620.79 436.532   5
  -4   5  12 167.245 94.1970   2
   4  -5 -12 196.057 120.610   3
  -4   5  12 31.6707 85.4965   5
   4  -5 -11 8675.95 531.274   3
  -4   5  11 8173.98 489.304   5
  -4   5  11 8089.85 434.543   2
  -4   5  11 8196.59 514.685  16
  -4   5  10 85.8336 65.5440  16
  -4   5  10 145.111 75.4845   2
   4  -5 -10 135.719 91.7389   3
  -4   5  10 65.7860 72.5504   5
  -4   5   9 19141.2 750.170  16
   4  -5  -9 16810.2 720.235   3
  -4   5   9 19305.7 688.315   2
  -4   5   9 18572.8 711.301   5
  -4   5   8 57165.7 1423.31  16
   4  -5  -8 55199.6 1438.65   3
  -4   5   8 56254.6 1356.52   2
  -4   5   8 57184.9 1379.39   5
  -4   5   7 3305.35 273.406  16
   4  -5  -7 2877.94 267.707   3
  -4   5   7 3215.69 256.440   2
  -4   5   7 2538.93 229.680   5
   4  -5  -6 11533.0 520.737   3
  -4   5   6 11059.0 495.127  16
  -4   5   6 11132.2 487.935   2
  -4   5   6 11331.6 484.998   5
  -4   5   5 75173.4 1603.20  16
  -4   5   5 71422.3 1582.63   2
  -4   5   5 74847.1 1565.26   5
   4  -5  -5 72354.8 1613.29   3
  -4   5   4 889.723 138.307  16
  -4   5   4 1033.19 144.881   2
  -4   5   4 979.114 125.097   8
   4  -5  -4 986.764 143.591   3
  -4   5   4 967.376 133.838   5
   4  -5  -3 559.553 110.762   3
  -4   5   3 685.937 118.824   2
  -4   5   3 509.398 105.539  10
   4  -5  -3 870.116 120.926   9
  -4   5   3 536.070 89.8119   8
   4  -5  -2 50996.8 1170.38   3
  -4   5   2 50287.7 1160.03  10
   4  -5  -2 50576.8 1107.76   9
  -4   5   2 48032.3 1179.34   2
  -4   5   2 49830.2 1098.69   8
  -4   5   1 11147.9 422.418   8
   4  -5  -1 11973.8 431.629   9
   4  -5  -1 12135.8 467.906   3
  -4   5   1 12223.0 467.974  10
  -4   5   0 8878.43 283.787   6
   4  -5   0 10304.9 416.697   3
  -4   5   0 10336.4 417.192  10
   4  -5   0 9531.01 365.630   9
  -4   5   0 9018.50 370.515   8
   4  -5   1 307.341 74.6580   3
  -4   5  -1 345.408 55.7006   6
  -4   5  -1 297.776 82.8691  10
  -4   5  -1 193.106 55.0001   8
  -4   5  -2 99066.9 1810.25   6
  -4   5  -2 98747.1 1901.17   8
   4  -5   2 100222. 1903.29   3
  -4   5  -2 99288.0 1930.92  10
   4  -5   2 104716. 1869.67   4
   4  -5   3 67177.8 1350.90   4
   4  -5   3 65025.7 1376.89   3
  -4   5  -3 66446.9 1425.82  10
  -4   5  -3 64014.1 1398.57   8
   4  -5   4 727.609 100.441   4
  -4   5  -4 704.892 112.125   6
   4  -5   4 745.103 111.788   3
   4  -5   4 778.106 131.910   5
   4  -5   5 8125.95 359.417   4
  -4   5  -5 8317.23 403.906   6
   4  -5   5 8269.18 424.748   5
   4  -5   6 9658.59 408.267   4
  -4   5  -6 9630.42 460.291   6
   4  -5   6 10042.8 491.086   5
   4  -5   7 2750.78 222.153   4
  -4   5  -7 2710.95 256.308   6
   4  -5   7 3090.74 282.704   5
   4  -5   8 8474.73 416.945   4
  -4   5  -8 8999.60 492.981   6
   4  -5   8 8743.59 495.777   5
  -4   5  -9 164.292 109.403   6
   4  -5   9 436.168 107.063   4
   4  -5   9 223.749 114.303   5
   4  -5  10 4074.45 311.844   4
  -4   5 -10 4289.50 370.855   6
   4  -5  10 3954.15 365.905   5
   4  -5  11 88.7245 90.9617   4
  -4   5 -11 246.455 126.700   6
   4  -5  11-134.472 94.1291   5
   4  -5  12 2359.74 312.735   5
  -4   5 -12 2270.86 284.663   6
  -4   5 -13 6763.06 526.493   6
   4  -5  13 7046.52 545.478   5
  -4   5 -14-63.9264 115.133   6
   4  -5  14 128.298 115.638   5
  -4   5 -15 1350.35 273.716   6
   4  -5  15 552.598 195.520   5
  -4   5 -16 3056.72 399.847   6
   4  -5  16 3930.94 448.134   5
  -4   5 -17-17.0661 129.621   6
   4  -5  17 102.223 152.956   5
  -4   5 -18 266.175 187.336   6
   4  -5  18-41.8183 169.400   5
  -4   5 -19 1312.64 297.547   6
   4  -5  19 1162.50 292.907   5
   4  -5  20 593.425 209.471   5
  -4   5 -20 818.610 264.110   6
   4  -5  21 1123.11 283.937   5
   4  -4 -22 1521.58 325.713  12
  -4   4  22 903.653 264.627   5
   4  -4 -21-300.403 148.637  12
  -4   4  21 18.4661 132.557   5
   4  -4 -20 2442.80 380.153  12
  -4   4  20 1716.00 330.046   5
   4  -4 -19 432.260 191.377  12
  -4   4  19-70.4484 152.593   5
   4  -4 -18 2621.68 371.982  12
  -4   4  18 2476.01 361.764   5
   4  -4 -17 9870.31 683.360  12
  -4   4  17 9497.56 659.984   5
   4  -4 -17 9464.02 605.160   3
   4  -4 -16 343.210 143.795   3
  -4   4  16 506.375 177.424   5
  -4   4  15 3093.89 358.308   5
   4  -4 -15 3566.36 354.943   3
   4  -4 -14 15760.9 743.310   3
  -4   4  14 16028.7 783.092   5
  -4   4  13 3733.17 289.804   2
  -4   4  13 3478.42 347.285   5
   4  -4 -13 3383.61 339.531   3
  -4   4  12 1385.55 175.642   2
  -4   4  12 1509.65 229.966   5
   4  -4 -12 1374.53 196.788   3
  -4   4  11 16593.0 714.069  16
   4  -4 -11 17987.9 731.824   3
  -4   4  11 16968.0 638.075   2
  -4   4  11 17692.3 733.571   5
  -4   4  10 46650.3 1256.03  16
   4  -4 -10 47478.5 1270.06   3
  -4   4  10 45585.9 1165.58   2
  -4   4  10 44328.7 1238.84   5
  -4   4   9 11873.5 539.366  16
   4  -4  -9 11798.7 549.196   3
  -4   4   9 12292.0 517.447   2
  -4   4   9 12443.5 554.444   5
   4  -4  -8 1990.41 216.373   3
  -4   4   8 1810.78 197.835  16
  -4   4   8 2244.32 210.271   2
  -4   4   8 1883.23 203.402   5
  -4   4   7 53580.9 990.574  14
   4  -4  -7 57839.7 1346.25   3
  -4   4   7 57826.6 1305.51   2
  -4   4   7 57923.5 1311.62  16
  -4   4   7 57489.5 1315.93   5
  -4   4   6 15714.8 560.088  16
   4  -4  -6 15934.9 582.671   3
  -4   4   6 15461.7 568.360   2
  -4   4   6 15263.1 555.987   5
  -4   4   5 12689.8 480.621  16
   4  -4  -5 11855.9 484.003   3
  -4   4   5 13018.5 500.344   2
  -4   4   5 12769.3 482.400   5
  -4   4   4 31087.7 806.867   5
  -4   4   4 29405.0 739.830   8
   4  -4  -4 29849.0 819.472   3
  -4   4   4 31263.8 816.562  10
  -4   4   4 30400.1 828.910   2
  -4   4   3 799.260 113.945  10
   4  -4  -3 895.746 124.539   3
  -4   4   3 887.168 126.949   2
  -4   4   3 771.707 94.9510   8
  -4   4   2 7752.09 345.418  10
   4  -4  -2 7850.73 355.354   3
   4  -4  -2 7254.58 305.847   9
  -4   4   2 7491.06 305.914   8
   4  -4  -1 2870.39 175.158   9
  -4   4   1 2606.74 139.452   6
  -4   4   1 2852.36 201.961  10
   4  -4  -1 2660.70 199.708   3
  -4   4   1 2775.23 211.005   2
  -4   4   1 2833.49 178.996   8
  -4   4   0 50.1706 27.1931   6
   4  -4   0 76.5583 37.8305   3
  -4   4   0 75.5985 59.3017   2
  -4   4   0 88.9900 52.2706  10
  -4   4   0 21.2812 30.8968   8
  -4   4  -1 19790.4 522.955   6
   4  -4   1 20030.5 597.407   3
  -4   4  -1 20693.8 614.827  10
  -4   4  -1 20412.3 618.972   2
  -4   4  -1 19875.3 559.030   8
   4  -4   1 20069.6 504.450   9
  -4   4  -2 199.343 60.7625   8
   4  -4   2 91.2537 53.3374   4
  -4   4  -2 194.732 55.3692   6
   4  -4   2 280.186 64.0026   3
   4  -4   3 15829.9 502.627   4
  -4   4  -3 14600.4 492.003   6
   4  -4   4 28473.0 753.172   4
  -4   4  -4 29176.5 786.002   6
   4  -4   4 27547.8 795.170   5
   4  -4   5 2024.35 177.736   4
  -4   4  -5 1895.89 189.942   6
   4  -4   5 1749.26 188.248   5
  -4   4  -6 173.754 72.3222   6
   4  -4   6 93.0297 64.7763   5
   4  -4   6 53.5137 53.2849   4
   4  -4   7 13470.6 538.544   4
   4  -4   7 14464.3 607.214   5
   4  -4   8 7610.73 411.780   4
  -4   4  -8 7498.56 453.782   6
   4  -4   8 8055.85 459.351   5
   4  -4   9 2439.37 242.657   4
   4  -4   9 2592.01 269.573   5
  -4   4  -9 2538.66 274.809   6
  -4   4 -10 234.707 121.292   6
   4  -4  10 128.006 67.5675   4
  -4   4 -11 16673.8 782.066   6
   4  -4  11 15589.9 746.327   5
  -4   4 -12 10155.4 623.600   6
   4  -4  12 8482.91 573.755   5
  -4   4 -13 1190.07 242.189   6
   4  -4  13 276.840 149.906   5
   4  -4  14 12371.5 752.101   5
  -4   4 -14 13198.7 766.496   6
  -4   4 -15 967.421 224.885   6
   4  -4  15 1074.92 252.005   5
   4  -4  16 98.6985 116.081   5
  -4   4 -16 251.500 157.928   6
  -4   4 -17 1963.99 342.023   6
   4  -4  17 1433.08 290.283   5
  -4   4 -18 183.723 135.390   6
   4  -4  18 150.403 167.101   5
   4  -4  19 39.2375 145.702   5
  -4   4 -19 79.5074 175.129   6
  -4   4 -20 85.5929 201.453   6
   4  -4  20-35.2422 179.019   5
  -4   3  23 774.244 242.843   5
   4  -3 -23 781.794 235.242  12
   4  -3 -22 2021.14 357.766  12
  -4   3  22 1621.42 335.438   5
   4  -3 -21 139.993 214.894  12
  -4   3  21-41.8392 130.170   5
   4  -3 -20 216.595 210.240  12
  -4   3  20 628.932 205.621   5
   4  -3 -19 18444.6 978.304  12
  -4   3  19 17468.8 951.709   5
   4  -3 -18 3690.53 431.592  12
  -4   3  18 2627.75 362.593   5
   4  -3 -17 245.896 187.301  12
  -4   3  17-75.2238 100.687   5
   4  -3 -16 14164.2 690.527   3
   4  -3 -16 14047.1 788.369  12
  -4   3  16 14483.9 796.309   5
   4  -3 -15 1523.29 271.933  12
  -4   3  15 1469.70 255.676   5
   4  -3 -15 1819.39 241.061   3
  -4   3  14 627.012 186.176   5
   4  -3 -14 756.525 169.442   3
   4  -3 -13 19652.4 767.797   3
  -4   3  13 19840.3 704.102   2
  -4   3  13 19232.2 838.499   5
  -4   3  12 241.441 89.9941   2
  -4   3  12 322.383 123.450   5
   4  -3 -12 258.762 107.444   3
  -4   3  11 5148.16 348.249  16
   4  -3 -11 4679.06 330.973   3
  -4   3  11 4717.16 315.166   2
  -4   3  11 4965.28 371.860   5
  -4   3  10 3560.03 303.530   5
  -4   3  10 3561.34 279.746  16
  -4   3  10 3553.97 271.146   2
   4  -3 -10 3438.54 272.282   3
   4  -3  -9 9122.88 432.758   3
  -4   3   9 7885.30 399.946   2
  -4   3   9 7976.08 433.012   5
  -4   3   9 8304.28 408.507  16
  -4   3   8 57702.6 1336.55   2
  -4   3   8 58906.0 1317.57  16
   4  -3  -8 59282.5 1347.10   3
  -4   3   8 60666.6 1387.84   5
  -4   3   7 6084.87 334.422   2
   4  -3  -7 6255.23 335.998   3
  -4   3   7 5834.74 313.906  16
  -4   3   7 6777.74 355.193   5
   4  -3  -6 14658.5 520.104   3
  -4   3   6 13880.5 482.888  16
  -4   3   6 13616.7 510.929   2
  -4   3   6 14063.1 515.728   5
  -4   3   5 16346.8 557.148   2
  -4   3   5 16300.3 520.838  16
  -4   3   5 16036.0 522.937  10
  -4   3   5 16822.3 547.119   5
   4  -3  -5 16944.5 552.283   3
  -4   3   4 52805.3 1160.64   2
  -4   3   4 50064.5 1103.48  10
  -4   3   4 51942.8 1122.51   5
   4  -3  -4 50957.7 1131.70   3
   4  -3  -3 7291.34 332.521   3
  -4   3   3 7650.24 346.007   2
  -4   3   3 7514.92 323.086  10
  -4   3   3 7292.16 321.408   5
  -4   3   3 7369.15 271.107   8
  -4   3   2 26842.7 720.282   2
   4  -3  -2 26162.8 700.470   3
  -4   3   2 26494.9 686.169  10
  -4   3   2 26490.6 601.302   8
   4  -3  -1 31751.4 803.007   3
  -4   3   1 33251.2 805.052  10
  -4   3   1 33083.3 704.334   8
  -4   3   0 4495.75 212.628   6
   4  -3   0 4845.30 182.379  14
   4  -3   0 4805.40 260.777   3
  -4   3   0 4215.21 242.323   2
   4  -3   0 4640.67 179.422   9
  -4   3   0 4745.70 209.800   8
  -4   3  -1 975.131 105.180   6
   4  -3   1 972.045 117.085   4
  -4   3  -1 969.618 114.329   2
   4  -3   1 875.684 112.153   3
   4  -3   1 827.123 65.5892   9
  -4   3  -1 981.888 98.4021   8
   4  -3   2 13981.1 474.440   4
  -4   3  -2 14292.6 462.694   6
  -4   3  -2 15277.6 482.571   2
  -4   3  -3 4482.66 254.181   6
   4  -3   3 4765.24 264.513   5
   4  -3   3 4703.89 264.579   4
  -4   3  -4 58.9709 56.0888   6
   4  -3   4 116.367 57.4565   5
  -4   3  -5 46534.4 1123.03   6
   4  -3   5 45164.6 1086.77   4
   4  -3   5 43919.5 1087.54   5
   4  -3   6 386.185 109.008   5
  -4   3  -6 506.432 120.102   6
   4  -3   6 406.275 105.907   4
   4  -3   7 3963.84 289.450   4
  -4   3  -7 4300.88 317.484   6
  -4   3  -7 4053.35 311.257  13
   4  -3   7 3867.96 290.500   5
   4  -3   8 6322.84 388.122   4
  -4   3  -8 5397.88 389.021   6
  -4   3  -8 6558.67 413.994  13
   4  -3   8 6218.72 386.477   5
   4  -3   9 17.8495 68.8367   4
  -4   3  -9 147.455 86.4044  13
  -4   3  -9 114.917 92.7820   6
   4  -3   9-10.3709 77.5781   5
   4  -3  10 9470.62 534.823   5
   4  -3  10 10093.9 541.672   4
  -4   3 -10 9628.29 565.576   6
  -4   3 -10 10300.0 569.118  13
  -4   3 -11 428.036 160.111   6
  -4   3 -11 779.805 200.266  13
   4  -3  11 350.892 151.791   5
  -4   3 -12 6522.93 503.218   6
  -4   3 -12 6939.87 504.952  13
   4  -3  12 6152.66 479.258   5
  -4   3 -13 9137.89 623.819   6
  -4   3 -13 8276.40 572.230  13
   4  -3  13 8583.88 580.874   5
  -4   3 -14 262.657 140.810  13
   4  -3  14 368.108 160.329   5
  -4   3 -14 373.675 179.310   6
  -4   3 -15 3345.61 387.405  13
   4  -3  15 3100.51 375.090   5
  -4   3 -15 3156.23 402.613   6
[truncated: 582,209 more chars]
