# Supplementary material for: NiII mol­ecular complex with a tetra­dentate amino­guanidine-derived Schiff base ligand: structural, spectroscopic and electrochemical studies and photoelectric response
Source: Acta Crystallogr E Crystallogr Commun. 2022 Jan 14;78(Pt 2):173–8. doi: 10.1107/S2056989022000317 (PMC8819441; doi:10.1107/S2056989022000317)
Supplement: Supplementary file 2 [file e-78-00173-Isup2.hkl]

data_I                                                                          
_shelx_title ' lv414 in P-1'                                                    
_shelx_refln_list_code          4                                               
_shelx_F_calc_maximum      283.75                                               
_exptl_crystal_F_000       516.00                                               
_reflns_d_resolution_high  0.5974                                               
                                                                                
loop_                                                                           
 _space_group_symop_operation_xyz                                               
 'x, y, z'                                                                      
 '-x, -y, -z'                                                                   
                                                                                
_cell_length_a     8.3057                                                       
_cell_length_b     9.2300                                                       
_cell_length_c    14.3970                                                       
_cell_angle_alpha  95.338                                                       
_cell_angle_beta  104.493                                                       
_cell_angle_gamma 112.592                                                       
                                                                                
_shelx_F_squared_multiplier     1.000                                           
                                                                                
loop_                                                                           
 _refln_index_h                                                                 
 _refln_index_k                                                                 
 _refln_index_l                                                                 
 _refln_F_squared_calc                                                          
 _refln_F_squared_meas                                                          
 _refln_F_squared_sigma                                                         
 _refln_observed_status                                                         
   2   0   0      13123.20      14152.20        80.72 o                         
   3   0   0         27.15         37.63         2.24 o                         
   4   0   0       1611.41       1573.87        18.47 o                         
   5   0   0         62.53         60.63         3.67 o                         
   6   0   0         25.79         38.24         3.92 o                         
   7   0   0         50.64         49.56         4.54 o                         
   8   0   0         10.48         16.15         3.50 o                         
   9   0   0          0.54          0.00         4.91 o                         
  10   0   0        212.63        243.71        16.72 o                         
  11   0   0          0.69          1.40         8.54 o                         
  12   0   0         88.79         76.90        14.79 o                         
 -12   1   0          1.79          0.00         9.54 o                         
 -11   1   0        105.72        120.18        17.01 o                         
 -10   1   0         30.50         30.47         9.10 o                         
  -9   1   0       1957.80       1983.05        49.28 o                         
  -8   1   0          0.71          1.24         2.57 o                         
  -7   1   0       2381.14       2427.16        41.51 o                         
  -6   1   0         15.74         12.34         2.83 o                         
  -5   1   0       4193.15       4025.87        43.87 o                         
  -4   1   0        129.75        156.80         6.56 o                         
  -3   1   0        389.58        331.40         7.27 o                         
  -2   1   0       1578.80       1719.44        26.45 o                         
   1   1   0       1402.68       1664.89        22.24 o                         
   2   1   0       1660.61       1740.88        19.50 o                         
   3   1   0        979.19        964.85        12.62 o                         
   4   1   0        439.63        439.59         9.08 o                         
   5   1   0       1730.14       1694.54        22.23 o                         
   6   1   0         62.29         63.28         4.61 o                         
   7   1   0       1176.14       1161.00        21.02 o                         
   8   1   0         11.07         17.58         4.52 o                         
   9   1   0        408.11        425.53        23.53 o                         
  10   1   0        121.94        128.26        13.03 o                         
  11   1   0         59.23         91.42        38.89 o                         
 -12   2   0        177.75        196.43        26.46 o                         
 -11   2   0          7.52         20.13         9.36 o                         
 -10   2   0        568.17        532.53        29.37 o                         
  -9   2   0        142.42        121.77        12.12 o                         
  -8   2   0        421.19        421.64        14.83 o                         
  -7   2   0         45.41         37.45         3.82 o                         
  -6   2   0          9.84         15.29         2.46 o                         
  -5   2   0        215.56        230.27         7.77 o                         
  -4   2   0       1292.25       1319.86        15.78 o                         
  -3   2   0          6.17         10.08         1.39 o                         
  -2   2   0        805.93        779.91        16.56 o                         
  -1   2   0         79.51        103.21         3.88 o                         
   0   2   0       2048.28       2233.37        30.08 o                         
   1   2   0       3459.33       3781.54        41.04 o                         
   2   2   0       4091.70       4165.34        45.85 o                         
   3   2   0        146.30        157.23         6.26 o                         
   4   2   0       1736.42       1723.19        21.09 o                         
   5   2   0         23.23         26.48         3.07 o                         
   6   2   0        345.21        324.69        10.03 o                         
   7   2   0         12.95         15.82         3.84 o                         
   8   2   0         19.54         17.19         5.41 o                         
   9   2   0        166.54        163.60        14.17 o                         
  10   2   0        132.95        110.92        12.86 o                         
  11   2   0          6.67          4.79         6.76 o                         
 -13   3   0          1.81          8.60         7.70 o                         
 -12   3   0         18.85         13.69         8.76 o                         
 -11   3   0         13.62          9.96        11.62 o                         
 -10   3   0          2.35          6.69         5.66 o                         
  -9   3   0        448.16        438.31        19.49 o                         
  -8   3   0         17.60         14.10         4.36 o                         
  -7   3   0       1772.04       1729.72        24.75 o                         
  -6   3   0         65.16         63.43         3.68 o                         
  -5   3   0       2034.52       1994.94        19.55 o                         
  -4   3   0        368.70        363.33         6.65 o                         
  -3   3   0       8011.62       8146.13        57.33 o                         
  -2   3   0          5.24          7.20         1.77 o                         
  -1   3   0       2254.18       2337.66        24.93 o                         
   0   3   0        604.74        686.81         9.75 o                         
   1   3   0        612.94        599.93        13.24 o                         
   2   3   0       2009.93       2182.31        42.34 o                         
   3   3   0         21.36         15.09         3.90 o                         
   4   3   0         97.88         96.06         4.95 o                         
   5   3   0       1775.61       1774.77        24.42 o                         
   6   3   0         30.43         35.39         4.01 o                         
   7   3   0       2352.22       2426.77        35.22 o                         
   8   3   0          1.59          4.10         4.15 o                         
   9   3   0       2427.66       2406.85        43.74 o                         
  10   3   0         54.38         51.17        14.67 o                         
 -13   4   0         16.55         24.42         9.67 o                         
 -12   4   0        368.13        414.83        23.62 o                         
 -11   4   0        120.26        136.69        13.52 o                         
 -10   4   0        559.49        555.64        21.11 o                         
  -9   4   0        165.60        153.89        10.11 o                         
  -8   4   0       1291.38       1243.79        35.98 o                         
  -7   4   0         51.98         62.62         4.93 o                         
  -6   4   0        172.63        168.44         5.13 o                         
  -5   4   0          3.73          4.08         1.12 o                         
  -4   4   0          2.72          4.47         1.28 o                         
  -3   4   0        450.84        401.80         9.58 o                         
  -2   4   0       8121.46       8596.27        76.44 o                         
  -1   4   0        123.70        218.88         6.96 o                         
   0   4   0      21350.12      22628.01       199.26 o                         
   1   4   0         82.76         58.11         4.59 o                         
   2   4   0       4696.67       4734.32       123.79 o                         
   3   4   0        119.26        116.13         7.50 o                         
   4   4   0       1474.59       1460.53        26.09 o                         
   5   4   0        471.38        450.03        12.33 o                         
   6   4   0        195.84        184.24         8.67 o                         
   7   4   0          3.73          3.76         3.68 o                         
   8   4   0         14.09         24.17         5.55 o                         
   9   4   0          1.79         11.20         6.52 o                         
  10   4   0         56.19         46.02        11.70 o                         
 -13   5   0         22.29         24.16         9.99 o                         
 -12   5   0          0.15          5.49         6.53 o                         
 -11   5   0          5.89          4.85         4.87 o                         
 -10   5   0        336.39        304.32        14.91 o                         
  -9   5   0         45.65         47.77         5.97 o                         
  -8   5   0        199.44        208.40        10.68 o                         
  -7   5   0        883.68        903.75        17.90 o                         
  -6   5   0        696.34        670.57        13.11 o                         
  -5   5   0       5505.51       5551.30        48.27 o                         
  -4   5   0        733.61        741.71        21.68 o                         
  -3   5   0       4295.68       4331.37        53.37 o                         
  -2   5   0       1081.28       1147.81        19.34 o                         
  -1   5   0       2265.32       2392.56        43.58 o                         
   0   5   0        284.48        302.69         8.61 o                         
   1   5   0          8.43         11.54         3.36 o                         
   2   5   0         42.51         48.12        10.98 o                         
   3   5   0        101.00        107.31        14.62 o                         
   4   5   0        455.31        461.30        20.72 o                         
   5   5   0        492.18        474.75        14.15 o                         
   6   5   0         18.20         20.74         6.14 o                         
   7   5   0         92.97        132.63        12.67 o                         
   8   5   0         90.64         90.03        11.47 o                         
   9   5   0        159.39        191.46        17.14 o                         
 -13   6   0          0.84          4.60        13.35 o                         
 -12   6   0        296.25        322.55        25.91 o                         
 -11   6   0          1.80          9.07         5.44 o                         
 -10   6   0        235.62        264.91        13.98 o                         
  -9   6   0         55.05         56.29         6.55 o                         
  -8   6   0        947.03        962.42        30.28 o                         
  -7   6   0        130.21        122.30         6.19 o                         
  -6   6   0       1025.16       1016.50        17.57 o                         
  -5   6   0         33.10         33.97         3.07 o                         
  -4   6   0         17.45         24.57         3.21 o                         
  -3   6   0        169.89        172.78         8.62 o                         
  -2   6   0         30.98         20.86         3.17 o                         
  -1   6   0       1321.35       1304.88        20.12 o                         
   0   6   0        935.08        904.42        14.80 o                         
   1   6   0        911.40        891.99        20.03 o                         
   2   6   0       2236.52       2232.11        70.41 o                         
   3   6   0        235.61        213.10        14.39 o                         
   4   6   0        882.99        898.23        25.43 o                         
   5   6   0        109.34        119.20        11.97 o                         
   6   6   0        315.23        286.25        17.70 o                         
   7   6   0         40.01         39.53         9.01 o                         
   8   6   0         14.93         29.32        12.10 o                         
   9   6   0         37.85         57.14        13.65 o                         
 -13   7   0         40.45         34.13        15.42 o                         
 -12   7   0         68.82         78.33        14.92 o                         
 -11   7   0          5.88          6.49         7.45 o                         
 -10   7   0          0.57          8.16         7.56 o                         
  -9   7   0        160.71        164.61        15.64 o                         
  -8   7   0         33.64         32.11         4.75 o                         
  -7   7   0       1068.85       1031.35        31.91 o                         
  -6   7   0        632.86        633.64        16.84 o                         
  -5   7   0       1557.21       1567.03        36.32 o                         
  -4   7   0       1828.49       1855.91        33.87 o                         
  -3   7   0       4716.95       4706.69        54.97 o                         
  -2   7   0        877.96        850.28        23.88 o                         
  -1   7   0       2122.55       2004.77        28.18 o                         
   0   7   0         38.38         46.67         4.38 o                         
   1   7   0       1095.41       1022.07        37.34 o                         
   2   7   0         77.23         52.77         6.97 o                         
   3   7   0          1.72          7.53         4.91 o                         
   4   7   0         43.98         42.18         6.29 o                         
   5   7   0        110.69         86.35        10.47 o                         
   6   7   0         14.10         28.67         7.60 o                         
   7   7   0        416.94        395.43        23.00 o                         
   8   7   0          3.93          3.85         6.86 o                         
 -13   8   0         36.92         52.63        13.01 o                         
 -12   8   0        296.21        274.20        19.44 o                         
 -11   8   0        198.25        196.32        33.25 o                         
 -10   8   0        863.71        906.75        75.40 o                         
  -9   8   0        186.05        200.22        14.23 o                         
  -8   8   0       1724.20       1720.79        33.72 o                         
  -7   8   0       1399.51       1409.82        28.17 o                         
  -6   8   0        766.46        760.38        19.74 o                         
  -5   8   0        186.02        177.61         9.33 o                         
  -4   8   0        228.56        227.89        10.35 o                         
  -3   8   0        317.16        287.98        10.56 o                         
  -2   8   0         26.34         36.07         4.61 o                         
  -1   8   0       1039.79        907.30        22.28 o                         
   0   8   0         85.45        135.28         8.42 o                         
   1   8   0        697.10        650.90        23.01 o                         
   2   8   0       1341.50       1322.78        33.31 o                         
   3   8   0        402.33        379.85        15.72 o                         
   4   8   0        768.65        738.32        32.70 o                         
   5   8   0        429.50        433.28        29.68 o                         
   6   8   0        197.97        226.84        49.10 o                         
   7   8   0         76.46         87.79        28.48 o                         
 -13   9   0         46.40         85.03        17.89 o                         
 -12   9   0          1.59          0.00         7.35 o                         
 -11   9   0         20.98         31.99        12.65 o                         
 -10   9   0        358.93        335.60        24.15 o                         
  -9   9   0         57.18         63.77         7.39 o                         
  -8   9   0        296.80        283.65        14.90 o                         
  -7   9   0        671.03        687.13        20.23 o                         
  -6   9   0         86.97         86.47         7.47 o                         
  -5   9   0       1087.87       1055.82        24.78 o                         
  -4   9   0        428.67        431.95        15.23 o                         
  -3   9   0       1265.21       1252.05        31.92 o                         
  -2   9   0        289.77        297.96        11.74 o                         
  -1   9   0        380.75        410.72        15.61 o                         
   0   9   0        576.74        579.39        18.83 o                         
   1   9   0        847.93        841.28        24.20 o                         
   2   9   0        177.47        177.67        11.08 o                         
   3   9   0         77.68         74.21         9.43 o                         
   4   9   0          1.48          2.89         6.05 o                         
   5   9   0          5.54          5.01         6.84 o                         
   6   9   0         11.33         23.62        10.14 o                         
 -12  10   0          2.99          0.00         8.26 o                         
 -11  10   0         15.41         16.79        13.60 o                         
 -10  10   0          9.87         35.85        10.58 o                         
  -9  10   0        112.73        115.32        11.60 o                         
  -8  10   0        535.52        516.68        18.87 o                         
  -7  10   0        525.65        505.38        18.36 o                         
  -6  10   0       1046.47       1026.33        26.02 o                         
  -5  10   0        461.98        455.89        16.98 o                         
  -4  10   0         59.28         50.31         7.67 o                         
  -3  10   0        206.72        189.85        10.15 o                         
  -2  10   0          2.04          4.27         3.42 o                         
  -1  10   0        138.00        173.23         9.98 o                         
   0  10   0        210.72        179.14        13.36 o                         
   1  10   0        129.20        138.45        12.37 o                         
   2  10   0        543.13        565.05        24.85 o                         
   3  10   0        535.26        551.94        25.75 o                         
   4  10   0        266.96        256.18        22.59 o                         
   5  10   0         54.86         57.73        28.10 o                         
 -12  11   0        150.92        151.63        15.97 o                         
 -11  11   0          6.90         15.98         8.23 o                         
 -10  11   0        149.43        133.47        13.60 o                         
  -9  11   0         13.49          9.33         5.01 o                         
  -8  11   0          5.99          8.25         5.49 o                         
  -7  11   0        163.29        133.55        10.22 o                         
  -6  11   0        292.20        308.84        20.22 o                         
  -5  11   0        363.02        380.64        17.28 o                         
  -4  11   0        685.50        645.58        21.51 o                         
  -3  11   0        807.43        825.64        22.27 o                         
  -2  11   0        524.69        520.16        25.47 o                         
  -1  11   0        924.78        899.63        41.48 o                         
   0  11   0        111.22        125.84        12.03 o                         
   1  11   0        435.29        416.30        40.46 o                         
   2  11   0       1045.40       1033.97        61.28 o                         
   3  11   0         67.44         76.23        19.43 o                         
   4  11   0         72.73         75.13        18.28 o                         
 -12  12   0        102.48        154.30        20.81 o                         
 -11  12   0         65.71         98.53        19.59 o                         
 -10  12   0        265.43        265.73        49.77 o                         
  -9  12   0        268.84        280.81        16.37 o                         
  -8  12   0        606.26        633.21        27.33 o                         
  -7  12   0       1189.63       1173.60        31.67 o                         
  -6  12   0        450.50        423.55        18.60 o                         
  -5  12   0        328.91        306.00        13.94 o                         
  -4  12   0        176.57        198.43        12.75 o                         
  -3  12   0         41.75         54.14         7.88 o                         
  -2  12   0         12.55         13.26         4.88 o                         
  -1  12   0        493.50        542.54        31.59 o                         
   0  12   0          0.16         21.42        16.32 o                         
   1  12   0        154.09        176.65        26.07 o                         
   2  12   0        256.72        242.04        31.00 o                         
   3  12   0         66.81         36.89        15.71 o                         
 -11  13   0         13.56         46.63        14.05 o                         
 -10  13   0          7.21         12.40         5.91 o                         
  -9  13   0          6.16         11.11         9.64 o                         
  -8  13   0          6.99         18.96         6.24 o                         
  -7  13   0          9.97          3.88         5.29 o                         
  -6  13   0          5.68         16.80         6.03 o                         
  -5  13   0          1.93          9.73         5.04 o                         
  -4  13   0         25.55         12.39         6.50 o                         
  -3  13   0         16.59         26.22         9.92 o                         
  -2  13   0        209.96        231.52        26.10 o                         
  -1  13   0         73.46         57.24        17.64 o                         
   0  13   0        250.15        292.86        36.60 o                         
   1  13   0        263.29        308.91        36.70 o                         
 -10  14   0          8.86          6.26         8.19 o                         
  -9  14   0        141.94        161.05        13.77 o                         
  -8  14   0        126.60        120.00        11.79 o                         
  -7  14   0        312.37        298.74        17.75 o                         
  -6  14   0        147.98        168.23        16.31 o                         
  -5  14   0        625.57        638.60        29.96 o                         
  -4  14   0         76.51         79.78        13.46 o                         
  -3  14   0        318.84        272.76        36.23 o                         
  -2  14   0          8.52         17.27        11.59 o                         
  -1  14   0        180.62        163.53        29.35 o                         
  -8  15   0         56.11         48.24        10.35 o                         
  -7  15   0          2.50          5.64         8.93 o                         
  -6  15   0          2.11          0.00        10.50 o                         
  -5  15   0         36.94         32.44        17.67 o                         
  -4  15   0        119.33        132.73        27.66 o                         
   3 -15   1        551.16        635.89        55.13 o                         
   4 -15   1        108.13         69.07        19.39 o                         
   5 -15   1        477.67        501.47        34.04 o                         
   6 -15   1         46.94         56.93        11.51 o                         
   7 -15   1        414.74        399.93        27.94 o                         
   8 -15   1          8.05          7.77         9.80 o                         
   0 -14   1        399.07        362.68        40.63 o                         
   1 -14   1         18.14         27.84        16.01 o                         
   2 -14   1        388.26        377.53        41.60 o                         
   3 -14   1         34.81         17.52        12.62 o                         
   4 -14   1         27.59         40.42        12.79 o                         
   5 -14   1          8.25         16.78         7.34 o                         
   6 -14   1         66.80         73.02         9.96 o                         
   7 -14   1          4.19          0.00         6.38 o                         
   8 -14   1        203.04        208.05        17.73 o                         
   9 -14   1          0.36          3.27         7.11 o                         
  10 -14   1        102.99        116.49        14.47 o                         
  -1 -13   1         34.76         45.60        19.23 o                         
   0 -13   1          1.12         16.32        15.89 o                         
   1 -13   1          3.27          3.01        13.46 o                         
   2 -13   1         20.14         33.15        20.78 o                         
   3 -13   1         10.32          8.90         8.10 o                         
   4 -13   1         39.41         52.70        10.66 o                         
   5 -13   1        103.02         93.70         9.34 o                         
   6 -13   1          0.75          9.14         5.66 o                         
   7 -13   1        686.62        694.70        22.42 o                         
   8 -13   1         32.88         27.20         6.82 o                         
   9 -13   1        513.59        534.62        23.27 o                         
  10 -13   1          0.65          6.21         5.20 o                         
  11 -13   1         10.68          9.64         8.70 o                         
  -3 -12   1          2.96          0.00        12.39 o                         
  -2 -12   1        876.54        880.91        59.37 o                         
  -1 -12   1         91.69         82.59        21.72 o                         
   0 -12   1       1678.03       1792.09        61.68 o                         
   1 -12   1         90.73        101.08        30.20 o                         
   2 -12   1        279.31        291.61        16.16 o                         
   3 -12   1          5.26          5.17         5.86 o                         
   4 -12   1        190.10        210.83        14.43 o                         
   5 -12   1         22.26         25.22         5.61 o                         
   6 -12   1          0.52          4.92         4.37 o                         
   7 -12   1         91.93         82.05        10.25 o                         
   8 -12   1        206.58        193.37        13.34 o                         
   9 -12   1         19.63         23.38         6.20 o                         
  10 -12   1        430.48        388.47        23.74 o                         
  11 -12   1          8.52          5.26         9.10 o                         
  -4 -11   1         11.91         23.05        13.51 o                         
  -3 -11   1        206.60        224.78        29.08 o                         
  -2 -11   1         48.36         45.69        16.85 o                         
  -1 -11   1         14.21         20.75         8.53 o                         
   0 -11   1         10.38         21.22         9.35 o                         
   1 -11   1        183.19        198.58        12.46 o                         
   2 -11   1         67.89         82.36         7.55 o                         
   3 -11   1        682.79        672.60        17.73 o                         
   4 -11   1          1.15          4.63         3.39 o                         
   5 -11   1        927.23        905.26        22.62 o                         
   6 -11   1         30.40         25.92         5.42 o                         
   7 -11   1       1225.97       1163.82        29.58 o                         
   8 -11   1         25.56         18.31         8.10 o                         
   9 -11   1        443.14        457.65        33.07 o                         
  10 -11   1         13.63          8.05         6.57 o                         
  11 -11   1        277.37        261.77        24.68 o                         
  12 -11   1          4.00          0.00         6.73 o                         
  -5 -10   1         12.03         14.38        12.51 o                         
  -3 -10   1         11.90         27.13        13.13 o                         
  -2 -10   1        622.45        618.56        32.50 o                         
  -1 -10   1          2.30          4.61         4.69 o                         
   0 -10   1       1683.95       1732.74        41.82 o                         
   1 -10   1         86.05         90.81         8.26 o                         
   2 -10   1       2830.32       2644.46        48.99 o                         
   3 -10   1          2.35          3.76         2.71 o                         
   4 -10   1        757.93        748.14        21.53 o                         
   5 -10   1         93.64         88.36         7.98 o                         
   6 -10   1        211.71        220.65        15.00 o                         
   7 -10   1         31.58         16.86         4.43 o                         
   8 -10   1        312.78        291.17        15.54 o                         
   9 -10   1         47.45         40.76         6.75 o                         
  10 -10   1         20.91          3.44        13.39 o                         
  11 -10   1         52.44         66.22        10.86 o                         
  12 -10   1          5.31         13.13         7.33 o                         
  -6  -9   1          2.20          3.65        11.10 o                         
  -5  -9   1        352.64        340.61       104.36 o                         
  -4  -9   1         46.76         51.03         8.80 o                         
  -3  -9   1        635.71        616.20        22.37 o                         
  -2  -9   1        105.13         83.93         8.88 o                         
  -1  -9   1        121.25        137.44        14.32 o                         
   0  -9   1          7.23          0.00         3.97 o                         
   1  -9   1         94.41         76.71         6.85 o                         
   2  -9   1        520.71        474.19        20.19 o                         
   3  -9   1        146.36        178.01        12.40 o                         
   4  -9   1        615.72        568.21        27.07 o                         
   5  -9   1        979.60       1015.22        23.81 o                         
   6  -9   1        114.32        108.07         8.00 o                         
   7  -9   1       3130.38       3096.15        52.86 o                         
   8  -9   1        219.09        227.95        12.09 o                         
   9  -9   1       1034.81       1047.12        27.62 o                         
  10  -9   1          6.22          1.44         6.81 o                         
  11  -9   1         96.29        105.39        11.46 o                         
  12  -9   1         54.54         48.67        10.06 o                         
  13  -9   1         28.18         24.65         8.05 o                         
  -7  -8   1         49.78         42.79        13.15 o                         
  -6  -8   1          1.75          7.93         7.61 o                         
  -5  -8   1         42.65         51.17        10.73 o                         
  -4  -8   1         80.25         86.73        17.84 o                         
  -3  -8   1         36.51         33.76         6.99 o                         
  -2  -8   1       2022.41       1871.58        43.00 o                         
  -1  -8   1        228.81        232.66        11.41 o                         
   0  -8   1       2058.13       2072.07        35.52 o                         
   1  -8   1         83.73        101.45         6.22 o                         
   2  -8   1       1683.03       1758.78        30.77 o                         
   3  -8   1         22.46         31.88         4.50 o                         
   4  -8   1       1270.53       1258.56        36.48 o                         
   5  -8   1         13.09         13.61         4.48 o                         
   6  -8   1        621.58        624.01        22.40 o                         
   7  -8   1         63.90         51.91         6.56 o                         
   8  -8   1         17.83         19.74         4.17 o                         
   9  -8   1          1.21          0.00         6.09 o                         
  10  -8   1        250.93        262.15        24.66 o                         
  11  -8   1          9.86          3.34         6.02 o                         
  12  -8   1        202.47        204.57        17.19 o                         
  13  -8   1         20.81         28.40        12.33 o                         
  -8  -7   1         36.81         43.67         9.66 o                         
  -7  -7   1        596.53        628.79        28.73 o                         
  -6  -7   1        190.16        192.39        15.02 o                         
  -5  -7   1       1029.02       1041.72        32.53 o                         
  -4  -7   1         38.75         58.64        10.25 o                         
  -3  -7   1       1278.51       1282.92        63.72 o                         
  -2  -7   1         48.10         45.48        13.02 o                         
  -1  -7   1        681.13        682.66        18.38 o                         
   0  -7   1          1.02          5.89         2.03 o                         
   1  -7   1         83.84        112.55         5.96 o                         
   2  -7   1         11.10         12.71         2.97 o                         
   3  -7   1          4.85          9.62         2.98 o                         
   4  -7   1        385.93        383.78        18.52 o                         
   5  -7   1       2020.22       1976.46        31.14 o                         
   6  -7   1         33.94         37.93         5.49 o                         
   7  -7   1        955.72        931.20        22.26 o                         
   8  -7   1        441.95        428.12        17.78 o                         
   9  -7   1       1397.98       1348.78        55.59 o                         
  10  -7   1          6.41         22.06         8.80 o                         
  11  -7   1        513.99        498.92        24.63 o                         
  12  -7   1          8.33         19.28         9.08 o                         
  13  -7   1         17.88         52.63        23.55 o                         
  -9  -6   1         28.06         40.45        13.03 o                         
  -8  -6   1        382.57        405.95        23.73 o                         
  -7  -6   1         45.93         47.17         9.95 o                         
  -6  -6   1        103.36        105.03         9.49 o                         
  -5  -6   1          1.84          5.43         3.63 o                         
  -4  -6   1         86.34         82.83         9.99 o                         
  -3  -6   1         13.27          9.50         4.72 o                         
  -2  -6   1        115.43        122.12        11.10 o                         
  -1  -6   1        926.53        962.28        18.56 o                         
   0  -6   1       2874.36       2831.75        32.37 o                         
   1  -6   1        701.53        750.91        16.49 o                         
   2  -6   1       3683.64       3530.38        57.14 o                         
   3  -6   1        468.08        474.71        14.75 o                         
   4  -6   1       3838.24       3719.22        50.23 o                         
   5  -6   1        936.86        877.26        15.63 o                         
   6  -6   1       1575.41       1519.81        20.75 o                         
   7  -6   1        105.64        101.17         6.09 o                         
   8  -6   1          9.77          6.54         2.85 o                         
   9  -6   1         70.15         67.39         7.29 o                         
  10  -6   1          1.00          5.31         4.02 o                         
  11  -6   1         66.37         59.47         7.72 o                         
  12  -6   1         32.05         55.21        13.94 o                         
  13  -6   1         39.53         48.42        12.23 o                         
  -9  -5   1          4.06          0.00         9.69 o                         
  -8  -5   1         49.52         39.98         7.41 o                         
  -7  -5   1         20.19         32.21         6.71 o                         
  -6  -5   1        272.47        289.60        13.97 o                         
  -5  -5   1        285.18        286.09        11.10 o                         
  -4  -5   1       1023.71       1017.38        30.72 o                         
  -3  -5   1       2600.72       2549.81        48.77 o                         
  -2  -5   1        286.46        295.11        13.73 o                         
  -1  -5   1       2811.03       2853.20        33.85 o                         
   0  -5   1       1123.95       1246.63        15.25 o                         
   1  -5   1        641.01        556.85        15.75 o                         
   2  -5   1        898.51       1125.32        18.70 o                         
   3  -5   1        669.60        735.95        22.32 o                         
   4  -5   1         13.90         23.01         2.50 o                         
   5  -5   1       1015.35        990.85        16.00 o                         
   6  -5   1        523.31        499.51        10.04 o                         
   7  -5   1       2265.03       2295.42        37.94 o                         
   8  -5   1        216.09        215.93        11.50 o                         
   9  -5   1        361.07        351.76        15.16 o                         
  10  -5   1        272.81        266.18        14.34 o                         
  11  -5   1        306.23        319.05        25.33 o                         
  12  -5   1         60.76         47.30        11.86 o                         
  13  -5   1         56.24         32.03         7.59 o                         
 -10  -4   1        248.89        246.18        27.95 o                         
  -9  -4   1        116.86        120.63        10.61 o                         
  -8  -4   1        395.55        406.92        16.83 o                         
  -7  -4   1       1089.00       1045.02        24.20 o                         
  -6  -4   1        654.75        643.63        17.43 o                         
  -5  -4   1        145.02        142.56         7.02 o                         
  -4  -4   1        114.39        113.28         6.88 o                         
  -3  -4   1         51.06         41.06         4.45 o                         
  -2  -4   1        160.23        141.20         7.32 o                         
  -1  -4   1       2177.20       2218.78        26.48 o                         
   0  -4   1       3092.37       3049.42        25.42 o                         
   1  -4   1       3375.95       3682.29        43.06 o                         
   2  -4   1      10071.78      10368.82       126.29 o                         
   3  -4   1       2251.00       2420.82        35.17 o                         
   4  -4   1       1604.87       1570.80        17.99 o                         
   5  -4   1        937.31        936.06        12.35 o                         
   6  -4   1       1071.45       1011.96        14.75 o                         
   7  -4   1         77.27         75.16         4.84 o                         
   8  -4   1        251.98        252.93        13.67 o                         
   9  -4   1         12.75         12.63         5.16 o                         
  10  -4   1          4.32          0.00         4.68 o                         
  11  -4   1         15.02         13.03         8.03 o                         
  12  -4   1         57.13         67.06        10.63 o                         
  13  -4   1         19.48         32.13         8.86 o                         
 -11  -3   1          7.58          0.00        15.75 o                         
 -10  -3   1          6.50          9.05         7.08 o                         
  -9  -3   1        213.95        201.09        12.26 o                         
  -8  -3   1         44.32         49.00         6.50 o                         
  -7  -3   1       2803.21       2799.31        37.24 o                         
  -6  -3   1        595.86        607.62        14.47 o                         
  -5  -3   1       1570.20       1580.49        22.55 o                         
  -4  -3   1        976.69        932.26        16.73 o                         
  -3  -3   1       2200.39       2075.41        31.30 o                         
  -2  -3   1        391.85        348.03         9.62 o                         
  -1  -3   1       1497.57       1404.14        21.80 o                         
   0  -3   1       1248.03       1274.72        23.61 o                         
   1  -3   1      12201.83      12903.28       104.25 o                         
   2  -3   1        441.58        497.06        11.05 o                         
   3  -3   1       1568.71       1661.31        24.03 o                         
   4  -3   1         73.55         71.52         3.05 o                         
   5  -3   1        231.20        228.22         5.98 o                         
   6  -3   1        365.49        350.86         8.22 o                         
   7  -3   1        253.99        256.53        10.63 o                         
   8  -3   1        359.11        344.20        13.23 o                         
   9  -3   1        819.87        800.03        26.58 o                         
  10  -3   1        256.92        246.24        21.93 o                         
  11  -3   1        290.07        336.19        25.39 o                         
  12  -3   1         50.32         67.63        12.30 o                         
 -11  -2   1         69.61         71.82        13.48 o                         
 -10  -2   1        105.43        126.64        13.68 o                         
  -9  -2   1        121.29        130.51         9.74 o                         
  -8  -2   1       1248.50       1239.13        27.06 o                         
  -7  -2   1        856.46        838.29        20.04 o                         
  -6  -2   1        616.13        603.37        16.22 o                         
  -5  -2   1        193.17        202.17         7.16 o                         
  -4  -2   1        263.19        250.93         7.74 o                         
  -3  -2   1         36.42         35.59         2.96 o                         
  -2  -2   1        790.14        766.44        12.99 o                         
  -1  -2   1       3976.09       4293.10        50.49 o                         
   0  -2   1        873.31        954.46        13.79 o                         
   1  -2   1       9032.26       9828.45       245.58 o                         
   2  -2   1       1083.49       1111.03        16.35 o                         
   3  -2   1       6369.36       6693.93        60.01 o                         
   4  -2   1       2883.71       2685.67        29.56 o                         
   5  -2   1        978.07        932.14        14.87 o                         
   6  -2   1        962.07        903.34        16.43 o                         
   7  -2   1        525.36        500.94        16.39 o                         
   8  -2   1        414.52        413.05        14.87 o                         
   9  -2   1        307.05        285.71        18.31 o                         
  10  -2   1         70.43         64.59        12.50 o                         
  11  -2   1        280.10        245.71        31.83 o                         
  12  -2   1         31.62         37.22        14.62 o                         
 -11  -1   1          1.71          3.52         8.84 o                         
 -10  -1   1          0.87          3.47         5.32 o                         
  -9  -1   1         22.15         24.72         5.67 o                         
  -8  -1   1         63.30         67.46         5.63 o                         
  -7  -1   1          8.29          7.29         2.86 o                         
  -6  -1   1       1325.75       1298.01        22.39 o                         
  -5  -1   1         18.76         13.29         2.14 o                         
  -4  -1   1       3108.12       3099.04        29.98 o                         
  -3  -1   1       2674.80       2709.09        26.81 o                         
  -2  -1   1       1747.83       1757.12        17.29 o                         
  -1  -1   1      11926.18      12912.63       120.18 o                         
   2  -1   1      32649.04      35867.39       356.28 o                         
   3  -1   1       1807.02       1800.89        17.89 o                         
   4  -1   1         32.29         36.01         2.65 o                         
   5  -1   1         12.23         22.94         3.73 o                         
   6  -1   1        269.90        252.47         8.49 o                         
   7  -1   1        105.18         87.59         5.72 o                         
   8  -1   1        525.75        534.43        21.82 o                         
   9  -1   1        280.57        249.25        18.46 o                         
  10  -1   1        436.02        485.02        29.52 o                         
  11  -1   1        208.40        221.13        22.00 o                         
  12  -1   1        160.81        186.92        21.74 o                         
 -12   0   1         51.36         66.65        14.18 o                         
 -11   0   1         22.05         14.31         7.89 o                         
 -10   0   1        111.31        117.86        11.90 o                         
  -9   0   1        658.18        678.92        18.88 o                         
  -8   0   1        963.99        956.32        21.07 o                         
  -7   0   1       1741.96       1751.42        27.61 o                         
  -6   0   1       1978.28       1942.67        27.21 o                         
  -5   0   1        204.78        197.35         7.45 o                         
  -4   0   1       2026.00       2082.63        23.97 o                         
  -3   0   1         21.66         34.93         2.00 o                         
  -2   0   1        542.98        651.85         8.43 o                         
   1   0   1       3474.69       4034.88        54.70 o                         
   2   0   1      21948.79      24272.86       263.24 o                         
   3   0   1       4752.17       5062.76        39.47 o                         
   4   0   1        201.38        190.08         5.38 o                         
   5   0   1       2254.66       2178.75        23.42 o                         
   6   0   1        698.52        686.61        13.09 o                         
   7   0   1        297.81        272.71        10.22 o                         
   8   0   1        425.88        433.12        19.59 o                         
   9   0   1         75.53         70.96        10.11 o                         
  10   0   1        131.36        161.90        14.40 o                         
  11   0   1         11.89         22.98        12.37 o                         
  12   0   1          5.42          5.13        14.95 o                         
 -12   1   1        133.76        157.41        19.28 o                         
 -11   1   1         59.67         61.21        13.13 o                         
 -10   1   1        133.52        129.14        14.99 o                         
  -9   1   1         48.08         37.17         5.56 o                         
  -8   1   1        117.54        116.93         7.13 o                         
  -7   1   1       1034.30       1103.06        22.28 o                         
  -6   1   1        302.18        297.48        10.14 o                         
  -5   1   1        402.16        404.72         9.97 o                         
  -4   1   1        924.83        862.96        13.12 o                         
  -3   1   1        353.71        349.91         6.75 o                         
  -2   1   1      10333.42      10868.07       111.00 o                         
   1   1   1      12525.57      13489.97       149.82 o                         
   2   1   1       2185.41       2258.15        21.52 o                         
   3   1   1       1353.72       1351.05        15.73 o                         
   4   1   1        104.10        101.05         3.92 o                         
   5   1   1        382.36        377.15         8.84 o                         
   6   1   1         66.17         68.56         4.46 o                         
   7   1   1         10.46         18.40         3.55 o                         
   8   1   1        174.67        193.25        11.55 o                         
   9   1   1        230.12        220.58        16.10 o                         
  10   1   1        392.23        408.62        22.86 o                         
  11   1   1         56.73         85.94        12.30 o                         
 -12   2   1         15.26         30.48         8.54 o                         
 -11   2   1        207.59        188.72        23.75 o                         
 -10   2   1        163.15        170.73        13.23 o                         
  -9   2   1        508.94        503.38        20.99 o                         
  -8   2   1        350.83        345.41        11.44 o                         
  -7   2   1       2916.50       2922.77        38.95 o                         
  -6   2   1        414.60        384.82        10.59 o                         
  -5   2   1       2561.86       2556.25        26.32 o                         
  -4   2   1       1881.67       1827.08        19.49 o                         
  -3   2   1       1187.91       1356.79        17.45 o                         
  -2   2   1        181.63        190.81         4.44 o                         
  -1   2   1        191.18        221.26         4.59 o                         
   0   2   1         87.90         77.56         3.58 o                         
   1   2   1       9538.65      10498.68       124.20 o                         
   2   2   1        770.93        792.80        15.57 o                         
   3   2   1       2383.09       2462.31        32.12 o                         
   4   2   1         62.67         46.06         3.63 o                         
   5   2   1       1229.24       1185.08        17.31 o                         
   6   2   1        308.07        309.86         9.27 o                         
   7   2   1        879.48        877.42        19.64 o                         
   8   2   1        206.84        223.36        11.76 o                         
   9   2   1       1259.79       1246.98        46.18 o                         
  10   2   1         10.32         21.54        10.14 o                         
  11   2   1        469.87        461.61        26.55 o                         
 -13   3   1         19.45         33.31        11.16 o                         
 -12   3   1        249.45        230.57        17.80 o                         
 -11   3   1         42.01         48.93        14.02 o                         
 -10   3   1        339.69        344.72        16.07 o                         
  -9   3   1         59.28         61.25         8.03 o                         
  -8   3   1        124.65        118.96        10.46 o                         
  -7   3   1         84.70         82.33         5.01 o                         
  -6   3   1        329.21        317.78         8.13 o                         
  -5   3   1          4.53          4.71         1.16 o                         
  -4   3   1       2662.32       2556.76        34.54 o                         
  -3   3   1        365.22        385.61         7.79 o                         
  -2   3   1       2570.79       2759.71        28.99 o                         
  -1   3   1       2556.92       2837.68        31.64 o                         
   0   3   1       7482.35       7979.01        69.53 o                         
   1   3   1       1166.05       1217.97        26.24 o                         
   2   3   1       7508.36       7960.61        78.90 o                         
   3   3   1       1686.13       1715.01        29.11 o                         
   4   3   1        244.18        238.04         7.41 o                         
   5   3   1        140.83        143.19         6.25 o                         
   6   3   1          4.41         10.04         3.17 o                         
   7   3   1         56.71         54.12         5.62 o                         
   8   3   1        108.95        100.90        12.08 o                         
   9   3   1        225.36        221.72        27.62 o                         
  10   3   1        128.29        165.53        16.08 o                         
 -13   4   1          0.09          4.63         6.45 o                         
 -12   4   1          7.44         23.82         8.41 o                         
 -11   4   1         98.83        101.36        10.48 o                         
 -10   4   1         58.22         60.41         8.27 o                         
  -9   4   1        942.74        930.68        24.48 o                         
  -8   4   1        141.53        135.70         8.60 o                         
  -7   4   1       1392.85       1363.88        19.54 o                         
  -6   4   1       1141.57       1112.84        15.53 o                         
  -5   4   1       2982.50       3150.31        33.21 o                         
  -4   4   1        233.47        215.07         5.71 o                         
  -3   4   1       4732.54       5085.20        49.34 o                         
  -2   4   1         63.92         48.66         3.53 o                         
  -1   4   1       3040.86       3353.50        34.59 o                         
   0   4   1         97.40        156.22         5.66 o                         
   1   4   1          3.45         12.67         4.59 o                         
   2   4   1        516.17        573.25        18.71 o                         
   3   4   1       1925.35       1886.11        38.80 o                         
   4   4   1        152.48        143.40         5.87 o                         
   5   4   1        723.75        719.79        16.18 o                         
   6   4   1         52.77         49.30         5.05 o                         
   7   4   1        629.17        642.21        18.25 o                         
   8   4   1        169.71        145.99        12.05 o                         
   9   4   1          8.36         12.74         7.85 o                         
  10   4   1         21.75         19.91         9.15 o                         
 -13   5   1         25.73         12.83         9.67 o                         
 -12   5   1        261.49        262.73        15.97 o                         
 -11   5   1        110.35        113.29        12.70 o                         
 -10   5   1        433.54        455.31        18.15 o                         
  -9   5   1        458.93        460.86        16.90 o                         
  -8   5   1         33.58         36.52         5.01 o                         
  -7   5   1        118.42        121.10         5.25 o                         
  -6   5   1        426.85        450.32        11.39 o                         
  -5   5   1          4.69          5.46         1.55 o                         
  -4   5   1        923.17        925.57        17.41 o                         
  -3   5   1        331.44        357.43        10.11 o                         
  -2   5   1       7352.62       7889.73        73.16 o                         
  -1   5   1        662.42        672.21        12.73 o                         
   0   5   1       4312.83       4166.12        55.98 o                         
   1   5   1        442.75        489.50        26.12 o                         
   2   5   1       2644.51       2530.95        72.36 o                         
   3   5   1        102.14        116.53         8.11 o                         
   4   5   1       1019.65        958.22        17.77 o                         
   5   5   1        227.09        226.44        10.32 o                         
   6   5   1         36.76         33.07         5.67 o                         
   7   5   1         12.77         17.28        11.94 o                         
   8   5   1          0.21          4.68         6.67 o                         
   9   5   1         13.99         13.84        13.79 o                         
 -13   6   1         19.62         10.28         8.84 o                         
 -12   6   1         29.01         31.93         8.55 o                         
 -11   6   1         14.32          8.80         6.02 o                         
 -10   6   1         36.37         24.10         7.14 o                         
  -9   6   1        771.91        756.15        24.33 o                         
  -8   6   1        102.91        108.32         6.97 o                         
  -7   6   1       3487.77       3427.76        40.50 o                         
  -6   6   1        242.07        235.32         7.47 o                         
  -5   6   1       5112.07       5186.39        65.74 o                         
  -4   6   1        410.09        395.26        11.81 o                         
  -3   6   1       2865.73       2951.31        37.81 o                         
  -2   6   1         58.10         48.15         3.88 o                         
  -1   6   1        800.43        771.29        16.28 o                         
   0   6   1         55.97         48.78         3.42 o                         
   1   6   1          0.02          3.64         3.05 o                         
   2   6   1         56.21         53.12         7.07 o                         
   3   6   1        274.08        268.15        12.89 o                         
   4   6   1         29.26         28.39         4.57 o                         
   5   6   1        614.00        575.71        19.15 o                         
   6   6   1          7.74          5.72         5.26 o                         
   7   6   1        399.22        408.90        22.41 o                         
   8   6   1         18.59         24.37         8.11 o                         
 -13   7   1          9.17         27.90        10.83 o                         
 -12   7   1        361.78        382.58        22.56 o                         
 -11   7   1          9.02         18.95         6.80 o                         
 -10   7   1        876.79        891.37        31.88 o                         
  -9   7   1         25.44         23.96         6.03 o                         
  -8   7   1       1014.35       1009.24        22.00 o                         
  -7   7   1        241.56        239.20        16.24 o                         
  -6   7   1        203.20        198.00         9.33 o                         
  -5   7   1        212.39        215.50         9.62 o                         
  -4   7   1        318.61        319.09        11.51 o                         
  -3   7   1         39.16         31.59         3.95 o                         
  -2   7   1       1092.68       1060.55        19.75 o                         
  -1   7   1         26.04         21.09         2.90 o                         
   0   7   1       1985.71       2033.69        30.00 o                         
   1   7   1          6.86          0.00         3.51 o                         
   2   7   1       1302.13       1325.42        24.74 o                         
   3   7   1         30.97         22.28         4.35 o                         
   4   7   1       1758.19       1686.51        32.53 o                         
   5   7   1          1.76         11.35         5.59 o                         
   6   7   1        219.89        217.13        16.33 o                         
   7   7   1         20.08         20.44         8.27 o                         
   8   7   1         17.22          6.78        10.70 o                         
 -13   8   1         65.23         89.05        12.60 o                         
 -12   8   1          9.46         29.99        11.38 o                         
 -11   8   1         27.40         25.76         9.66 o                         
 -10   8   1         60.57         55.56        10.51 o                         
  -9   8   1        261.18        239.68        24.69 o                         
  -8   8   1          6.18          6.85         6.18 o                         
  -7   8   1       1080.85       1087.84        24.58 o                         
  -6   8   1        166.66        160.45         9.00 o                         
  -5   8   1       6208.92       6210.72        70.45 o                         
  -4   8   1          8.43          7.26         4.69 o                         
  -3   8   1       2650.12       2630.41        37.97 o                         
  -2   8   1        480.40        427.60        13.15 o                         
  -1   8   1        876.45        918.95        17.98 o                         
   0   8   1        598.76        565.03        18.87 o                         
   1   8   1          4.75          4.07         3.49 o                         
   2   8   1        107.82         86.47         7.44 o                         
   3   8   1          1.32          3.30         4.69 o                         
   4   8   1         38.09         40.98         8.47 o                         
   5   8   1        173.65        190.83        19.25 o                         
   6   8   1          3.94          0.00         8.37 o                         
   7   8   1        226.25        265.86        24.81 o                         
 -13   9   1          1.16          0.00         8.70 o                         
 -12   9   1        182.29        213.35        29.93 o                         
 -11   9   1         26.25         28.92         9.47 o                         
 -10   9   1         29.02         31.79         8.97 o                         
  -9   9   1         17.87         24.66         5.29 o                         
  -8   9   1         18.59         17.87         5.92 o                         
  -7   9   1        216.52        211.81        11.39 o                         
  -6   9   1       1000.38        934.01        23.57 o                         
  -5   9   1         22.95         22.80         4.23 o                         
  -4   9   1         18.25         12.57         3.94 o                         
  -3   9   1         12.21         14.55         3.79 o                         
  -2   9   1        873.00        917.15        21.19 o                         
  -1   9   1         51.39         47.07         5.37 o                         
   0   9   1       1843.70       1707.58        34.39 o                         
   1   9   1          6.34         10.42         4.34 o                         
   2   9   1       1667.96       1706.40        43.03 o                         
   3   9   1          1.49          8.57         5.69 o                         
   4   9   1        694.89        668.48        34.62 o                         
   5   9   1         36.87         49.25        15.00 o                         
   6   9   1        143.38        164.84        16.81 o                         
 -13  10   1        117.67        134.61        15.16 o                         
 -12  10   1          1.40          0.00        12.35 o                         
 -11  10   1        139.69        119.70        15.83 o                         
 -10  10   1         38.35         51.90         9.38 o                         
  -9  10   1        269.18        263.63        14.34 o                         
  -8  10   1         13.95         11.44         5.25 o                         
  -7  10   1        706.80        699.81        21.85 o                         
  -6  10   1          0.87          3.19         3.88 o                         
  -5  10   1       2748.52       2696.30        45.08 o                         
  -4  10   1         16.14         15.23         4.59 o                         
  -3  10   1       1118.18       1115.70        27.54 o                         
  -2  10   1        119.23         91.85         8.00 o                         
  -1  10   1       1325.33       1306.97        36.10 o                         
   0  10   1          4.98          1.14         4.27 o                         
   1  10   1        420.53        449.29        22.75 o                         
   2  10   1          9.13         21.29         6.99 o                         
   3  10   1         11.31         27.77         9.56 o                         
   4  10   1        120.47        130.09        14.73 o                         
   5  10   1         81.85         85.80        16.33 o                         
 -12  11   1        211.29        233.73        32.70 o                         
 -11  11   1         51.13         43.43        12.77 o                         
 -10  11   1        783.83        774.18        40.77 o                         
  -9  11   1          3.02          8.30         5.57 o                         
  -8  11   1       1008.26        977.12        52.86 o                         
  -7  11   1          3.53         14.02         4.92 o                         
  -6  11   1        592.03        604.66        21.91 o                         
  -5  11   1        295.91        270.60        14.18 o                         
  -4  11   1        128.39        120.94         9.94 o                         
  -3  11   1         31.45         35.57         6.04 o                         
  -2  11   1         17.18         18.13         5.53 o                         
  -1  11   1         68.42         81.30        10.24 o                         
   0  11   1        280.48        256.70        20.91 o                         
   1  11   1        131.96        128.86        16.22 o                         
   2  11   1        676.70        700.55        36.95 o                         
   3  11   1          3.88          0.00         7.72 o                         
   4  11   1        953.00       1030.45        65.22 o                         
 -12  12   1         35.79         44.46        12.79 o                         
 -11  12   1         26.43         32.03         9.75 o                         
 -10  12   1         54.19         41.98         9.36 o                         
  -9  12   1          0.27         10.45         6.14 o                         
  -8  12   1          1.18          1.77         4.85 o                         
  -7  12   1        342.00        316.33        16.48 o                         
  -6  12   1          5.00          1.63         4.88 o                         
  -5  12   1       1251.21       1248.14        36.55 o                         
  -4  12   1         55.85         42.37         6.50 o                         
  -3  12   1        350.14        329.01        19.57 o                         
  -2  12   1         22.62         43.75         8.37 o                         
  -1  12   1         20.67         20.72         9.03 o                         
   0  12   1          0.01         15.76         8.64 o                         
   1  12   1          6.65         14.24        13.42 o                         
   2  12   1          5.30          8.49        11.24 o                         
 -11  13   1         16.17         23.36         8.95 o                         
 -10  13   1         78.95         72.70        11.21 o                         
  -9  13   1        154.46        135.85        14.18 o                         
  -8  13   1        266.09        257.54        15.76 o                         
  -7  13   1          3.25         12.65         5.46 o                         
  -6  13   1        512.20        524.23        19.50 o                         
  -5  13   1          3.25          8.74         5.22 o                         
  -4  13   1        169.13        170.05        15.31 o                         
  -3  13   1          3.88          6.98         6.27 o                         
  -2  13   1          8.19          0.00        11.84 o                         
  -1  13   1         10.42          9.59        11.96 o                         
   0  13   1        232.39        164.19        27.42 o                         
   1  13   1         21.60         20.30        15.38 o                         
 -10  14   1          0.39          6.62         7.72 o                         
  -9  14   1         10.11         16.91         7.23 o                         
  -8  14   1          0.57          6.85         5.49 o                         
  -7  14   1         55.22         52.78         8.69 o                         
  -6  14   1         12.01          6.48         7.25 o                         
  -5  14   1        351.89        399.99        29.54 o                         
  -4  14   1         90.97        117.63        17.71 o                         
  -3  14   1        514.28        547.33        49.12 o                         
  -2  14   1        188.71        257.20        35.08 o                         
  -1  14   1        562.05        607.23        53.51 o                         
  -8  15   1        308.03        314.60        27.67 o                         
  -7  15   1        154.01        157.03        22.90 o                         
  -6  15   1        365.71        355.12        29.39 o                         
  -5  15   1         48.29         32.49        19.19 o                         
  -4  15   1        215.56        260.29        36.22 o                         
   3 -15   2         56.86         35.97        15.44 o                         
   4 -15   2         33.90         39.41        12.35 o                         
   5 -15   2        195.70        211.75        22.37 o                         
   6 -15   2         11.15          0.00        24.41 o                         
   7 -15   2        233.55        231.38        16.45 o                         
   8 -15   2        145.30        139.81        19.28 o                         
   0 -14   2        161.61        113.08        25.09 o                         
   1 -14   2        261.82        259.21        25.12 o                         
   2 -14   2        151.81        155.90        20.07 o                         
   3 -14   2        177.12        145.67        18.25 o                         
   4 -14   2        177.02        205.31        21.47 o                         
   5 -14   2         15.54          0.00         6.62 o                         
   6 -14   2         20.12         17.90         6.63 o                         
   7 -14   2          2.92          8.88         5.72 o                         
   8 -14   2          5.59         17.77         8.06 o                         
   9 -14   2         15.48         20.94        10.33 o                         
  10 -14   2         25.63         29.58        11.18 o                         
  -2 -13   2        128.44         96.67        22.60 o                         
  -1 -13   2        111.22        109.27        24.97 o                         
   0 -13   2        437.29        462.73        31.92 o                         
   1 -13   2         48.90         53.82        12.44 o                         
   2 -13   2         96.23        100.27        16.43 o                         
   3 -13   2        799.45        883.35        35.50 o                         
   4 -13   2         15.60         10.00         6.46 o                         
   5 -13   2         67.29         60.36        11.74 o                         
   6 -13   2         42.16         50.86         7.88 o                         
   7 -13   2         30.52         36.98         7.34 o                         
   8 -13   2        107.82        107.40        13.14 o                         
   9 -13   2        374.60        368.38        22.55 o                         
  10 -13   2        391.88        392.64        23.72 o                         
  11 -13   2        140.21        178.62        30.54 o                         
  -3 -12   2          1.91          0.00        10.50 o                         
  -2 -12   2          0.22         28.06        14.48 o                         
  -1 -12   2          7.99          9.44         9.38 o                         
   0 -12   2        673.01        654.94        56.29 o                         
   1 -12   2        634.90        659.00        28.28 o                         
   2 -12   2        275.18        259.65        23.92 o                         
   3 -12   2        474.94        471.49        20.13 o                         
   4 -12   2         91.58         93.54         9.35 o                         
   5 -12   2        966.94        978.81        28.25 o                         
   6 -12   2        298.38        295.70        14.12 o                         
   7 -12   2        388.63        363.08        17.80 o                         
   8 -12   2        229.86        214.47        13.99 o                         
   9 -12   2        274.20        271.15        16.19 o                         
  10 -12   2          8.88          0.00         8.03 o                         
  11 -12   2         12.10         28.39        10.69 o                         
  -3 -11   2         23.82         50.20        17.06 o                         
  -2 -11   2        465.66        477.55        30.23 o                         
  -1 -11   2        697.00        669.62        37.64 o                         
   0 -11   2        783.45        834.45        37.16 o                         
   1 -11   2        125.49        123.46        17.10 o                         
   2 -11   2        571.39        505.27        22.51 o                         
   3 -11   2        135.38        133.94         8.69 o                         
   4 -11   2        243.13        195.27        10.40 o                         
   5 -11   2          1.03          5.32         4.05 o                         
   6 -11   2         20.98         22.34         7.92 o                         
   7 -11   2        201.42        195.46        11.00 o                         
   8 -11   2        232.93        262.38        14.57 o                         
   9 -11   2        282.69        274.77        15.58 o                         
  10 -11   2        327.84        362.04        27.15 o                         
  11 -11   2         27.34         25.04        10.37 o                         
  12 -11   2          7.49         15.74         7.83 o                         
  -5 -10   2         52.12         37.18        15.85 o                         
  -4 -10   2         59.05         78.48        17.34 o                         
  -3 -10   2         27.97         29.61        12.67 o                         
  -2 -10   2         25.59         52.09        16.15 o                         
  -1 -10   2          0.94         16.11        10.90 o                         
   0 -10   2         33.51         29.09         9.59 o                         
   1 -10   2        714.17        721.54        22.33 o                         
   2 -10   2        170.49        178.56         9.18 o                         
   3 -10   2        548.27        559.11        16.48 o                         
   4 -10   2        240.98        240.20        11.84 o                         
   5 -10   2        786.74        822.26        20.23 o                         
   6 -10   2         62.37         64.86         8.04 o                         
   7 -10   2        707.66        727.96        23.24 o                         
   8 -10   2         34.30         26.68         5.37 o                         
   9 -10   2        657.73        625.70        28.35 o                         
  10 -10   2          3.35         14.84         6.55 o                         
  11 -10   2         10.33         19.72         6.79 o                         
  12 -10   2        236.07        208.27        18.04 o                         
  -6  -9   2          3.12          0.00        10.87 o                         
  -5  -9   2         23.16         16.22        16.97 o                         
  -4  -9   2        259.16        275.34        29.41 o                         
  -3  -9   2        431.66        466.57        41.20 o                         
  -2  -9   2        960.60        984.39        35.53 o                         
  -1  -9   2        420.84        420.55        18.87 o                         
   0  -9   2       2403.06       2347.21        40.06 o                         
   1  -9   2        422.87        379.14        14.55 o                         
   2  -9   2        471.51        536.75        14.90 o                         
   3  -9   2       1080.55        972.97        20.61 o                         
   4  -9   2         75.41         87.21         8.11 o                         
   5  -9   2        181.15        170.82         9.56 o                         
   6  -9   2          0.53          2.01         2.75 o                         
   7  -9   2          5.46          7.17         3.22 o                         
   8  -9   2         63.82         59.19         7.92 o                         
   9  -9   2        408.90        386.81        18.94 o                         
  10  -9   2        718.22        708.15        38.19 o                         
  11  -9   2         54.24         59.13        12.71 o                         
  12  -9   2        351.65        352.13        27.27 o                         
  -7  -8   2        609.14        614.37        34.55 o                         
  -6  -8   2          3.46          4.68         5.86 o                         
  -5  -8   2        923.73        991.62        39.80 o                         
  -4  -8   2          3.78          1.43         6.46 o                         
  -3  -8   2        662.77        714.73        28.93 o                         
  -2  -8   2          4.50         16.14         5.36 o                         
  -1  -8   2        148.83        135.86        10.14 o                         
   0  -8   2         51.73         39.41         4.97 o                         
   1  -8   2        545.14        543.27        14.02 o                         
   2  -8   2          0.32          1.47         2.40 o                         
   3  -8   2       1048.64       1043.11        22.70 o                         
   4  -8   2        179.61        183.41        10.32 o                         
   5  -8   2       2275.28       2206.75        59.09 o                         
   6  -8   2        210.35        183.02         8.34 o                         
   7  -8   2       1862.04       1832.23        33.60 o                         
   8  -8   2        658.54        615.32        22.36 o                         
   9  -8   2        509.51        479.95        29.73 o                         
  10  -8   2          1.73          5.73         5.59 o                         
  11  -8   2        172.06        167.90        18.61 o                         
  12  -8   2          1.33         12.39         8.32 o                         
  13  -8   2         51.63         47.59        11.87 o                         
  -8  -7   2          1.95          0.00         8.21 o                         
  -7  -7   2         48.74         59.67        11.34 o                         
  -6  -7   2         17.51         18.34         5.71 o                         
  -5  -7   2          2.88         10.60         6.04 o                         
  -4  -7   2        468.34        499.35        24.06 o                         
  -3  -7   2         39.09         45.13         8.10 o                         
  -2  -7   2       1487.03       1478.24        28.70 o                         
  -1  -7   2        177.97        166.85         8.01 o                         
   0  -7   2       2391.18       2414.46        32.12 o                         
   1  -7   2        171.53        177.19         7.34 o                         
   2  -7   2       2335.60       2322.77        29.97 o                         
   3  -7   2        554.16        538.50        14.60 o                         
   4  -7   2        864.89        828.30        21.23 o                         
   5  -7   2        215.58        209.18        10.87 o                         
   6  -7   2          8.68         16.45         3.69 o                         
   7  -7   2        183.39        179.66         9.70 o                         
   8  -7   2         31.87         41.63         7.72 o                         
   9  -7   2         12.36          0.00         5.64 o                         
  10  -7   2        345.46        345.23        23.07 o                         
  11  -7   2          6.53         15.57         6.88 o                         
  12  -7   2         56.25         67.76        13.74 o                         
  13  -7   2          0.89          4.43         9.34 o                         
  -9  -6   2         49.17         45.17         9.93 o                         
  -8  -6   2          0.65          0.00         6.19 o                         
  -7  -6   2        510.05        516.12        21.55 o                         
  -6  -6   2        143.06        160.22        13.63 o                         
  -5  -6   2        399.82        399.88        17.96 o                         
  -4  -6   2         73.34         73.41         9.39 o                         
  -3  -6   2        698.43        711.83        25.40 o                         
  -2  -6   2        102.77         89.13         7.29 o                         
  -1  -6   2        208.68        200.36         8.00 o                         
   0  -6   2        433.64        433.60         9.92 o                         
   1  -6   2          1.63          6.60         2.15 o                         
   2  -6   2         64.04         69.45         5.25 o                         
   3  -6   2       1361.57       1406.29        22.51 o                         
   4  -6   2        561.39        532.76        12.80 o                         
   5  -6   2       1297.02       1213.28        17.54 o                         
   6  -6   2        169.38        167.63         7.39 o                         
   7  -6   2       1946.92       1924.66        32.04 o                         
   8  -6   2         42.46         40.65         5.27 o                         
   9  -6   2       1082.30       1129.16        32.36 o                         
  10  -6   2         45.10         52.36         7.45 o                         
  11  -6   2         28.76         35.52         8.51 o                         
  12  -6   2         69.35         46.98        12.48 o                         
  13  -6   2          2.88          4.09         9.83 o                         
 -10  -5   2         96.08         99.12        15.87 o                         
  -9  -5   2         51.11         46.10         8.03 o                         
  -8  -5   2        231.43        241.80        15.23 o                         
  -7  -5   2         97.47         75.88         9.64 o                         
  -6  -5   2          4.24          6.80         4.25 o                         
  -5  -5   2          2.55          5.89         3.31 o                         
  -4  -5   2          5.50          5.61         5.46 o                         
  -3  -5   2         66.83         72.49         8.83 o                         
  -2  -5   2       2297.55       2337.48        37.45 o                         
  -1  -5   2        280.18        279.59         7.93 o                         
   0  -5   2       3127.65       3133.31        41.92 o                         
   1  -5   2         57.80         65.19         3.74 o                         
   2  -5   2      13664.19      14535.64       109.19 o                         
   3  -5   2        454.53        502.81        11.21 o                         
   4  -5   2       7876.70       7844.99        68.63 o                         
   5  -5   2          6.13          3.86         1.97 o                         
   6  -5   2        711.09        686.78        14.22 o                         
   7  -5   2         71.77         69.87         5.74 o                         
   8  -5   2          2.04         15.12         4.66 o                         
   9  -5   2         29.12         33.90         5.20 o                         
  10  -5   2        238.58        221.81        13.16 o                         
  11  -5   2         20.43         11.97         9.59 o                         
  12  -5   2        181.96        176.20        16.48 o                         
  13  -5   2         35.68         43.96        12.37 o                         
 -10  -4   2          5.62          5.29         5.79 o                         
  -9  -4   2        138.80        148.56        12.21 o                         
  -8  -4   2         94.99         85.51         8.23 o                         
  -7  -4   2       3446.06       3461.26        46.53 o                         
  -6  -4   2         37.17         48.83         5.24 o                         
  -5  -4   2       7212.24       7424.01        68.24 o                         
  -4  -4   2          2.64          4.42         2.54 o                         
  -3  -4   2       4887.19       4911.33        58.25 o                         
  -2  -4   2         23.81         26.41         2.68 o                         
  -1  -4   2       1122.54       1013.60        16.67 o                         
   0  -4   2       1733.62       1969.64        20.06 o                         
   1  -4   2          7.11          7.56         1.82 o                         
   2  -4   2         10.59         18.81         1.80 o                         
   3  -4   2        275.17        255.17         7.52 o                         
   4  -4   2         12.98         15.29         2.26 o                         
   5  -4   2       2491.29       2376.11        34.29 o                         
   6  -4   2          1.49          4.56         1.79 o                         
   7  -4   2       1732.10       1714.64        25.28 o                         
   8  -4   2         65.83         61.08         7.34 o                         
   9  -4   2        532.72        497.95        17.55 o                         
  10  -4   2          6.11          5.25         8.16 o                         
  11  -4   2        305.45        295.17        24.03 o                         
  12  -4   2         17.79         21.68         8.95 o                         
 -11  -3   2          2.16          0.00         8.61 o                         
 -10  -3   2         17.70         35.81         6.98 o                         
  -9  -3   2          2.90          6.59         4.48 o                         
  -8  -3   2        389.91        414.70        17.69 o                         
  -7  -3   2        148.49        154.56        10.58 o                         
  -6  -3   2        440.27        413.17        11.63 o                         
  -5  -3   2          4.39          7.12         2.99 o                         
  -4  -3   2        135.01        121.40         5.73 o                         
  -3  -3   2        690.45        648.31        15.51 o                         
  -2  -3   2       2857.52       2855.39        34.38 o                         
  -1  -3   2        500.63        546.98         9.01 o                         
   0  -3   2       2599.52       2686.34        25.98 o                         
   1  -3   2         76.30         71.28         2.38 o                         
   2  -3   2       5750.09       5671.59        58.19 o                         
   3  -3   2          6.29          6.51         1.80 o                         
   4  -3   2       1295.52       1134.24        28.15 o                         
   5  -3   2          4.73          2.51         1.27 o                         
   6  -3   2        684.34        675.66        16.06 o                         
   7  -3   2          6.19          7.22         2.93 o                         
   8  -3   2         15.00         14.53         3.07 o                         
   9  -3   2          6.50          9.85        15.79 o                         
  10  -3   2          9.52          7.95         7.32 o                         
  11  -3   2         20.96         25.85        17.22 o                         
  12  -3   2        248.72        273.79        28.28 o                         
 -11  -2   2         15.36         16.83        10.09 o                         
 -10  -2   2         48.18         43.40        14.32 o                         
  -9  -2   2         95.88         96.98         8.43 o                         
  -8  -2   2         22.77         15.01         3.56 o                         
  -7  -2   2        659.35        641.25        17.31 o                         
  -6  -2   2          0.88          0.00         2.36 o                         
  -5  -2   2       3239.17       3142.44        32.27 o                         
  -4  -2   2         62.75         60.65         2.97 o                         
  -3  -2   2       1484.84       1400.45        19.10 o                         
  -2  -2   2         51.69         86.06         3.44 o                         
  -1  -2   2       4896.69       5334.76        64.82 o                         
   0  -2   2       6163.93       6665.19        79.22 o                         
   1  -2   2       1318.01       1577.17        26.28 o                         
   2  -2   2        689.38        805.27        13.77 o                         
   3  -2   2        498.06        517.74        12.58 o                         
   4  -2   2          4.59          5.59         1.32 o                         
   5  -2   2         39.53         68.99         3.84 o                         
   6  -2   2         28.67         31.21         3.23 o                         
   7  -2   2        765.42        714.14        16.05 o                         
   8  -2   2        108.31         98.61         7.52 o                         
   9  -2   2       1088.32       1072.91        33.64 o                         
  10  -2   2          6.61          8.69         7.19 o                         
  11  -2   2        618.81        674.58        61.48 o                         
  12  -2   2         73.44         68.54        14.61 o                         
 -12  -1   2        126.38        149.47        33.26 o                         
 -11  -1   2         11.58          0.00        18.46 o                         
 -10  -1   2        541.12        581.68        29.69 o                         
  -9  -1   2         10.44         16.10         4.32 o                         
  -8  -1   2        531.98        547.75        16.42 o                         
  -7  -1   2          3.26          0.21         2.64 o                         
  -6  -1   2        213.27        212.44         8.54 o                         
  -5  -1   2          6.89          7.97         2.13 o                         
  -4  -1   2       1357.14       1479.72        15.65 o                         
  -3  -1   2       1159.61       1206.21        13.22 o                         
  -2  -1   2        370.26        396.02         8.78 o                         
  -1  -1   2        158.14        192.73        21.61 o                         
   1  -1   2        552.17        753.08        18.52 o                         
   2  -1   2      80512.03      78086.33      1174.36 o                         
   3  -1   2       2204.74       2453.89        22.23 o                         
   4  -1   2      21137.06      22011.40       172.65 o                         
   5  -1   2          0.60          1.37         1.38 o                         
   6  -1   2       1627.19       1627.44        21.24 o                         
   7  -1   2          0.38          4.46         2.93 o                         
   8  -1   2         17.23         11.37         4.55 o                         
   9  -1   2          6.38          6.74         5.37 o                         
  10  -1   2          4.84         11.38         7.69 o                         
  11  -1   2          6.90         19.66        10.32 o                         
  12  -1   2         17.46         24.71        10.46 o                         
 -12   0   2          1.54          7.27        11.80 o                         
 -11   0   2          0.68         16.24         9.91 o                         
 -10   0   2         26.24          6.97         6.83 o                         
  -9   0   2          3.69          4.82         3.44 o                         
  -8   0   2          6.74          7.33         3.18 o                         
  -7   0   2       2727.89       2715.57        35.77 o                         
  -6   0   2         63.50         65.22         4.65 o                         
  -5   0   2       6878.06       7153.20        62.70 o                         
  -4   0   2        329.34        291.24         6.63 o                         
  -3   0   2      10802.23      11045.01        81.47 o                         
  -2   0   2        275.80        327.02         6.27 o                         
  -1   0   2        224.37        234.12        10.70 o                         
   1   0   2       8505.76       9262.60        77.48 o                         
   2   0   2          9.25          4.90         0.85 o                         
   3   0   2        146.99        167.83         4.05 o                         
   4   0   2        125.22        131.12         4.09 o                         
   5   0   2        399.82        410.63         8.59 o                         
   6   0   2        162.25        169.44         6.93 o                         
   7   0   2        531.51        516.84        16.43 o                         
   8   0   2         59.01         62.30         8.37 o                         
   9   0   2        270.44        280.97        17.64 o                         
  10   0   2         35.34         12.51         7.87 o                         
  11   0   2        242.88        266.13        36.29 o                         
 -12   1   2         94.75        117.90        17.56 o                         
 -11   1   2         71.76         69.88        13.17 o                         
 -10   1   2        345.53        355.11        21.27 o                         
  -9   1   2        175.84        161.04        10.40 o                         
  -8   1   2       2187.48       2111.23        35.03 o                         
  -7   1   2        190.29        198.57         9.09 o                         
  -6   1   2       1550.02       1505.67        22.30 o                         
  -5   1   2         68.16         76.28         4.11 o                         
  -4   1   2        317.18        308.88         6.38 o                         
  -3   1   2        914.28        930.46        13.94 o                         
  -2   1   2        227.46        299.49         6.26 o                         
   1   1   2         36.94         50.49         2.95 o                         
   2   1   2       1250.80       1211.94        14.15 o                         
   3   1   2       1822.02       1779.01        19.82 o                         
   4   1   2       1971.27       1830.21        17.98 o                         
   5   1   2         86.54         86.24         4.52 o                         
   6   1   2        925.50        949.66        18.46 o                         
   7   1   2         36.88         37.87         5.00 o                         
   8   1   2        231.56        224.65        15.85 o                         
   9   1   2          0.18          0.00         6.80 o                         
  10   1   2          7.19         20.35         7.50 o                         
  11   1   2        112.01         87.92        11.91 o                         
 -13   2   2        183.23        194.37        22.49 o                         
 -12   2   2         18.17          7.29         9.61 o                         
 -11   2   2        119.19        126.00        12.74 o                         
 -10   2   2          9.13          3.15         5.00 o                         
  -9   2   2          0.11          1.60         4.25 o                         
  -8   2   2          6.10         10.41         3.08 o                         
  -7   2   2        442.67        420.39        12.78 o                         
  -6   2   2        117.99        105.34         6.49 o                         
  -5   2   2       2638.52       2511.41        23.15 o                         
  -4   2   2        384.88        396.76         6.89 o                         
  -3   2   2       1914.10       1960.54        20.37 o                         
  -2   2   2        703.73        763.73        11.16 o                         
  -1   2   2       8206.93       8997.40        66.60 o                         
   0   2   2        302.53        312.40         8.17 o                         
   1   2   2       4331.19       4377.85        74.90 o                         
   2   2   2        547.98        602.83        10.08 o                         
   3   2   2        313.50        284.39         6.45 o                         
   4   2   2         67.18         66.10         3.54 o                         
   5   2   2        419.39        408.85         9.91 o                         
   6   2   2        305.69        295.65        10.62 o                         
   7   2   2        349.43        343.21        12.46 o                         
   8   2   2         48.96         38.56         8.17 o                         
   9   2   2        665.42        690.09        29.49 o                         
  10   2   2          3.54          4.32         8.77 o                         
 -13   3   2          0.86          0.00         8.74 o                         
 -12   3   2        157.56        185.24        15.99 o                         
 -11   3   2         76.71         89.12         9.13 o                         
 -10   3   2       1033.41       1032.09        27.59 o                         
  -9   3   2        210.80        200.26        11.55 o                         
  -8   3   2       1135.05       1143.44        21.88 o                         
  -7   3   2       1174.13       1175.18        19.51 o                         
  -6   3   2       3633.68       3699.32        41.29 o                         
  -5   3   2        589.60        595.84        10.36 o                         
  -4   3   2       2076.90       2068.88        26.24 o                         
  -3   3   2        129.37        141.08         4.36 o                         
  -2   3   2        820.54        848.69        10.36 o                         
  -1   3   2        832.98        750.96        10.87 o                         
   0   3   2       3541.77       3785.04        30.74 o                         
   1   3   2        213.19        311.70         9.45 o                         
   2   3   2       7726.98       8301.59        71.34 o                         
   3   3   2        737.80        715.19        11.61 o                         
   4   3   2       4828.63       4998.00        41.20 o                         
   5   3   2        105.55         98.15         5.89 o                         
   6   3   2       1006.94       1006.69        20.24 o                         
   7   3   2        207.27        206.56        10.17 o                         
   8   3   2         80.00         80.27         9.19 o                         
   9   3   2         41.68         45.03         9.48 o                         
  10   3   2         42.17         31.57        14.81 o                         
 -13   4   2        171.31        168.33        16.08 o                         
 -12   4   2        209.10        205.37        13.97 o                         
 -11   4   2        104.29        105.73         9.72 o                         
 -10   4   2         26.74         23.75         5.58 o                         
  -9   4   2         95.07         81.01         7.40 o                         
  -8   4   2        237.66        252.78         9.81 o                         
  -7   4   2        167.42        180.79         7.21 o                         
  -6   4   2       2571.44       2543.99        42.30 o                         
  -5   4   2       1327.60       1348.57        25.15 o                         
  -4   4   2        632.78        590.70        12.72 o                         
  -3   4   2       5524.55       5592.41        49.12 o                         
  -2   4   2       2324.02       2564.32        26.07 o                         
  -1   4   2       5761.15       5967.78        54.75 o                         
   0   4   2       3590.34       3874.53        42.67 o                         
   1   4   2       4609.23       4898.26        57.70 o                         
   2   4   2        241.51        247.98         9.56 o                         
   3   4   2        120.54        112.39         7.99 o                         
   4   4   2         84.07         73.25         5.45 o                         
   5   4   2          1.14          0.56         2.87 o                         
   6   4   2          3.78          0.90         3.69 o                         
   7   4   2          5.48         18.01         6.03 o                         
   8   4   2         52.69         53.00         9.87 o                         
   9   4   2         55.80         78.09        15.05 o                         
 -13   5   2          1.03         19.77         9.58 o                         
 -12   5   2        191.70        187.71        14.98 o                         
 -11   5   2         43.60         47.78         7.38 o                         
 -10   5   2        378.54        360.82        15.99 o                         
  -9   5   2        180.55        172.78        16.49 o                         
  -8   5   2       1526.93       1485.05        26.28 o                         
  -7   5   2         25.44         26.19         3.21 o                         
  -6   5   2        701.19        663.15        13.90 o                         
  -5   5   2       1132.19       1091.98        15.53 o                         
  -4   5   2       3790.28       3902.96        39.87 o                         
  -3   5   2        325.10        345.00        12.85 o                         
  -2   5   2        381.47        369.41         8.16 o                         
  -1   5   2        189.98        204.10         6.76 o                         
   0   5   2         52.28         39.45         2.85 o                         
   1   5   2        494.54        480.43        12.61 o                         
   2   5   2        220.05        205.02         9.54 o                         
   3   5   2        426.08        426.23        13.14 o                         
   4   5   2        457.24        444.97        14.42 o                         
   5   5   2        588.28        580.60        18.58 o                         
   6   5   2        558.81        569.64        20.86 o                         
   7   5   2         88.70         96.55        16.26 o                         
   8   5   2        130.22        134.50        13.62 o                         
   9   5   2         40.12         51.51        13.19 o                         
 -13   6   2        376.53        372.15        22.92 o                         
 -12   6   2        232.75        250.33        18.22 o                         
 -11   6   2        300.88        289.96        21.19 o                         
 -10   6   2        134.43        123.98        11.75 o                         
  -9   6   2         25.28         19.26         5.37 o                         
  -8   6   2         57.47         57.27         6.85 o                         
  -7   6   2         70.04         78.97         6.35 o                         
  -6   6   2         13.77         15.57         3.09 o                         
  -5   6   2        437.55        429.49        12.76 o                         
  -4   6   2       1266.74       1336.47        30.53 o                         
  -3   6   2       2265.62       2316.44        32.89 o                         
  -2   6   2       1947.84       1927.79        23.23 o                         
  -1   6   2       3023.63       3055.28        32.25 o                         
   0   6   2       2102.55       2053.12        26.84 o                         
   1   6   2       1867.50       1808.19        28.84 o                         
   2   6   2        489.47        498.85        14.32 o                         
   3   6   2       1279.75       1292.44        25.34 o                         
   4   6   2         98.22         87.66         7.11 o                         
   5   6   2         45.92         33.72         6.81 o                         
   6   6   2         94.65         95.95        11.33 o                         
   7   6   2         21.76          0.00         7.02 o                         
   8   6   2          0.73         12.20         7.87 o                         
 -13   7   2          5.84         18.43         7.42 o                         
 -12   7   2        142.99        135.41        14.09 o                         
 -11   7   2         29.89         28.52         7.29 o                         
 -10   7   2        271.29        272.05        17.13 o                         
  -9   7   2        671.77        679.53        24.52 o                         
  -8   7   2       1536.11       1508.86        30.63 o                         
  -7   7   2        902.98        867.35        21.75 o                         
  -6   7   2       3285.24       3244.01        44.24 o                         
  -5   7   2       2641.91       2634.78        38.15 o                         
  -4   7   2       2144.31       2073.30        32.76 o                         
  -3   7   2       2026.24       2026.81        32.33 o                         
  -2   7   2        756.78        755.45        14.58 o                         
  -1   7   2         36.88         29.28         3.28 o                         
   0   7   2         91.98         79.13         6.31 o                         
   1   7   2        678.65        580.26        17.73 o                         
   2   7   2          0.49          5.29         3.63 o                         
   3   7   2        660.56        641.24        18.48 o                         
   4   7   2        423.89        401.95        17.94 o                         
   5   7   2        233.48        254.20        16.48 o                         
   6   7   2        455.35        449.48        24.36 o                         
   7   7   2        220.40        222.19        24.50 o                         
 -13   8   2        169.33        188.22        31.66 o                         
 -12   8   2        532.81        586.56        34.58 o                         
 -11   8   2        181.21        157.68        17.23 o                         
 -10   8   2        123.82        109.81        25.19 o                         
  -9   8   2        163.93        152.37        12.77 o                         
  -8   8   2        261.12        236.39        13.89 o                         
  -7   8   2        412.85        376.66        16.78 o                         
  -6   8   2       1337.14       1350.19        27.50 o                         
  -5   8   2        265.10        254.91        13.40 o                         
  -4   8   2         66.87         59.48         5.86 o                         
  -3   8   2       1099.18       1113.05        24.53 o                         
  -2   8   2        880.06        905.29        17.45 o                         
  -1   8   2        841.02        855.61        19.24 o                         
   0   8   2        581.60        637.21        18.94 o                         
   1   8   2        449.92        508.26        17.76 o                         
   2   8   2        522.32        531.24        20.70 o                         
   3   8   2        347.74        304.40        17.28 o                         
   4   8   2        298.64        281.80        18.54 o                         
   5   8   2         77.83         80.10        14.09 o                         
   6   8   2         46.02         66.07        12.04 o                         
   7   8   2          1.45         30.56        17.54 o                         
 -13   9   2         56.53         49.27        14.50 o                         
 -12   9   2          1.08          9.08        16.93 o                         
 -11   9   2          6.06          0.80         6.46 o                         
 -10   9   2          0.85          9.84         5.63 o                         
  -9   9   2         13.38         13.22         4.52 o                         
  -8   9   2          5.28          9.79         6.37 o                         
  -7   9   2        387.17        368.18        15.09 o                         
  -6   9   2        423.04        415.61        15.72 o                         
  -5   9   2        656.77        626.65        19.21 o                         
  -4   9   2       1584.23       1565.44        31.53 o                         
  -3   9   2       1760.04       1663.84        32.80 o                         
  -2   9   2        517.66        523.19        15.94 o                         
  -1   9   2        192.61        174.10         9.32 o                         
   0   9   2          7.01          5.71         3.79 o                         
   1   9   2         11.66          6.91         7.49 o                         
   2   9   2         14.83         15.46         6.28 o                         
   3   9   2         40.57         32.79         9.74 o                         
   4   9   2        136.99        138.28        14.83 o                         
   5   9   2        333.81        319.02        21.85 o                         
   6   9   2        162.80        150.47        15.71 o                         
 -13  10   2        238.50        255.65        24.69 o                         
 -12  10   2        266.65        294.57        47.37 o                         
 -11  10   2        127.91        125.64        16.30 o                         
 -10  10   2        355.03        406.80        22.20 o                         
  -9  10   2         54.39         61.61         9.23 o                         
  -8  10   2        633.11        615.22        24.65 o                         
  -7  10   2          4.86         10.15         5.06 o                         
  -6  10   2        194.61        179.19        13.35 o                         
  -5  10   2          3.34          0.96         3.94 o                         
  -4  10   2        374.02        388.57        16.06 o                         
  -3  10   2        589.04        579.63        20.07 o                         
  -2  10   2        423.49        418.42        17.39 o                         
  -1  10   2        200.09        206.39        16.96 o                         
   0  10   2        827.11        844.58        28.99 o                         
   1  10   2        653.99        706.96        27.87 o                         
   2  10   2        201.33        195.19        15.28 o                         
   3  10   2        394.54        398.10        19.26 o                         
   4  10   2        634.81        593.71        29.23 o                         
   5  10   2         65.74         76.28        13.04 o                         
 -12  11   2          8.59         16.21        10.23 o                         
 -11  11   2          0.42          1.69         5.96 o                         
 -10  11   2          9.32          8.90         9.34 o                         
  -9  11   2        250.49        254.38        15.08 o                         
  -8  11   2        339.30        327.27        19.09 o                         
  -7  11   2        468.06        465.64        19.02 o                         
  -6  11   2        786.54        820.81        30.49 o                         
  -5  11   2       1816.51       1765.95        37.94 o                         
  -4  11   2        632.82        634.38        23.66 o                         
  -3  11   2       1372.54       1361.92        38.73 o                         
  -2  11   2        247.80        238.20        13.91 o                         
  -1  11   2         25.23         23.40        16.87 o                         
   0  11   2         90.00        126.92        16.42 o                         
   1  11   2        322.47        328.65        20.35 o                         
   2  11   2          0.96          0.00         4.62 o                         
   3  11   2        136.75        135.81        14.39 o                         
 -12  12   2        265.78        303.58        24.42 o                         
 -11  12   2        125.55        128.52        12.70 o                         
 -10  12   2        446.38        428.69        23.67 o                         
  -9  12   2         92.70         96.17        12.11 o                         
  -8  12   2         43.65         28.04         8.26 o                         
  -7  12   2         11.18         21.73         6.58 o                         
  -6  12   2         50.16         43.11         7.52 o                         
  -5  12   2          8.86          8.43         6.60 o                         
  -4  12   2          1.56          6.48         7.30 o                         
  -3  12   2          6.41          9.62         7.50 o                         
  -2  12   2         49.27         53.61        11.42 o                         
  -1  12   2         51.73         84.02        13.76 o                         
   0  12   2        100.76        111.14        15.70 o                         
   1  12   2          3.52          0.00         7.81 o                         
   2  12   2        242.80        226.02        30.81 o                         
 -11  13   2          3.17         18.41        17.97 o                         
 -10  13   2         10.91         11.15         8.58 o                         
  -9  13   2         15.45         12.63         6.70 o                         
  -8  13   2          9.32         20.88        10.49 o                         
  -7  13   2        254.07        281.98        20.98 o                         
  -6  13   2         63.14         37.61        10.71 o                         
  -5  13   2        378.11        376.78        21.92 o                         
  -4  13   2        125.15        124.63        13.31 o                         
  -3  13   2        889.99        899.05        34.57 o                         
  -2  13   2         86.13        102.82        19.04 o                         
  -1  13   2        425.49        470.40        31.55 o                         
   0  13   2          3.61         12.12        14.20 o                         
   1  13   2        322.80        418.82        42.90 o                         
 -10  14   2        252.90        247.72        24.68 o                         
  -9  14   2         24.99         39.64        11.93 o                         
  -8  14   2        631.37        583.74        71.36 o                         
  -7  14   2         84.88        105.83        11.17 o                         
  -6  14   2        173.50        168.38        16.00 o                         
  -5  14   2          1.58          8.55         9.00 o                         
  -4  14   2         22.56         14.12         7.13 o                         
  -3  14   2          8.11         16.77        18.02 o                         
  -2  14   2         46.46         34.75        16.75 o                         
  -1  14   2         66.79         58.58        20.52 o                         
  -7  15   2        175.44        175.03        32.34 o                         
  -6  15   2         37.57         38.09        13.54 o                         
  -5  15   2        380.24        387.21        33.78 o                         
   3 -15   3          6.30         16.82        10.06 o                         
   4 -15   3        376.08        323.33        27.06 o                         
   5 -15   3         59.41         33.06        10.86 o                         
   6 -15   3         82.84         80.62        14.96 o                         
   7 -15   3          3.05          7.39         5.91 o                         
   0 -14   3         15.50         37.84        24.37 o                         
   1 -14   3          2.63         24.15        14.63 o                         
   2 -14   3         14.35          3.46        12.20 o                         
   3 -14   3          2.39          0.00         8.85 o                         
   4 -14   3          4.57         17.99         8.14 o                         
   5 -14   3         63.12         85.20        18.80 o                         
   6 -14   3         73.28         74.19         9.46 o                         
   7 -14   3         19.12         26.22         6.90 o                         
   8 -14   3         10.16          6.54         8.12 o                         
   9 -14   3        257.02        267.64        20.50 o                         
  -2 -13   3         25.09         50.05        17.49 o                         
  -1 -13   3          9.68         12.94         9.57 o                         
   0 -13   3        470.58        515.51        56.15 o                         
   1 -13   3        112.46        126.87        13.72 o                         
   2 -13   3       1592.24       1662.97        73.20 o                         
   3 -13   3         32.85         41.74         9.48 o                         
   4 -13   3        587.27        633.17        34.44 o                         
   5 -13   3         19.25         12.38         4.93 o                         
   6 -13   3        151.36        169.32        13.31 o                         
   7 -13   3          1.63          5.39         5.25 o                         
   8 -13   3         16.05         31.53         8.87 o                         
   9 -13   3         59.58         58.86        10.32 o                         
  10 -13   3         18.12         22.78         7.95 o                         
  -3 -12   3        203.42        172.11        28.10 o                         
  -2 -12   3          0.80          1.21        24.19 o                         
  -1 -12   3        237.98        274.85        49.83 o                         
   0 -12   3         90.29         72.26        12.63 o                         
   1 -12   3        394.92        455.11        57.47 o                         
   2 -12   3          5.84          7.05        14.16 o                         
   3 -12   3        152.74        164.43        14.03 o                         
   4 -12   3         17.88         23.35         5.69 o                         
   5 -12   3        194.25        198.74        12.67 o                         
   6 -12   3          7.97         16.70         5.86 o                         
   7 -12   3        384.70        406.10        18.46 o                         
   8 -12   3          3.37          7.45         6.56 o                         
   9 -12   3        450.56        470.53        24.72 o                         
  10 -12   3         28.35         29.96         8.01 o                         
  11 -12   3        268.09        276.73        25.85 o                         
  -3 -11   3         24.11         27.07        10.84 o                         
  -2 -11   3         52.08         62.09        19.13 o                         
  -1 -11   3         32.54         45.89        16.37 o                         
   0 -11   3        527.24        555.44        30.43 o                         
   1 -11   3         12.17         16.79         6.95 o                         
   2 -11   3       1086.90       1083.97        33.55 o                         
   3 -11   3        191.09        185.01        15.58 o                         
   4 -11   3       1796.30       1739.58        41.45 o                         
   5 -11   3         49.16         42.27         5.43 o                         
   6 -11   3        806.40        791.74        32.71 o                         
   7 -11   3        107.34        111.02         9.63 o                         
   8 -11   3        212.64        203.98        13.04 o                         
   9 -11   3         76.14         68.76         9.66 o                         
  10 -11   3         44.00         48.10        12.49 o                         
  11 -11   3          0.93         10.09         8.69 o                         
  12 -11   3          2.67          2.40         9.13 o                         
  -6 -10   3          8.33         28.57        16.71 o                         
  -5 -10   3        133.62        149.72        26.36 o                         
  -4 -10   3          6.32          1.24        11.35 o                         
  -3 -10   3        449.70        474.47        44.33 o                         
  -2 -10   3         95.90        101.06        21.49 o                         
  -1 -10   3        996.94        984.04        39.03 o                         
   0 -10   3        190.54        172.83        15.71 o                         
   1 -10   3        329.54        315.23        21.51 o                         
   2 -10   3        140.38        119.81         9.51 o                         
   3 -10   3        248.47        238.79        10.59 o                         
   4 -10   3        165.91        148.60        11.76 o                         
   5 -10   3         29.36         27.54         4.69 o                         
   6 -10   3        413.31        398.96        21.88 o                         
   7 -10   3        243.49        228.54        14.66 o                         
   8 -10   3        105.48         93.08         8.83 o                         
   9 -10   3        974.48        980.55        28.00 o                         
  10 -10   3         95.75         79.90        12.43 o                         
  11 -10   3        537.90        526.13        26.66 o                         
  12 -10   3         60.56         55.36        12.44 o                         
  -7  -9   3         83.24         76.34        19.77 o                         
  -6  -9   3        262.45        250.38        33.80 o                         
  -5  -9   3        112.76         98.56        24.42 o                         
  -4  -9   3         23.00         27.31        11.72 o                         
  -3  -9   3        107.44        155.72        25.27 o                         
  -2  -9   3          9.62          8.59         8.36 o                         
  -1  -9   3          4.12          0.00         5.50 o                         
   0  -9   3       1102.11       1071.92        29.42 o                         
   1  -9   3        290.43        301.14        11.07 o                         
   2  -9   3       1576.96       1527.63        26.35 o                         
   3  -9   3        669.26        687.98        17.10 o                         
   4  -9   3       1496.38       1504.49        28.92 o                         
   5  -9   3         28.00         29.24         5.09 o                         
   6  -9   3        675.66        685.87        16.63 o                         
   7  -9   3        102.31         86.71         7.60 o                         
   8  -9   3        304.45        278.37        13.74 o                         
   9  -9   3        110.20        114.83         9.64 o                         
  10  -9   3         36.24         33.99         7.53 o                         
  11  -9   3         25.89         21.74         7.44 o                         
  12  -9   3         94.27        119.17        13.70 o                         
  -7  -8   3         17.82         21.59         9.02 o                         
  -6  -8   3        126.96        129.92        13.02 o                         
  -5  -8   3        896.04        893.80        32.90 o                         
  -4  -8   3        289.61        288.74        22.06 o                         
  -3  -8   3        978.70       1068.07        39.16 o                         
  -2  -8   3        468.13        495.15        17.61 o                         
  -1  -8   3       1906.14       1964.92        49.33 o                         
   0  -8   3        243.09        221.32        10.30 o                         
   1  -8   3       1609.95       1580.09        25.17 o                         
   2  -8   3          0.65          0.00         1.98 o                         
   3  -8   3         47.12         56.32         4.93 o                         
   4  -8   3          8.60          6.61         2.64 o                         
   5  -8   3         56.42         62.32         5.75 o                         
   6  -8   3         20.67         20.32         3.31 o                         
   7  -8   3        180.33        166.71        14.77 o                         
   8  -8   3        167.00        178.76        10.77 o                         
   9  -8   3        425.42        446.57        25.08 o                         
  10  -8   3         69.69         75.37        10.56 o                         
  11  -8   3        288.17        329.48        20.64 o                         
  12  -8   3         43.55         48.65         8.97 o                         
  -8  -7   3        149.76        158.60        13.73 o                         
  -7  -7   3         10.89         18.95         6.64 o                         
  -6  -7   3        465.14        483.89        20.75 o                         
  -5  -7   3        458.00        485.61        22.79 o                         
  -4  -7   3       1002.00        998.92        34.25 o                         
  -3  -7   3          0.48          0.00         4.83 o                         
  -2  -7   3         12.01         11.34         4.33 o                         
  -1  -7   3          3.25          3.44         3.15 o                         
   0  -7   3         82.52         90.95         5.30 o                         
   1  -7   3        334.81        344.89        10.56 o                         
   2  -7   3        792.60        763.95        17.49 o                         
   3  -7   3        551.02        555.69        13.29 o                         
   4  -7   3       1025.21        958.78        19.03 o                         
   5  -7   3       1064.63       1045.78        18.53 o                         
   6  -7   3       2520.54       2421.88        29.11 o                         
   7  -7   3        219.90        225.40        12.63 o                         
   8  -7   3        570.47        543.72        18.11 o                         
   9  -7   3        254.28        255.85        19.22 o                         
  10  -7   3         70.67         78.85        10.34 o                         
  11  -7   3          0.50          0.00         8.59 o                         
  12  -7   3          4.66         13.27         9.31 o                         
  -9  -6   3          4.19         12.89        10.02 o                         
  -8  -6   3          8.32         13.33         6.20 o                         
  -7  -6   3         13.88          5.46         6.75 o                         
  -6  -6   3        111.75        110.77         9.90 o                         
  -5  -6   3          8.41         23.19         5.70 o                         
  -4  -6   3        653.24        642.31        25.68 o                         
  -3  -6   3        256.04        261.25        15.99 o                         
  -2  -6   3        874.66        902.12        22.89 o                         
  -1  -6   3       1238.42       1231.26        25.76 o                         
   0  -6   3       2180.27       2233.96        25.35 o                         
   1  -6   3       3230.02       3283.63        35.25 o                         
   2  -6   3       1372.92       1428.65        20.64 o                         
   3  -6   3       1881.70       1751.96        26.77 o                         
   4  -6   3        969.26       1076.24        17.25 o                         
   5  -6   3         97.43        102.49         5.57 o                         
   6  -6   3        170.93        168.03         8.38 o                         
   7  -6   3        162.26        159.34         8.89 o                         
   8  -6   3         55.01         64.56         5.88 o                         
   9  -6   3        545.10        528.68        19.13 o                         
  10  -6   3        103.76        101.26        11.60 o                         
  11  -6   3        232.29        299.26        29.82 o                         
  12  -6   3        108.98        127.97        22.34 o                         
 -10  -5   3         14.79         12.80         8.93 o                         
  -9  -5   3        129.77        132.50        12.02 o                         
  -8  -5   3        325.29        304.94        19.39 o                         
  -7  -5   3        173.97        163.30        13.44 o                         
  -6  -5   3       1031.81       1055.91        40.26 o                         
  -5  -5   3       2209.22       2212.14        45.85 o                         
  -4  -5   3        719.23        744.83        20.78 o                         
  -3  -5   3       1805.14       1892.53        31.79 o                         
  -2  -5   3       1703.61       1630.07        24.88 o                         
  -1  -5   3         16.40         18.45         2.16 o                         
   0  -5   3         13.28         14.30         1.85 o                         
   1  -5   3       1749.03       1864.69        21.77 o                         
   2  -5   3        535.99        507.81        12.70 o                         
   3  -5   3       2421.59       2406.72        24.51 o                         
   4  -5   3       5066.71       5130.57        54.16 o                         
   5  -5   3       1480.69       1499.48        28.07 o                         
   6  -5   3        738.15        709.83        19.57 o                         
   7  -5   3        873.24        855.96        19.42 o                         
   8  -5   3        314.24        324.20        15.71 o                         
   9  -5   3        160.81        150.23        14.34 o                         
  10  -5   3        130.80        134.84        15.87 o                         
  11  -5   3         36.44         33.13         8.35 o                         
  12  -5   3          7.76          0.20         6.92 o                         
 -10  -4   3         58.37         48.06         8.09 o                         
  -9  -4   3         87.00         99.08        10.35 o                         
  -8  -4   3         13.36         15.33         5.93 o                         
  -7  -4   3          2.68          3.46         3.30 o                         
  -6  -4   3         14.65         12.49         4.34 o                         
  -5  -4   3       3565.03       3598.36        49.34 o                         
  -4  -4   3       1060.60       1028.11        19.41 o                         
  -3  -4   3       2215.35       2232.90        28.49 o                         
  -2  -4   3       2135.12       2044.98        23.45 o                         
  -1  -4   3       2810.39       2825.57        31.61 o                         
   0  -4   3       1344.65       1334.36        21.37 o                         
   1  -4   3        925.99        849.03        10.36 o                         
   2  -4   3        438.64        411.38         7.00 o                         
   3  -4   3       3809.49       3978.14        67.91 o                         
   4  -4   3       1172.79       1189.01        48.00 o                         
   5  -4   3       1068.55       1027.45        28.78 o                         
   6  -4   3         54.22         43.36         4.30 o                         
   7  -4   3         29.31         30.65         3.28 o                         
   8  -4   3        126.39        115.39         7.17 o                         
   9  -4   3         65.57         48.89         7.57 o                         
  10  -4   3         58.94         65.07        12.67 o                         
  11  -4   3        117.40        126.29        16.70 o                         
  12  -4   3        100.32        143.13        20.89 o                         
 -11  -3   3          5.40          4.68         8.02 o                         
 -10  -3   3         72.56         77.24         9.40 o                         
  -9  -3   3        140.49        135.43        11.16 o                         
  -8  -3   3         39.12         37.73         5.26 o                         
  -7  -3   3        402.38        388.10        14.10 o                         
  -6  -3   3       2470.45       2496.86        34.40 o                         
  -5  -3   3       2241.68       2256.10        29.10 o                         
  -4  -3   3       1437.66       1401.33        20.24 o                         
  -3  -3   3       1574.39       1545.88        16.25 o                         
  -2  -3   3       1323.91       1297.31        15.46 o                         
  -1  -3   3         40.83         35.93         3.06 o                         
   0  -3   3         10.25         10.62         2.01 o                         
   1  -3   3          6.49          9.12         1.34 o                         
   2  -3   3       1049.57       1099.69        14.21 o                         
   3  -3   3       3122.94       3193.74        40.58 o                         
   4  -3   3        375.45        363.05        11.76 o                         
   5  -3   3       4060.76       4009.33        40.90 o                         
   6  -3   3        890.70        787.21        16.00 o                         
   7  -3   3        338.20        327.95        10.93 o                         
   8  -3   3        326.81        305.60        14.69 o                         
   9  -3   3        262.86        278.69        15.93 o                         
  10  -3   3         75.09         61.86        11.77 o                         
  11  -3   3        244.87        215.47        21.67 o                         
  12  -3   3          1.17          0.00         7.80 o                         
 -11  -2   3         49.57         39.34        11.18 o                         
 -10  -2   3        184.33        184.79        12.90 o                         
  -9  -2   3         14.28         14.44         4.37 o                         
  -8  -2   3         79.96         87.88         7.45 o                         
  -7  -2   3        153.60        153.25         8.63 o                         
  -6  -2   3          2.98          3.17         2.38 o                         
  -5  -2   3         47.47         50.76         4.56 o                         
  -4  -2   3       2941.87       3052.05        27.80 o                         
  -3  -2   3         41.84         36.38         2.31 o                         
  -2  -2   3       1122.63       1055.54        12.87 o                         
  -1  -2   3        746.32        848.42        20.61 o                         
   0  -2   3      14823.23      15163.03       138.84 o                         
   1  -2   3      10629.23      10756.21       186.94 o                         
   2  -2   3       3165.31       3395.81        39.86 o                         
   3  -2   3       2648.15       2736.30        30.83 o                         
   4  -2   3      13616.13      14402.06       158.73 o                         
   5  -2   3        151.68        129.87         4.82 o                         
   6  -2   3        827.55        844.14        16.58 o                         
   7  -2   3        138.51        138.49         7.23 o                         
   8  -2   3          8.68          3.12         5.66 o                         
   9  -2   3          0.80          0.00         5.01 o                         
  10  -2   3        227.30        229.10        21.03 o                         
  11  -2   3        118.25        129.87        17.89 o                         
  12  -2   3         64.65         45.30        17.82 o                         
 -12  -1   3          0.61          0.00         7.62 o                         
 -11  -1   3          3.90         11.09         8.17 o                         
 -10  -1   3          0.38          3.28         4.97 o                         
  -9  -1   3        218.96        220.18        11.19 o                         
  -8  -1   3        196.41        190.84         9.65 o                         
  -7  -1   3        829.63        814.40        24.18 o                         
  -6  -1   3        943.27        971.92        18.85 o                         
  -5  -1   3       5184.01       5194.16        44.83 o                         
  -4  -1   3       1991.10       1968.12        22.12 o                         
  -3  -1   3       2820.13       2854.84        26.55 o                         
  -2  -1   3      10214.72      10910.86        88.26 o                         
  -1  -1   3         11.40         10.28         1.72 o                         
   0  -1   3        126.18        107.15         4.35 o                         
   1  -1   3       1900.19       2046.03        22.38 o                         
   2  -1   3       2869.97       3297.31        31.16 o                         
   3  -1   3         89.70        131.17         3.68 o                         
   4  -1   3       4931.21       5385.32        40.38 o                         
   5  -1   3       3114.50       3180.63        30.66 o                         
   6  -1   3        153.86        165.29         5.92 o                         
   7  -1   3       1148.00       1087.52        29.50 o                         
   8  -1   3        130.66        149.07        11.71 o                         
   9  -1   3        244.44        247.70        16.36 o                         
  10  -1   3         54.40         85.74        11.91 o                         
  11  -1   3         46.82         59.04        12.54 o                         
 -12   0   3        298.07        342.09        47.11 o                         
 -11   0   3        106.49        119.45        20.32 o                         
 -10   0   3        309.93        340.60        16.31 o                         
  -9   0   3        159.57        149.40         9.97 o                         
  -8   0   3        543.22        524.10        15.29 o                         
  -7   0   3         32.17         31.56         3.92 o                         
  -6   0   3       1152.88       1142.31        19.74 o                         
  -5   0   3        869.32        978.86        14.56 o                         
  -4   0   3        458.07        445.75         8.48 o                         
  -3   0   3        827.45        865.08        12.07 o                         
  -2   0   3        457.73        466.02         7.51 o                         
  -1   0   3       1027.09       1083.33        15.96 o                         
   0   0   3       4350.21       4671.33        59.84 o                         
   1   0   3         17.03         18.81         1.71 o                         
   2   0   3       3822.15       3664.06        34.47 o                         
   3   0   3       5852.43       6294.76        46.01 o                         
   4   0   3       1920.01       1871.29        19.45 o                         
   5   0   3        461.58        464.29         9.44 o                         
   6   0   3        353.10        316.77        12.05 o                         
   7   0   3        312.60        336.96        14.73 o                         
   8   0   3          3.84         12.38         5.62 o                         
   9   0   3          0.33          6.23         6.23 o                         
  10   0   3         12.72         19.40         7.56 o                         
  11   0   3         22.97         39.19        11.94 o                         
 -12   1   3          0.41          4.67        19.35 o                         
 -11   1   3          4.00         10.80         6.71 o                         
 -10   1   3          8.89          5.30         5.02 o                         
  -9   1   3        271.57        268.26        15.06 o                         
  -8   1   3        101.78         97.20         7.22 o                         
  -7   1   3       1396.76       1350.33        22.64 o                         
  -6   1   3        972.32        940.03        16.88 o                         
  -5   1   3       4817.29       4703.96        41.31 o                         
  -4   1   3         37.55         39.18         2.04 o                         
  -3   1   3       9588.14      10037.01        75.31 o                         
  -2   1   3       2365.81       2555.55        26.19 o                         
  -1   1   3       4148.57       4572.57        65.81 o                         
   0   1   3        140.19        124.33        10.57 o                         
   1   1   3       1433.39       1536.79        20.20 o                         
   2   1   3        778.93        787.18        13.90 o                         
   3   1   3       1715.47       1800.56        21.57 o                         
   4   1   3         93.23         85.99         3.45 o                         
   5   1   3       1730.71       1754.35        24.72 o                         
   6   1   3         20.78         19.98         3.76 o                         
   7   1   3        282.58        300.39        14.40 o                         
   8   1   3         21.67         38.15         8.13 o                         
   9   1   3        419.47        428.55        23.14 o                         
  10   1   3         36.84         28.49        16.07 o                         
  11   1   3        462.03        525.80        35.49 o                         
 -13   2   3          2.26          0.00        10.54 o                         
 -12   2   3        246.04        205.42        20.35 o                         
 -11   2   3         29.81         37.84         7.49 o                         
 -10   2   3        696.01        706.23        22.85 o                         
  -9   2   3         29.78         36.12         5.15 o                         
  -8   2   3       1875.79       1788.17        35.67 o                         
  -7   2   3        200.04        188.60         7.53 o                         
  -6   2   3        502.49        487.63         9.74 o                         
  -5   2   3         86.03         64.86         3.50 o                         
  -4   2   3         41.33         53.94         3.01 o                         
  -3   2   3        629.15        622.01        14.77 o                         
  -2   2   3       4082.25       4157.71        39.92 o                         
  -1   2   3         51.03         69.68         2.82 o                         
   0   2   3       3314.62       3602.74        30.50 o                         
   1   2   3        577.50        648.64        11.76 o                         
   2   2   3       6335.01       6385.13        51.72 o                         
   3   2   3       1393.11       1421.93        17.26 o                         
   4   2   3       3633.14       3785.30        32.50 o                         
   5   2   3         77.34         79.37         5.16 o                         
   6   2   3        813.39        820.45        18.39 o                         
   7   2   3        211.38        218.34        13.27 o                         
   8   2   3         41.87         40.52         7.20 o                         
   9   2   3         24.91         20.98         6.85 o                         
  10   2   3         21.55         41.05         9.25 o                         
 -13   3   3        276.98        308.76        49.14 o                         
 -12   3   3          2.01         11.74         5.61 o                         
 -11   3   3         57.20         59.46         7.73 o                         
 -10   3   3         35.33         27.47         5.50 o                         
  -9   3   3        177.27        179.84        10.22 o                         
  -8   3   3         85.98         83.51         6.54 o                         
  -7   3   3       1484.93       1473.89        26.77 o                         
  -6   3   3          6.37         10.39         1.80 o                         
  -5   3   3       2523.29       2413.64        30.53 o                         
  -4   3   3        623.23        579.18        11.01 o                         
  -3   3   3       6574.00       6951.83        57.13 o                         
  -2   3   3        527.04        535.03         9.97 o                         
  -1   3   3       5852.00       6210.95        46.16 o                         
   0   3   3        334.58        314.36         6.49 o                         
   1   3   3       1455.69       1465.92        24.11 o                         
   2   3   3        599.55        688.49        13.81 o                         
   3   3   3       1531.74       1570.17        19.78 o                         
   4   3   3          3.52          7.68         2.47 o                         
   5   3   3        842.72        804.56        18.82 o                         
   6   3   3         49.19         51.02         5.41 o                         
   7   3   3        267.98        273.21        13.33 o                         
   8   3   3         13.26         20.18         7.29 o                         
   9   3   3        218.41        218.57        17.82 o                         
  10   3   3          9.94          0.00         9.27 o                         
 -13   4   3         69.67         69.59        15.53 o                         
 -12   4   3        868.19        895.43        28.94 o                         
 -11   4   3         52.12         43.62         6.94 o                         
 -10   4   3        964.55        949.52        26.22 o                         
  -9   4   3        172.49        173.73         9.79 o                         
  -8   4   3       1420.22       1417.06        28.03 o                         
  -7   4   3        418.12        449.61        14.20 o                         
  -6   4   3        458.13        383.84        11.47 o                         
  -5   4   3       2636.54       2822.63        35.55 o                         
  -4   4   3         78.15         64.83         4.40 o                         
  -3   4   3        299.61        342.06         7.25 o                         
  -2   4   3        271.72        309.87         6.77 o                         
  -1   4   3         39.16         51.05         3.67 o                         
   0   4   3       2815.14       2862.36        27.73 o                         
   1   4   3          1.62          1.72         1.36 o                         
   2   4   3       4096.23       3954.03        45.20 o                         
   3   4   3        152.33        156.49         7.59 o                         
   4   4   3       1885.23       1829.37        29.61 o                         
   5   4   3         43.45         34.10         4.91 o                         
   6   4   3        548.52        534.51        18.74 o                         
   7   4   3         11.92         23.61         6.35 o                         
   8   4   3        138.51        148.74        14.31 o                         
   9   4   3          0.17          1.31        16.03 o                         
 -13   5   3         37.12         36.74         9.18 o                         
 -12   5   3          8.50          6.48         5.09 o                         
 -11   5   3        204.05        211.53        13.35 o                         
 -10   5   3         47.57         52.59         6.95 o                         
  -9   5   3         40.82         35.81         6.42 o                         
  -8   5   3          1.72          1.58         2.34 o                         
  -7   5   3       1497.91       1519.99        23.60 o                         
  -6   5   3        100.36        103.63         6.49 o                         
  -5   5   3       3853.17       3803.83        45.60 o                         
  -4   5   3         46.59         49.79         4.60 o                         
  -3   5   3       9876.45       9920.30        78.81 o                         
  -2   5   3         26.80         29.72         2.79 o                         
  -1   5   3       6575.92       6779.09        53.27 o                         
   0   5   3        148.46        139.08         5.78 o                         
   1   5   3       1900.94       1926.14        28.24 o                         
   2   5   3         21.61         25.11         3.91 o                         
   3   5   3         45.41         38.17         4.46 o                         
   4   5   3          2.73          1.14         3.19 o                         
   5   5   3          1.44          2.33         3.79 o                         
   6   5   3          1.91          1.28         4.03 o                         
   7   5   3        244.95        255.61        17.54 o                         
   8   5   3          8.23         10.81        19.36 o                         
   9   5   3        133.41        132.13        17.66 o                         
 -13   6   3          1.79          2.35         6.40 o                         
 -12   6   3        221.77        241.67        18.36 o                         
 -11   6   3          0.06          8.56         6.55 o                         
 -10   6   3       1112.00       1114.95        34.29 o                         
  -9   6   3          2.60          3.11         4.43 o                         
  -8   6   3       1981.24       1973.90        42.54 o                         
  -7   6   3         19.49         16.74         6.46 o                         
  -6   6   3       3057.71       3082.10        42.48 o                         
  -5   6   3        409.99        399.35        11.38 o                         
  -4   6   3       2150.72       2130.24        34.45 o                         
  -3   6   3         18.35         17.08         2.41 o                         
  -2   6   3        221.78        241.98         7.41 o                         
  -1   6   3          4.36          6.09         2.20 o                         
   0   6   3        355.49        362.31        10.18 o                         
   1   6   3         88.07         80.27         6.86 o                         
   2   6   3       1248.59       1253.68        23.70 o                         
   3   6   3        123.64        116.37        10.10 o                         
   4   6   3        594.57        597.61        24.58 o                         
   5   6   3         10.86         14.60         9.43 o                         
   6   6   3       1012.41        993.77        29.54 o                         
   7   6   3          8.75          8.24         6.57 o                         
   8   6   3        215.29        188.81        21.16 o                         
 -13   7   3        446.30        466.46        31.53 o                         
 -12   7   3          4.38         14.62         7.21 o                         
 -11   7   3        285.67        283.26        18.65 o                         
 -10   7   3         31.30         28.81         6.65 o                         
  -9   7   3         35.52         51.46        10.41 o                         
  -8   7   3          9.09          9.34         5.09 o                         
  -7   7   3        401.90        400.51        14.74 o                         
  -6   7   3         76.51         85.38         7.59 o                         
  -5   7   3        613.41        593.36        19.60 o                         
  -4   7   3          2.48          3.65         3.30 o                         
  -3   7   3       8595.91       8621.00        88.08 o                         
  -2   7   3          1.12          7.50         2.32 o                         
  -1   7   3       3153.16       3092.00        38.59 o                         
   0   7   3         33.49         33.65         4.59 o                         
   1   7   3       1346.22       1334.62        27.95 o                         
   2   7   3        208.20        184.94        11.93 o                         
   3   7   3         61.66         77.24         6.94 o                         
   4   7   3        154.64        133.92        11.74 o                         
   5   7   3         16.51         14.28         6.23 o                         
   6   7   3          8.08          4.24         7.40 o                         
   7   7   3         35.57         27.08         7.38 o                         
 -13   8   3         83.28        104.84        38.74 o                         
 -12   8   3        358.30        289.14        20.12 o                         
 -11   8   3          1.00          0.30         5.87 o                         
 -10   8   3        618.05        613.08        22.71 o                         
  -9   8   3          1.55          2.99         6.76 o                         
  -8   8   3        253.39        231.25        13.66 o                         
  -7   8   3          3.53          5.38         5.62 o                         
  -6   8   3         38.12         31.46         4.21 o                         
  -5   8   3        462.69        432.00        15.09 o                         
  -4   8   3       1115.95       1092.75        24.93 o                         
  -3   8   3         75.95         71.41         6.62 o                         
  -2   8   3        873.59        810.95        20.06 o                         
  -1   8   3         14.55         16.77         3.68 o                         
   0   8   3         98.26        103.66         7.85 o                         
   1   8   3          4.53         16.14         5.36 o                         
   2   8   3       1174.37       1120.83        32.32 o                         
   3   8   3         12.30         22.38         5.43 o                         
   4   8   3        937.97        955.30        34.40 o                         
   5   8   3          3.69         12.71         7.57 o                         
   6   8   3        375.34        369.16        43.63 o                         
 -13   9   3        173.75        191.26        21.46 o                         
 -12   9   3         60.72         42.98        29.11 o                         
 -11   9   3        584.30        613.48        47.68 o                         
 -10   9   3          1.38          2.57         5.91 o                         
  -9   9   3        469.43        448.30        24.03 o                         
  -8   9   3         79.48         81.39         9.29 o                         
  -7   9   3         66.56         65.52         8.93 o                         
  -6   9   3         75.13         68.53         6.80 o                         
  -5   9   3        671.34        685.03        20.47 o                         
  -4   9   3         17.89         20.75         4.72 o                         
  -3   9   3       2205.67       2107.88        38.39 o                         
  -2   9   3        375.77        368.19        13.05 o                         
  -1   9   3       2537.32       2539.72        44.51 o                         
   0   9   3         27.48         17.19         6.09 o                         
   1   9   3        820.39        846.08        29.34 o                         
   2   9   3         96.41         74.53         8.23 o                         
   3   9   3        496.55        502.51        20.54 o                         
   4   9   3          0.79          0.00         6.13 o                         
   5   9   3        111.12        117.79        19.33 o                         
 -13  10   3          4.51          1.84         9.57 o                         
 -12  10   3         68.60         80.76        22.09 o                         
 -11  10   3          3.31          6.21         7.07 o                         
 -10  10   3        413.57        373.20        21.23 o                         
  -9  10   3        147.22        152.81        18.54 o                         
  -8  10   3        990.42        990.55        31.97 o                         
  -7  10   3        149.58        154.80        11.03 o                         
  -6  10   3       2142.65       2128.80        57.70 o                         
  -5  10   3         25.37         18.68         5.00 o                         
  -4  10   3       1688.92       1649.48        37.99 o                         
  -3  10   3        212.55        188.14        13.83 o                         
  -2  10   3        165.23        168.65        11.06 o                         
  -1  10   3         42.64         28.49         6.67 o                         
   0  10   3         63.27         57.33         9.03 o                         
   1  10   3         56.59         81.68        10.51 o                         
   2  10   3         76.35         79.58        12.85 o                         
   3  10   3        200.39        208.11        16.87 o                         
   4  10   3        237.75        220.64        18.23 o                         
 -12  11   3         17.58         37.18        11.50 o                         
 -11  11   3        451.88        434.47        25.32 o                         
 -10  11   3        131.11        109.19        16.33 o                         
  -9  11   3        317.05        312.57        19.30 o                         
  -8  11   3         67.48         65.69         9.49 o                         
  -7  11   3         68.78         61.46         8.61 o                         
  -6  11   3          6.10         10.59         4.86 o                         
  -5  11   3        160.63        151.01        11.18 o                         
  -4  11   3         14.21         15.81         6.04 o                         
  -3  11   3       1047.40       1012.75        41.09 o                         
  -2  11   3        131.77        128.23        15.60 o                         
  -1  11   3        416.41        424.46        27.60 o                         
   0  11   3         13.63         17.04         6.70 o                         
   1  11   3         53.54         62.89        12.04 o                         
   2  11   3          3.01          0.00         6.88 o                         
   3  11   3          9.66          1.28         8.53 o                         
 -12  12   3          4.61          7.91        18.26 o                         
 -11  12   3         24.52         38.36         9.93 o                         
 -10  12   3         94.88        132.54        18.32 o                         
  -9  12   3         82.83         84.34        10.87 o                         
  -8  12   3        226.09        203.37        15.97 o                         
  -7  12   3        280.40        256.07        15.27 o                         
  -6  12   3        221.58        174.17        14.87 o                         
  -5  12   3        166.15        169.35        14.17 o                         
  -4  12   3        892.50        836.89        35.86 o                         
  -3  12   3         17.72         18.58         7.63 o                         
  -2  12   3        331.88        336.18        25.68 o                         
  -1  12   3          4.32          3.19         8.00 o                         
   0  12   3         97.85        120.10        21.31 o                         
   1  12   3          0.87          0.00         7.70 o                         
   2  12   3        100.74         85.40        15.20 o                         
 -11  13   3        185.81        201.82        22.35 o                         
 -10  13   3          3.04          2.55        11.62 o                         
  -9  13   3        262.69        274.82        77.55 o                         
  -8  13   3          2.77          2.80         9.25 o                         
  -7  13   3        103.78        101.96        16.19 o                         
  -6  13   3          3.23          5.14         9.15 o                         
  -5  13   3          0.03          7.74         6.44 o                         
  -4  13   3         31.55         29.23         7.78 o                         
  -3  13   3        196.71        175.69        34.76 o                         
  -2  13   3        117.48        116.58        16.35 o                         
  -1  13   3        464.05        491.46        32.68 o                         
   0  13   3        159.43        134.02        18.31 o                         
 -10  14   3         52.55         55.10        14.03 o                         
  -9  14   3         30.12         29.86        11.39 o                         
  -8  14   3        218.41        205.81        22.24 o                         
  -7  14   3         95.56         79.33        13.67 o                         
  -6  14   3        542.83        558.20        29.61 o                         
  -5  14   3        195.36        211.64        18.41 o                         
  -4  14   3        424.52        403.56        24.70 o                         
  -3  14   3        132.66        135.21        22.84 o                         
  -2  14   3        279.55        285.24        37.33 o                         
  -7  15   3         52.31         50.25        12.77 o                         
  -6  15   3         33.64         36.83        13.28 o                         
  -5  15   3          0.73          5.07        16.90 o                         
   3 -15   4        177.02        200.81        22.15 o                         
   4 -15   4        104.70        117.83        18.53 o                         
   5 -15   4        174.08        217.29        22.79 o                         
   6 -15   4        120.83        104.08        16.89 o                         
   7 -15   4         23.18         23.36        28.76 o                         
   0 -14   4        261.34        260.64        25.75 o                         
   1 -14   4        172.71        164.74        16.40 o                         
   2 -14   4        396.89        443.71        25.59 o                         
   3 -14   4          4.54          8.07         8.71 o                         
   4 -14   4        254.00        245.26        27.79 o                         
   5 -14   4        407.32        448.47        30.74 o                         
   6 -14   4          9.70          2.17         6.87 o                         
   7 -14   4        149.24        161.16        16.59 o                         
   8 -14   4         11.59          0.00         7.35 o                         
   9 -14   4          0.47          9.96         7.62 o                         
  -2 -13   4        164.45        203.51        22.58 o                         
  -1 -13   4          1.01          1.63         8.49 o                         
   0 -13   4         38.96         51.15         9.63 o                         
   1 -13   4          2.04          0.00         7.49 o                         
   2 -13   4        417.22        409.15        54.67 o                         
   3 -13   4        185.42        195.45        20.53 o                         
   4 -13   4        126.00        121.34        16.44 o                         
   5 -13   4        443.28        448.22        20.10 o                         
   6 -13   4         41.33         46.60         7.71 o                         
   7 -13   4        472.43        508.14        38.28 o                         
   8 -13   4         61.39         62.62        10.49 o                         
   9 -13   4        224.94        247.38        19.00 o                         
  10 -13   4         62.01         68.59        14.00 o                         
  -3 -12   4         26.94         23.99        26.26 o                         
  -2 -12   4        144.53        145.10        28.65 o                         
  -1 -12   4          8.71         28.91        14.48 o                         
   0 -12   4        358.74        375.74        39.36 o                         
   1 -12   4        236.11        241.65        21.56 o                         
   2 -12   4       1213.78       1255.75        48.95 o                         
   3 -12   4        288.01        280.08        23.00 o                         
   4 -12   4        500.02        479.12        22.50 o                         
   5 -12   4         13.91         11.04         5.46 o                         
   6 -12   4        494.99        482.74        27.58 o                         
   7 -12   4          8.92         13.88         9.26 o                         
   8 -12   4         12.49         16.64         7.80 o                         
   9 -12   4         56.89         51.61         9.63 o                         
  10 -12   4         11.66         14.18         6.75 o                         
  11 -12   4         96.19         92.48        30.54 o                         
  -4 -11   4         33.73         47.83        13.09 o                         
  -3 -11   4        162.92        173.14        29.71 o                         
  -2 -11   4         78.83         91.36        22.07 o                         
  -1 -11   4        141.80        136.32        16.95 o                         
   0 -11   4         62.02         75.40        12.50 o                         
   1 -11   4         50.31         48.17         9.97 o                         
   2 -11   4          0.95          0.00         7.57 o                         
   3 -11   4        283.62        281.68        15.35 o                         
   4 -11   4         57.34         60.58         8.57 o                         
   5 -11   4        271.88        287.70        20.46 o                         
   6 -11   4         65.36         78.86         8.65 o                         
   7 -11   4        379.28        350.78        19.71 o                         
   8 -11   4          2.04          8.13         8.74 o                         
   9 -11   4        356.13        373.39        21.74 o                         
  10 -11   4         10.08         13.38        10.37 o                         
  11 -11   4        371.05        383.54        29.87 o                         
  -6 -10   4         44.11         56.27        18.72 o                         
  -5 -10   4          0.45         14.73        16.11 o                         
  -4 -10   4         23.15         24.36        16.03 o                         
  -3 -10   4          8.13          5.45         8.71 o                         
  -2 -10   4        196.88        191.85        29.22 o                         
  -1 -10   4        217.56        210.37        28.11 o                         
   0 -10   4        892.07        916.66        37.28 o                         
   1 -10   4        364.19        355.77        23.11 o                         
   2 -10   4       2253.29       2174.60        39.35 o                         
   3 -10   4        141.91        151.37        10.18 o                         
   4 -10   4        683.27        695.48        32.61 o                         
   5 -10   4        349.37        336.67        14.25 o                         
   6 -10   4        239.18        241.58        11.14 o                         
   7 -10   4        190.68        197.41        17.98 o                         
   8 -10   4          1.52          0.40         5.43 o                         
   9 -10   4          7.28          4.35         5.27 o                         
  10 -10   4          2.51          9.02         5.61 o                         
  11 -10   4        160.60        173.73        15.83 o                         
  12 -10   4        108.67         76.26        13.85 o                         
  -7  -9   4        137.55        152.96        27.33 o                         
  -6  -9   4         45.82         22.85        16.29 o                         
  -5  -9   4        926.41        835.42        58.92 o                         
  -4  -9   4          6.36         30.16        12.44 o                         
  -3  -9   4       1857.28       1861.29        89.46 o                         
  -2  -9   4          4.39         11.00         5.16 o                         
  -1  -9   4       1112.18       1180.74        55.56 o                         
   0  -9   4          3.44          6.85         5.12 o                         
   1  -9   4        510.76        501.92        16.65 o                         
   2  -9   4        151.02        132.45         8.66 o                         
   3  -9   4          4.78          6.30         2.96 o                         
   4  -9   4        113.96        117.45         7.91 o                         
   5  -9   4        742.18        685.38        19.46 o                         
   6  -9   4        108.47         97.94        10.06 o                         
   7  -9   4        528.63        525.65        16.17 o                         
   8  -9   4          6.37         15.29         4.85 o                         
   9  -9   4        757.42        776.34        24.46 o                         
  10  -9   4        122.45        127.17        15.00 o                         
  11  -9   4        362.65        388.63        23.08 o                         
  12  -9   4          4.07          4.84         6.66 o                         
  -8  -8   4        214.00        172.82        27.33 o                         
  -7  -8   4         35.98         38.98         9.50 o                         
  -6  -8   4         47.90         61.73        10.25 o                         
  -5  -8   4          4.52          8.92         9.50 o                         
  -4  -8   4         10.75         21.63        11.75 o                         
  -3  -8   4        174.18        181.41        50.96 o                         
  -2  -8   4         15.65         10.82         9.02 o                         
  -1  -8   4         34.35         24.94         5.33 o                         
   0  -8   4       1374.07       1419.30        32.95 o                         
   1  -8   4         11.43         10.68         2.76 o                         
   2  -8   4       2430.37       2474.64        36.14 o                         
   3  -8   4         70.89         65.72         5.02 o                         
   4  -8   4       1796.96       1801.15        42.55 o                         
   5  -8   4         57.13         62.76         5.01 o                         
   6  -8   4        710.16        686.58        17.06 o                         
   7  -8   4         23.58         12.87         4.60 o                         
   8  -8   4        157.66        163.19        10.71 o                         
   9  -8   4          2.92          8.19         5.65 o                         
  10  -8   4         11.07         10.47         6.03 o                         
  11  -8   4         40.12         31.53        10.94 o                         
  12  -8   4         65.39         50.88        24.89 o                         
  -8  -7   4          1.42          9.49         6.98 o                         
  -7  -7   4        139.01        108.59        15.32 o                         
  -6  -7   4          0.43          0.00         5.14 o                         
  -5  -7   4        360.39        389.31        21.34 o                         
  -4  -7   4          0.71          0.00         6.88 o                         
  -3  -7   4       1323.17       1458.17        36.43 o                         
  -2  -7   4         39.49         42.26         5.35 o                         
  -1  -7   4       1305.40       1324.61        22.52 o                         
   0  -7   4         46.72         44.91         4.30 o                         
   1  -7   4        392.76        398.59        10.86 o                         
   2  -7   4        232.44        214.00         7.89 o                         
   3  -7   4        104.04        103.86         4.36 o                         
   4  -7   4         14.79         16.11         2.47 o                         
   5  -7   4        101.02        101.16         5.36 o                         
   6  -7   4          3.70          1.67         2.61 o                         
   7  -7   4        764.71        752.85        18.33 o                         
   8  -7   4        186.82        183.15         9.58 o                         
   9  -7   4        344.02        355.81        27.59 o                         
  10  -7   4          0.44          6.00         5.84 o                         
  11  -7   4        464.95        510.28        32.34 o                         
  12  -7   4          0.05         15.18        12.52 o                         
  -9  -6   4          0.03          0.00         6.74 o                         
  -8  -6   4        166.99        173.00        15.80 o                         
  -7  -6   4          0.45         10.01         5.04 o                         
  -6  -6   4        833.22        789.37        29.24 o                         
  -5  -6   4        391.43        373.90        17.62 o                         
  -4  -6   4        111.57         96.01        11.91 o                         
  -3  -6   4        110.31        100.35         7.44 o                         
  -2  -6   4          6.93          3.45         2.68 o                         
  -1  -6   4        115.59        128.83         5.69 o                         
   0  -6   4        472.33        486.63        10.30 o                         
   1  -6   4         13.27         18.04         2.71 o                         
   2  -6   4       2044.18       1983.47        25.83 o                         
   3  -6   4         11.87         14.62         3.52 o                         
   4  -6   4       5391.65       5554.20        61.23 o                         
   5  -6   4        250.78        264.59        10.40 o                         
   6  -6   4       4393.27       4489.94        49.37 o                         
   7  -6   4         48.62         58.95         5.40 o                         
   8  -6   4        585.02        572.01        18.24 o                         
   9  -6   4          0.69          6.33         4.67 o                         
  10  -6   4         62.46         68.40         8.22 o                         
  11  -6   4          9.52         26.39         8.72 o                         
  12  -6   4         20.24         23.34        10.20 o                         
 -10  -5   4          2.39          0.52         7.31 o                         
  -9  -5   4         11.12         14.28         6.32 o                         
  -8  -5   4         10.45         11.65         5.79 o                         
  -7  -5   4        112.31        120.47        11.03 o                         
  -6  -5   4         52.07         38.24         6.61 o                         
  -5  -5   4       3412.81       3392.05        54.92 o                         
  -4  -5   4         24.34         28.67         6.13 o                         
  -3  -5   4      12494.41      12770.71       122.07 o                         
  -2  -5   4         71.09         66.59         5.24 o                         
  -1  -5   4       7357.26       7268.10       139.99 o                         
   0  -5   4        379.35        388.97         8.29 o                         
   1  -5   4       3217.26       3174.16        41.82 o                         
   2  -5   4        186.58        208.35         5.67 o                         
   3  -5   4        527.39        513.48         9.65 o                         
   4  -5   4         66.97         57.50         4.39 o                         
   5  -5   4          1.59          2.07         2.69 o                         
   6  -5   4         10.39         12.13         2.94 o                         
   7  -5   4        346.20        323.99        11.12 o                         
   8  -5   4          5.64          7.87         4.64 o                         
   9  -5   4        530.43        521.86        22.13 o                         
  10  -5   4          0.71          3.19         7.65 o                         
  11  -5   4        256.66        282.09        52.88 o                         
  12  -5   4          0.94         13.95         9.98 o                         
 -10  -4   4        313.05        307.88        18.21 o                         
  -9  -4   4          0.25          0.63         5.97 o                         
  -8  -4   4        194.19        207.64        13.13 o                         
  -7  -4   4          0.73          1.73         3.50 o                         
  -6  -4   4        597.84        596.07        18.00 o                         
  -5  -4   4        162.72        172.87         8.89 o                         
  -4  -4   4       1764.25       1785.09        31.38 o                         
  -3  -4   4        690.75        683.56        10.60 o                         
  -2  -4   4        228.32        251.61         7.21 o                         
  -1  -4   4       1235.63       1175.59        15.37 o                         
   0  -4   4       1006.84       1031.08        14.47 o                         
   1  -4   4       1573.88       1622.41        18.34 o                         
   2  -4   4       3004.92       3074.29        30.14 o                         
   3  -4   4         12.97         16.22         2.74 o                         
   4  -4   4       2390.86       2219.43        35.05 o                         
   5  -4   4         46.38         60.64         5.77 o                         
   6  -4   4        827.57        746.50        18.19 o                         
   7  -4   4        166.25        158.99         9.12 o                         
   8  -4   4        659.42        633.14        19.21 o                         
   9  -4   4          0.13          4.37         6.72 o                         
  10  -4   4          2.29          9.78         6.44 o                         
  11  -4   4         15.33         28.57        14.46 o                         
  12  -4   4          1.44          4.36        10.56 o                         
 -11  -3   4        138.23        128.86        17.56 o                         
 -10  -3   4          1.31          5.33         5.56 o                         
  -9  -3   4         79.54         76.43         7.75 o                         
  -8  -3   4         39.41         34.26         5.31 o                         
  -7  -3   4         44.62         46.68         5.45 o                         
  -6  -3   4         22.91         23.40         3.91 o                         
  -5  -3   4        328.39        333.76        11.59 o                         
  -4  -3   4         70.97         65.62         3.36 o                         
  -3  -3   4       4586.70       4333.27        36.08 o                         
  -2  -3   4        608.43        631.49        10.81 o                         
  -1  -3   4       5873.97       5912.83        63.93 o                         
   0  -3   4        533.41        535.78        17.72 o                         
   1  -3   4        452.61        406.95         8.90 o                         
   2  -3   4          0.35          2.54         1.35 o                         
   3  -3   4       3658.64       3711.96        47.78 o                         
   4  -3   4         10.14          6.82         3.13 o                         
   5  -3   4         14.98         18.55         3.11 o                         
   6  -3   4         15.24         27.51         3.42 o                         
   7  -3   4          5.00          8.36         2.95 o                         
   8  -3   4          1.57          4.18         5.41 o                         
   9  -3   4         21.51         40.43         8.46 o                         
  10  -3   4         46.21         62.73        13.20 o                         
  11  -3   4        151.54        182.06        20.89 o                         
  12  -3   4         16.76         31.20        11.61 o                         
 -11  -2   4          5.70         18.07         8.71 o                         
 -10  -2   4        153.86        151.42        11.76 o                         
  -9  -2   4         69.50         64.51         6.87 o                         
  -8  -2   4       1066.23       1041.11        23.90 o                         
  -7  -2   4         63.03         64.79         5.65 o                         
  -6  -2   4       2113.61       2059.12        30.51 o                         
  -5  -2   4         10.87          8.04         2.05 o                         
  -4  -2   4        963.21        933.99        14.73 o                         
  -3  -2   4          6.76         16.41         1.57 o                         
  -2  -2   4        333.69        325.70         9.27 o                         
  -1  -2   4         47.36         63.13         7.45 o                         
   0  -2   4       4058.10       4525.66        56.69 o                         
   1  -2   4       2244.01       2453.40        23.96 o                         
   2  -2   4       1721.56       1839.75        23.52 o                         
   3  -2   4         33.55         55.54         6.25 o                         
   4  -2   4      15905.65      17489.03       144.96 o                         
   5  -2   4        412.11        420.53        10.73 o                         
   6  -2   4       9222.38       9521.62       101.74 o                         
   7  -2   4        183.69        184.71         9.80 o                         
   8  -2   4       1014.17       1070.74        31.55 o                         
   9  -2   4         50.64         48.00         7.86 o                         
  10  -2   4        128.06        162.13        18.61 o                         
  11  -2   4          6.52         17.79         9.82 o                         
  12  -2   4          0.48          0.00        13.76 o                         
 -12  -1   4        100.42         95.97        23.52 o                         
 -11  -1   4        239.79        270.84        23.66 o                         
 -10  -1   4         47.53         38.41         5.88 o                         
  -9  -1   4        157.72        165.92         9.88 o                         
  -8  -1   4          1.48          2.45         3.12 o                         
  -7  -1   4          5.14          3.70         2.81 o                         
  -6  -1   4         46.02         48.13         3.73 o                         
  -5  -1   4       2440.02       2587.49        30.00 o                         
  -4  -1   4         44.86         62.34         3.50 o                         
  -3  -1   4       7772.76       8543.70        79.41 o                         
  -2  -1   4       3229.57       3213.62        36.20 o                         
  -1  -1   4      14530.20      14933.52       171.79 o                         
   0  -1   4        962.07        999.55        17.05 o                         
   1  -1   4       4353.58       4289.98        48.64 o                         
   2  -1   4        762.14        769.11        11.01 o                         
   3  -1   4       2492.95       2397.70        25.98 o                         
   4  -1   4        396.69        406.14         8.95 o                         
   5  -1   4        773.67        777.74        12.40 o                         
   6  -1   4          1.51          3.90         3.81 o                         
   7  -1   4         83.33         74.41         8.48 o                         
   8  -1   4         46.32         58.16         8.62 o                         
   9  -1   4        127.54        132.72        12.95 o                         
  10  -1   4         16.17         18.97        12.07 o                         
  11  -1   4         75.96         97.54        17.10 o                         
 -12   0   4          3.13         17.08        10.21 o                         
 -11   0   4         39.77         32.90         8.19 o                         
 -10   0   4        236.28        214.11        14.94 o                         
  -9   0   4        131.00        123.43         8.34 o                         
  -8   0   4        467.62        427.79        13.74 o                         
  -7   0   4        726.41        686.61        16.20 o                         
  -6   0   4       3397.32       3306.29        33.88 o                         
  -5   0   4       1624.52       1661.22        20.28 o                         
  -4   0   4       7666.29       7765.50        59.10 o                         
  -3   0   4        585.78        660.69         9.60 o                         
  -2   0   4        653.91        638.36        10.03 o                         
  -1   0   4        519.98        511.60        10.89 o                         
   0   0   4        266.89        259.85        20.94 o                         
   1   0   4       1006.65        993.96        14.19 o                         
   2   0   4       1655.90       1626.20        25.90 o                         
   3   0   4         33.29         33.95         4.95 o                         
   4   0   4        428.72        367.15         8.48 o                         
   5   0   4        741.05        702.87        15.50 o                         
   6   0   4        800.54        791.06        21.56 o                         
   7   0   4        251.05        259.59        13.36 o                         
   8   0   4        362.08        370.64        21.69 o                         
   9   0   4         34.70         45.74         9.27 o                         
  10   0   4         46.11         75.98        11.39 o                         
  11   0   4         22.57         16.35        16.41 o                         
 -13   1   4         42.01         53.73        45.81 o                         
 -12   1   4         16.36         36.39        11.23 o                         
 -11   1   4        428.03        428.62        27.76 o                         
 -10   1   4         94.08         79.89        10.68 o                         
  -9   1   4        617.27        602.50        19.17 o                         
  -8   1   4        103.71         94.68         5.68 o                         
  -7   1   4        227.42        220.83         7.86 o                         
  -6   1   4          6.78         11.40         1.94 o                         
  -5   1   4        109.92        100.07         3.81 o                         
  -4   1   4        478.52        438.64         9.28 o                         
  -3   1   4       2992.91       3078.09        37.43 o                         
  -2   1   4       1116.92       1161.59        15.63 o                         
  -1   1   4       2212.26       2318.37        22.26 o                         
   0   1   4        153.62        140.25         6.80 o                         
   1   1   4       2155.56       2088.25        25.95 o                         
   2   1   4       1279.99       1306.82        16.84 o                         
   3   1   4       3051.82       2999.00        51.17 o                         
   4   1   4        500.78        489.54        11.41 o                         
   5   1   4        392.30        361.61        13.88 o                         
   6   1   4          5.52          3.59         3.34 o                         
   7   1   4        162.35        173.39        11.71 o                         
   8   1   4         39.46         42.79         9.75 o                         
   9   1   4          0.54          4.85         6.33 o                         
  10   1   4         36.26         37.39        11.02 o                         
 -13   2   4          0.67          2.93         7.90 o                         
 -12   2   4          7.81          9.06         6.99 o                         
 -11   2   4          4.37         16.05         5.73 o                         
 -10   2   4        186.99        171.76        10.90 o                         
  -9   2   4        161.11        154.24         9.84 o                         
  -8   2   4       1240.90       1165.97        25.25 o                         
  -7   2   4       1011.61        995.52        18.13 o                         
  -6   2   4       3917.37       3859.77        35.42 o                         
  -5   2   4       1859.01       1873.39        26.98 o                         
  -4   2   4       3667.18       3766.39        40.92 o                         
  -3   2   4       3120.54       3196.43        34.69 o                         
  -2   2   4       4532.10       4662.96        44.89 o                         
  -1   2   4       2365.62       2571.96        22.64 o                         
   0   2   4       2502.28       2677.48        28.10 o                         
   1   2   4         41.36         34.27         2.69 o                         
   2   2   4          9.34         14.60         1.88 o                         
   3   2   4         72.46         55.39         3.49 o                         
   4   2   4       3432.21       3533.28        44.10 o                         
   5   2   4          8.78          4.65         3.29 o                         
   6   2   4       1286.34       1324.91        30.86 o                         
   7   2   4        336.89        346.94        16.78 o                         
   8   2   4        638.37        706.68        26.85 o                         
   9   2   4         67.58         80.25        11.66 o                         
  10   2   4         56.93         68.45        11.53 o                         
 -13   3   4        476.13        433.33        31.12 o                         
 -12   3   4        162.73        155.69        12.43 o                         
 -11   3   4        587.70        620.71        28.40 o                         
 -10   3   4       1141.24       1097.47        32.92 o                         
  -9   3   4        704.31        689.22        20.33 o                         
  -8   3   4         69.37         84.76         7.06 o                         
  -7   3   4        161.53        158.43         8.53 o                         
  -6   3   4         32.63         36.32         4.84 o                         
  -5   3   4        924.60       1005.74        19.05 o                         
  -4   3   4       3776.16       4016.04        44.08 o                         
  -3   3   4        357.79        506.66        11.49 o                         
  -2   3   4       3949.76       4150.73        40.38 o                         
  -1   3   4       5905.94       6226.85        47.45 o                         
   0   3   4       2424.21       2525.10        22.64 o                         
   1   3   4       5207.30       5298.51        56.28 o                         
   2   3   4       1994.63       1996.38        26.68 o                         
   3   3   4       1573.20       1596.90        24.83 o                         
   4   3   4       1193.78       1138.94        38.52 o                         
   5   3   4        700.46        679.16        19.41 o                         
   6   3   4         84.25         76.71         9.15 o                         
   7   3   4          6.42          3.59         4.88 o                         
   8   3   4         10.83         26.19         8.25 o                         
   9   3   4          1.24          8.35        10.97 o                         
 -13   4   4         52.53         47.44         8.02 o                         
 -12   4   4         74.14         83.70         9.56 o                         
 -11   4   4          6.15          8.42         4.85 o                         
 -10   4   4        277.54        264.21        13.63 o                         
  -9   4   4        124.65        139.50         9.22 o                         
  -8   4   4        264.93        247.64        11.38 o                         
  -7   4   4        476.93        415.72        16.43 o                         
  -6   4   4       1610.71       1534.63        25.18 o                         
  -5   4   4       1595.94       1553.85        22.07 o                         
  -4   4   4       2462.31       2372.31        27.95 o                         
  -3   4   4        425.53        346.91        10.15 o                         
  -2   4   4       3240.88       3268.90        32.83 o                         
  -1   4   4       1480.52       1535.21        16.34 o                         
   0   4   4        863.46        817.47        12.08 o                         
   1   4   4        633.06        650.63        14.76 o                         
   2   4   4         36.37         34.49         3.78 o                         
   3   4   4        146.04        131.16         7.08 o                         
   4   4   4         20.65         22.65         4.74 o                         
   5   4   4        203.36        181.67        10.58 o                         
   6   4   4        155.47        150.75        10.51 o                         
   7   4   4        184.26        179.29        14.91 o                         
   8   4   4         97.68        128.28        14.19 o                         
   9   4   4        105.99        126.32        17.41 o                         
 -13   5   4         13.49          9.85         7.39 o                         
 -12   5   4         22.00         32.87         8.69 o                         
 -11   5   4        637.15        619.02        22.31 o                         
 -10   5   4        751.83        736.82        29.07 o                         
  -9   5   4        979.34        986.09        21.70 o                         
  -8   5   4        791.22        770.81        20.84 o                         
  -7   5   4        871.84        831.20        19.43 o                         
  -6   5   4         99.45         97.44         6.40 o                         
  -5   5   4        178.82        182.52         8.29 o                         
  -4   5   4         77.55         75.93         4.77 o                         
  -3   5   4         30.62         30.63         2.62 o                         
  -2   5   4        369.23        367.48         9.31 o                         
  -1   5   4        751.80        780.67        11.60 o                         
   0   5   4       2233.58       2203.72        27.29 o                         
   1   5   4       1547.43       1534.27        24.87 o                         
   2   5   4       1446.69       1374.00        21.43 o                         
   3   5   4        871.24        855.08        19.60 o                         
   4   5   4        663.29        671.94        23.69 o                         
   5   5   4        551.60        541.14        18.75 o                         
   6   5   4        152.82        140.63        11.79 o                         
   7   5   4         66.01         78.70        11.67 o                         
   8   5   4        129.93        123.62        16.53 o                         
 -13   6   4         44.42         49.13         9.76 o                         
 -12   6   4         25.34         11.88         5.78 o                         
 -11   6   4         30.41         27.91         7.68 o                         
 -10   6   4         87.76         79.39        10.55 o                         
  -9   6   4         58.66         70.74         7.52 o                         
  -8   6   4        332.03        337.74        16.70 o                         
  -7   6   4        897.28        899.59        21.41 o                         
  -6   6   4       1715.26       1741.10        30.20 o                         
  -5   6   4       2234.62       2174.97        30.27 o                         
  -4   6   4       3327.09       3283.25        47.40 o                         
  -3   6   4       3716.65       3643.71        46.45 o                         
  -2   6   4       3219.94       3161.33        53.35 o                         
  -1   6   4       5625.12       5660.11        55.91 o                         
   0   6   4       1057.03       1075.90        18.80 o                         
   1   6   4        129.23        126.73         6.92 o                         
   2   6   4        339.08        340.93        12.13 o                         
   3   6   4        152.81        129.22         8.13 o                         
   4   6   4         14.21         16.24         4.44 o                         
   5   6   4        283.08        294.29        15.40 o                         
   6   6   4         28.16         18.63         5.95 o                         
   7   6   4        123.02        136.22        17.00 o                         
   8   6   4        214.38        228.43        31.59 o                         
 -13   7   4        146.90        153.06        15.49 o                         
 -12   7   4        285.76        305.09        20.85 o                         
 -11   7   4        549.43        468.23        29.31 o                         
 -10   7   4       1353.74       1369.77        33.87 o                         
  -9   7   4        280.64        265.58        16.63 o                         
  -8   7   4       1088.28       1098.54        26.02 o                         
  -7   7   4        499.71        478.93        16.26 o                         
  -6   7   4          6.17         10.97         3.57 o                         
  -5   7   4        590.06        596.56        17.02 o                         
  -4   7   4       1345.91       1283.86        25.82 o                         
  -3   7   4        329.22        291.02        10.62 o                         
  -2   7   4        393.15        373.47        12.90 o                         
  -1   7   4       1488.43       1475.90        24.88 o                         
   0   7   4        510.38        537.60        16.46 o                         
   1   7   4        257.76        281.00        15.14 o                         
   2   7   4        506.12        520.46        17.11 o                         
   3   7   4        205.62        210.60        14.24 o                         
   4   7   4        501.84        473.26        29.02 o                         
   5   7   4        103.79        109.63        11.26 o                         
   6   7   4        255.58        282.71        19.26 o                         
   7   7   4         63.62         73.11        22.34 o                         
 -13   8   4         30.51         44.20        10.71 o                         
 -12   8   4         20.51         17.11         6.59 o                         
 -11   8   4        190.66        194.03        16.04 o                         
 -10   8   4          4.09         16.96         5.81 o                         
  -9   8   4          6.32         13.71         6.23 o                         
  -8   8   4         63.48         57.79         7.61 o                         
  -7   8   4         12.04          6.27         4.87 o                         
  -6   8   4        175.24        165.98        11.42 o                         
  -5   8   4       1357.78       1306.70        27.75 o                         
  -4   8   4        308.45        327.90        13.44 o                         
  -3   8   4        335.63        328.50        15.87 o                         
  -2   8   4       1254.41       1227.70        26.25 o                         
  -1   8   4       2270.92       2241.23        50.59 o                         
   0   8   4        339.69        360.73        17.20 o                         
   1   8   4        685.24        658.72        24.61 o                         
   2   8   4         59.46         57.86         6.44 o                         
   3   8   4         47.74         36.91         6.85 o                         
   4   8   4         14.69          0.00         7.43 o                         
   5   8   4          1.08         14.48         8.01 o                         
   6   8   4         42.14         39.97         9.07 o                         
 -13   9   4          3.51         12.47        16.03 o                         
 -12   9   4         60.32         61.74        14.67 o                         
 -11   9   4        179.00        141.01        13.79 o                         
 -10   9   4        887.18        961.99        46.15 o                         
  -9   9   4        371.52        380.00        25.15 o                         
  -8   9   4        856.87        837.57        24.47 o                         
  -7   9   4        266.85        241.31        15.03 o                         
  -6   9   4       1119.04       1124.14        27.19 o                         
  -5   9   4          9.39          7.89         3.76 o                         
  -4   9   4        877.10        806.81        39.23 o                         
  -3   9   4         75.91         73.98         8.88 o                         
  -2   9   4          1.11          0.00         8.92 o                         
  -1   9   4         83.89         56.85         7.42 o                         
   0   9   4        569.13        602.87        23.85 o                         
   1   9   4        152.95        144.57        10.90 o                         
   2   9   4        316.10        336.44        16.48 o                         
   3   9   4        202.60        193.71        20.70 o                         
   4   9   4        194.80        153.10        14.76 o                         
   5   9   4        147.28        133.55        15.27 o                         
 -13  10   4        216.58        242.20        24.09 o                         
 -12  10   4         42.54         33.78        10.01 o                         
 -11  10   4        189.47        184.24        15.79 o                         
 -10  10   4          2.92          0.00         6.87 o                         
  -9  10   4         23.44         28.53         7.52 o                         
  -8  10   4          5.14          6.91         5.33 o                         
  -7  10   4        123.06        124.24        11.31 o                         
  -6  10   4        111.46        100.76         8.57 o                         
  -5  10   4        534.39        531.98        22.93 o                         
  -4  10   4        432.60        407.48        20.09 o                         
  -3  10   4       2321.98       2273.20        50.89 o                         
  -2  10   4        907.23        925.45        31.76 o                         
  -1  10   4       2029.81       2048.61        46.71 o                         
   0  10   4        132.04        120.08        11.14 o                         
   1  10   4        226.72        220.84        16.52 o                         
   2  10   4         88.69        111.12        12.53 o                         
   3  10   4         53.51         68.04        15.20 o                         
   4  10   4          3.78          7.70         8.59 o                         
 -12  11   4        210.70        193.42        17.23 o                         
 -11  11   4         49.26         38.73         8.99 o                         
 -10  11   4        414.00        422.97        30.55 o                         
  -9  11   4         65.49         81.36        13.43 o                         
  -8  11   4       1371.03       1312.62        49.21 o                         
  -7  11   4        153.84        194.58        24.39 o                         
  -6  11   4        396.13        380.00        27.35 o                         
  -5  11   4         44.56         30.42        14.15 o                         
  -4  11   4         82.56         59.73         8.47 o                         
  -3  11   4         14.42         17.20         7.02 o                         
  -2  11   4         76.46         84.31        17.44 o                         
  -1  11   4          5.53          0.00         7.24 o                         
   0  11   4         25.36         22.27         9.44 o                         
   1  11   4         70.23         77.34        10.71 o                         
   2  11   4         25.18         15.93         7.33 o                         
   3  11   4         13.49         25.28        10.66 o                         
 -12  12   4         26.09         23.57        10.70 o                         
 -11  12   4         53.82         48.78         9.77 o                         
 -10  12   4         67.75         46.60        13.89 o                         
  -9  12   4         49.64         32.53        10.92 o                         
  -8  12   4        130.02        139.62        17.73 o                         
  -7  12   4          9.35         10.92        17.32 o                         
  -6  12   4         44.66         52.95         8.42 o                         
  -5  12   4        214.88        207.75        16.45 o                         
  -4  12   4          0.76          0.00         6.43 o                         
  -3  12   4        313.14        296.42        19.75 o                         
  -2  12   4         52.81         75.22        40.41 o                         
  -1  12   4        728.50        779.99        40.37 o                         
   0  12   4         13.42         17.38        14.23 o                         
   1  12   4        553.20        614.25        73.53 o                         
   2  12   4          3.50          9.64        19.43 o                         
 -11  13   4          0.96          5.17         8.57 o                         
 -10  13   4        310.61        296.69        32.25 o                         
  -9  13   4         31.01         24.67         9.73 o                         
  -8  13   4        383.48        395.76        29.29 o                         
  -7  13   4         14.80          0.00        15.51 o                         
  -6  13   4        936.04        888.79        35.07 o                         
  -5  13   4         63.81         93.58        12.37 o                         
  -4  13   4        576.84        548.66        35.31 o                         
  -3  13   4          4.53         27.44        11.65 o                         
  -2  13   4        151.36        143.64        18.71 o                         
  -1  13   4          1.89          8.20         8.67 o                         
   0  13   4          7.08          5.06        27.23 o                         
  -9  14   4        138.46        127.13        47.95 o                         
  -8  14   4         15.07          1.29        12.16 o                         
  -7  14   4          6.26          8.26         8.60 o                         
  -6  14   4          3.03          8.77         9.10 o                         
  -5  14   4        141.70        149.30        15.90 o                         
  -4  14   4         15.05          0.00         8.06 o                         
  -3  14   4        454.13        455.06        32.68 o                         
  -2  14   4          9.11         12.11        11.19 o                         
   3 -15   5         68.34         94.68        16.92 o                         
   4 -15   5         16.52         15.00         9.21 o                         
   5 -15   5         16.32         19.23         9.68 o                         
   6 -15   5          3.54          7.23         7.24 o                         
   7 -15   5         69.07         56.68        13.65 o                         
   0 -14   5          4.87          9.28         9.64 o                         
   1 -14   5         69.38         65.22        11.64 o                         
   2 -14   5        235.76        263.61        20.46 o                         
   3 -14   5         32.97         34.73         9.95 o                         
   4 -14   5       1013.54       1084.11        47.96 o                         
   5 -14   5        128.83        152.57        15.15 o                         
   6 -14   5        402.61        401.86        23.81 o                         
   7 -14   5          0.98         12.94         7.77 o                         
   8 -14   5        128.34        130.14        14.77 o                         
   9 -14   5         19.77         27.23         9.81 o                         
  -2 -13   5         18.35         16.36        10.71 o                         
  -1 -13   5        306.80        382.02        44.18 o                         
   0 -13   5          4.12          9.44         7.69 o                         
   1 -13   5        180.17        198.52        21.15 o                         
   2 -13   5         74.10         68.20        13.36 o                         
   3 -13   5        447.46        475.43        31.84 o                         
   4 -13   5        180.00        175.34        18.13 o                         
   5 -13   5          1.39          3.26         9.56 o                         
   6 -13   5         21.29         27.61         6.64 o                         
   7 -13   5         93.82         90.54        12.09 o                         
   8 -13   5          0.69          0.00         5.77 o                         
   9 -13   5        143.69        160.20        23.94 o                         
  10 -13   5          1.60          8.77         6.93 o                         
  -3 -12   5          4.45         22.07        16.15 o                         
  -2 -12   5         66.23         72.67        22.06 o                         
  -1 -12   5          7.02          2.71         6.64 o                         
   0 -12   5          2.61         10.65         8.46 o                         
   1 -12   5         52.64         55.46        11.51 o                         
   2 -12   5        126.00        134.75        16.71 o                         
   3 -12   5          2.91          8.58         6.19 o                         
   4 -12   5        656.30        666.31        26.60 o                         
   5 -12   5        118.87        130.47        20.67 o                         
   6 -12   5        768.09        789.61        26.00 o                         
   7 -12   5         56.23         52.85        11.61 o                         
   8 -12   5        454.16        481.01        24.65 o                         
   9 -12   5         77.68         77.16        11.28 o                         
  10 -12   5         70.34         92.41        15.74 o                         
  11 -12   5        117.51        139.21        19.53 o                         
  -5 -11   5         38.12         45.67        19.23 o                         
  -4 -11   5         34.11         57.82        21.24 o                         
  -3 -11   5        145.99        113.18        25.10 o                         
  -2 -11   5          9.43          8.63        12.29 o                         
  -1 -11   5        289.90        298.77        63.95 o                         
   0 -11   5        146.88        144.92        16.56 o                         
   1 -11   5        908.80        894.82        39.40 o                         
   2 -11   5        250.19        259.98        16.54 o                         
   3 -11   5        535.92        545.89        21.66 o                         
   4 -11   5        260.91        238.42        13.71 o                         
   5 -11   5        135.06        133.94        15.12 o                         
   6 -11   5          0.06          4.84         5.33 o                         
   7 -11   5        143.34        135.48        12.89 o                         
   8 -11   5         72.02         77.19        10.51 o                         
   9 -11   5          4.75          5.19         6.20 o                         
  10 -11   5         84.94        105.02        16.89 o                         
  11 -11   5        221.10        215.27        23.92 o                         
  -6 -10   5        163.18        131.77        47.41 o                         
  -5 -10   5         97.68         81.66        20.11 o                         
  -4 -10   5        370.13        351.42        41.13 o                         
  -3 -10   5        332.06        411.28        43.37 o                         
  -2 -10   5        147.46        173.03        29.17 o                         
  -1 -10   5        298.53        299.47        21.47 o                         
   0 -10   5         25.54         18.73         6.59 o                         
   1 -10   5         26.97         26.85         6.80 o                         
   2 -10   5        378.67        385.65        18.83 o                         
   3 -10   5         92.46         92.01         8.19 o                         
   4 -10   5       1057.99        998.53        26.13 o                         
   5 -10   5        374.49        411.33        27.99 o                         
   6 -10   5        323.76        333.58        17.46 o                         
   7 -10   5        244.33        237.37        15.77 o                         
   8 -10   5        574.38        625.61        26.16 o                         
   9 -10   5         43.82         37.57         7.74 o                         
  10 -10   5         79.43         84.08        13.60 o                         
  11 -10   5         67.54         76.81        14.70 o                         
  -7  -9   5          1.28          5.04        12.81 o                         
  -6  -9   5         28.04         19.13        16.09 o                         
  -5  -9   5         17.51         19.25         9.86 o                         
  -4  -9   5        157.50        153.00        19.01 o                         
  -3  -9   5        538.86        581.48        33.30 o                         
  -2  -9   5        654.01        698.35        24.26 o                         
  -1  -9   5       1227.53       1240.32        42.28 o                         
   0  -9   5        567.20        525.00        26.76 o                         
   1  -9   5       1152.75       1164.51        56.44 o                         
   2  -9   5        486.67        493.04        16.73 o                         
   3  -9   5       1078.30       1010.87        29.79 o                         
   4  -9   5        339.63        332.76        14.11 o                         
   5  -9   5        356.03        355.77        14.09 o                         
   6  -9   5         13.14         14.40         4.87 o                         
   7  -9   5          1.48          0.10         4.43 o                         
   8  -9   5         18.29         14.83         4.32 o                         
   9  -9   5         20.70         28.71         5.66 o                         
  10  -9   5         27.43         25.09         7.81 o                         
  11  -9   5         73.49         89.08        13.22 o                         
  12  -9   5         17.70         16.20         7.13 o                         
  -8  -8   5        168.67        165.92        16.44 o                         
  -7  -8   5        125.98        134.04        25.91 o                         
  -6  -8   5        198.14        175.38        19.24 o                         
  -5  -8   5         93.57        118.23        20.45 o                         
  -4  -8   5        871.12        877.49        44.44 o                         
  -3  -8   5        431.92        413.05        29.20 o                         
  -2  -8   5       1072.89       1096.31        31.06 o                         
  -1  -8   5        276.30        308.01        15.62 o                         
   0  -8   5        198.47        206.06        10.50 o                         
   1  -8   5         11.25         17.56         3.64 o                         
   2  -8   5          0.60          0.89         3.32 o                         
   3  -8   5        215.99        203.29         8.53 o                         
   4  -8   5        275.10        270.58        11.15 o                         
   5  -8   5        156.41        154.66         8.92 o                         
   6  -8   5        281.31        266.03        11.99 o                         
   7  -8   5        321.39        305.98        13.67 o                         
   8  -8   5        361.70        351.95        15.53 o                         
   9  -8   5        276.27        308.11        18.40 o                         
  10  -8   5        350.66        352.13        20.51 o                         
  11  -8   5         88.91        111.23        15.23 o                         
  12  -8   5         31.67         40.88        14.09 o                         
  -8  -7   5        139.42        126.60        34.54 o                         
  -7  -7   5         27.39         40.49         9.37 o                         
  -6  -7   5         31.81         15.02         9.02 o                         
  -5  -7   5          1.13          0.00         6.97 o                         
  -4  -7   5          1.72         22.00         9.50 o                         
  -3  -7   5        119.22         94.52        13.99 o                         
  -2  -7   5        996.26        995.19        31.39 o                         
  -1  -7   5         51.57         61.33         5.69 o                         
   0  -7   5        817.75        798.52        16.66 o                         
   1  -7   5        771.18        794.22        14.28 o                         
   2  -7   5       1608.98       1629.90        23.82 o                         
   3  -7   5       1064.76       1079.70        17.18 o                         
   4  -7   5       1170.87       1188.48        18.08 o                         
   5  -7   5       1041.91       1003.69        19.45 o                         
   6  -7   5       1388.67       1388.08        28.85 o                         
   7  -7   5         26.88         22.18         4.01 o                         
   8  -7   5        196.48        179.51         9.86 o                         
   9  -7   5         32.30         37.43         6.56 o                         
  10  -7   5          4.06         12.71         8.38 o                         
  11  -7   5        130.60        149.25        18.82 o                         
  12  -7   5          9.26         13.49        23.63 o                         
  -9  -6   5         36.31         39.03         9.93 o                         
  -8  -6   5         11.57         14.29         8.88 o                         
  -7  -6   5        204.49        188.04        15.27 o                         
  -6  -6   5        104.22         95.79        11.79 o                         
  -5  -6   5        416.05        397.54        22.38 o                         
  -4  -6   5       1505.65       1434.31        51.15 o                         
  -3  -6   5       3341.82       3436.65        57.29 o                         
  -2  -6   5        683.73        655.81        15.80 o                         
  -1  -6   5       4351.96       4363.28        42.88 o                         
   0  -6   5       2236.64       2159.84        24.29 o                         
   1  -6   5        935.28        946.02        14.34 o                         
   2  -6   5         80.58         65.12         3.12 o                         
   3  -6   5        338.29        344.24         7.89 o                         
   4  -6   5          6.53          6.13         2.00 o                         
   5  -6   5        821.83        826.36        25.55 o                         
   6  -6   5       1314.27       1339.84        26.51 o                         
   7  -6   5        975.57        921.46        22.77 o                         
   8  -6   5        524.51        516.19        17.74 o                         
   9  -6   5        292.43        269.13        17.30 o                         
  10  -6   5         38.69         25.60         7.04 o                         
  11  -6   5        122.55        145.40        14.76 o                         
  12  -6   5         27.86         34.77        18.91 o                         
 -10  -5   5        135.71        151.42        15.42 o                         
  -9  -5   5        199.23        202.19        21.21 o                         
  -8  -5   5        312.83        285.56        16.44 o                         
  -7  -5   5        297.80        311.33        16.01 o                         
  -6  -5   5          3.69         16.38         5.20 o                         
  -5  -5   5        263.64        260.60        16.97 o                         
  -4  -5   5         23.25         33.48        10.12 o                         
  -3  -5   5       2224.56       2284.18        50.53 o                         
  -2  -5   5       1361.15       1290.96        25.54 o                         
  -1  -5   5       3411.93       3392.84        40.87 o                         
   0  -5   5       1546.43       1385.87        20.30 o                         
   1  -5   5       1046.89       1013.45        17.41 o                         
   2  -5   5       2489.55       2444.05        56.52 o                         
   3  -5   5        366.50        334.94         8.90 o                         
   4  -5   5        715.36        642.50        17.72 o                         
   5  -5   5       1442.70       1438.32        29.92 o                         
   6  -5   5        529.40        556.10        19.04 o                         
   7  -5   5        321.52        324.37        13.12 o                         
   8  -5   5         96.27         92.56         7.85 o                         
   9  -5   5          7.03          0.00         4.79 o                         
  10  -5   5         10.46         18.17         8.61 o                         
  11  -5   5          1.21          0.00        11.87 o                         
  12  -5   5         37.73         28.96         8.78 o                         
 -10  -4   5         33.76         34.92        16.65 o                         
  -9  -4   5          1.36          8.81         8.82 o                         
  -8  -4   5         57.63         59.54         7.96 o                         
  -7  -4   5        285.08        282.51        13.70 o                         
  -6  -4   5          1.73          0.56         5.24 o                         
  -5  -4   5       1096.78       1109.91        23.08 o                         
  -4  -4   5       3737.78       3791.63        49.69 o                         
  -3  -4   5       2144.11       2096.54        25.82 o                         
  -2  -4   5       1389.60       1378.25        29.75 o                         
  -1  -4   5       4738.63       4810.82        57.55 o                         
   0  -4   5       1498.84       1529.04        21.07 o                         
   1  -4   5        773.55        768.53        10.75 o                         
   2  -4   5        336.67        296.27         8.73 o                         
   3  -4   5          6.46          8.16         2.52 o                         
   4  -4   5        135.07        148.51         8.34 o                         
   5  -4   5         89.63         86.04         7.06 o                         
   6  -4   5          4.21          0.65         2.56 o                         
   7  -4   5       1187.08       1231.51        26.71 o                         
   8  -4   5          8.75         12.70         4.20 o                         
   9  -4   5        301.41        306.87        22.30 o                         
  10  -4   5        202.82        193.56        19.92 o                         
  11  -4   5         35.58         41.29        12.08 o                         
  12  -4   5          3.75         17.01        10.46 o                         
 -11  -3   5         73.72         75.93        11.84 o                         
 -10  -3   5        479.09        491.75        24.80 o                         
  -9  -3   5        238.66        236.43        14.41 o                         
  -8  -3   5        415.58        414.26        15.49 o                         
  -7  -3   5         44.24         35.98         4.73 o                         
  -6  -3   5        394.81        389.61        13.61 o                         
  -5  -3   5         56.83         43.17         4.36 o                         
  -4  -3   5        617.25        604.01        13.49 o                         
  -3  -3   5        551.71        579.99        11.07 o                         
  -2  -3   5       1911.72       2046.03        34.69 o                         
  -1  -3   5        209.88        236.73        11.12 o                         
   0  -3   5       2642.02       2675.56        72.18 o                         
   1  -3   5          2.15          2.05         1.28 o                         
   2  -3   5       2728.31       2613.38        55.49 o                         
   3  -3   5        181.69        167.07         9.76 o                         
   4  -3   5       3486.61       3529.74        49.53 o                         
   5  -3   5       1879.83       1929.93        35.66 o                         
   6  -3   5       6080.79       6203.98       106.27 o                         
   7  -3   5         73.77         77.80         6.79 o                         
   8  -3   5        844.39        813.81        27.15 o                         
   9  -3   5         71.53         83.40        12.54 o                         
  10  -3   5         65.97         57.53        12.07 o                         
  11  -3   5          6.50          7.58        18.39 o                         
  12  -3   5          7.61         26.58        17.26 o                         
 -11  -2   5        103.83        107.26        16.11 o                         
 -10  -2   5         18.13         22.34         5.62 o                         
  -9  -2   5         10.68         13.64         4.44 o                         
  -8  -2   5         36.68         46.92         6.58 o                         
  -7  -2   5        168.71        153.01         8.45 o                         
  -6  -2   5          0.67          4.36         3.30 o                         
  -5  -2   5       1454.77       1393.86        20.33 o                         
  -4  -2   5        562.32        592.37        12.85 o                         
  -3  -2   5      10621.73      10920.21        84.86 o                         
  -2  -2   5       2608.39       2703.90        38.95 o                         
  -1  -2   5       3363.37       3255.35        50.62 o                         
   0  -2   5       2956.98       3160.80        46.22 o                         
   1  -2   5       3991.07       4129.15        37.16 o                         
   2  -2   5       1914.82       1909.32        30.49 o                         
   3  -2   5        357.02        449.98        11.77 o                         
   4  -2   5        123.80        135.03         7.16 o                         
   5  -2   5         40.57         45.99         4.30 o                         
   6  -2   5       1941.71       1979.44        38.11 o                         
   7  -2   5        667.33        644.38        23.02 o                         
   8  -2   5        116.97        124.86        11.56 o                         
   9  -2   5        343.87        400.28        20.99 o                         
  10  -2   5          2.02          0.00         6.75 o                         
  11  -2   5        181.35        221.45        25.20 o                         
 -12  -1   5         75.16         89.65        29.40 o                         
 -11  -1   5         38.00         49.52         8.12 o                         
 -10  -1   5        512.61        512.31        20.73 o                         
  -9  -1   5         33.92         24.77         5.14 o                         
  -8  -1   5       1421.42       1386.25        27.90 o                         
  -7  -1   5        547.89        548.38        15.08 o                         
  -6  -1   5       1113.75       1080.12        17.52 o                         
  -5  -1   5        294.61        253.66         8.13 o                         
  -4  -1   5       3188.11       3429.89        38.26 o                         
  -3  -1   5       1237.47       1540.48        31.39 o                         
  -2  -1   5        123.69        144.64         4.89 o                         
  -1  -1   5        194.49        217.13         5.69 o                         
   0  -1   5        852.39        876.42        17.18 o                         
   1  -1   5        591.83        610.44         9.18 o                         
   2  -1   5       1992.69       2015.23        21.51 o                         
   3  -1   5          1.53          9.38         1.82 o                         
   4  -1   5       1780.61       1635.15        24.10 o                         
   5  -1   5       1195.48       1202.19        21.56 o                         
   6  -1   5        975.56        963.15        24.26 o                         
   7  -1   5        116.66        138.36        11.29 o                         
   8  -1   5        303.36        305.22        17.88 o                         
   9  -1   5         90.60         90.18        12.39 o                         
  10  -1   5         46.44         37.14        12.01 o                         
  11  -1   5          2.83          0.00        11.48 o                         
 -12   0   5        133.82        130.17        17.92 o                         
 -11   0   5         80.61         77.13        10.18 o                         
 -10   0   5         81.84         71.44         8.91 o                         
  -9   0   5         80.66         71.69         6.66 o                         
  -8   0   5          3.22          3.07         2.70 o                         
  -7   0   5        196.14        193.11         6.81 o                         
  -6   0   5        100.11         94.57         4.43 o                         
  -5   0   5       1433.70       1360.56        19.72 o                         
  -4   0   5       1208.83       1286.15        17.71 o                         
  -3   0   5       5409.26       5544.71        42.95 o                         
  -2   0   5         17.60         14.68         1.90 o                         
  -1   0   5      10659.48      11088.08        82.83 o                         
   0   0   5        190.49        195.53         6.20 o                         
   1   0   5       6144.40       6295.20        68.66 o                         
   2   0   5        477.03        455.41        13.12 o                         
   3   0   5       1201.23       1166.04        18.85 o                         
   4   0   5         53.95         57.68         4.36 o                         
   5   0   5         13.11         12.79         3.77 o                         
   6   0   5         11.35         12.80         4.57 o                         
   7   0   5        590.42        607.47        21.03 o                         
   8   0   5          0.00          4.00         6.02 o                         
   9   0   5         93.68        102.73        12.52 o                         
  10   0   5          9.07         24.92         8.73 o                         
  11   0   5         88.26         89.76        12.48 o                         
 -13   1   5          0.36         10.00         9.27 o                         
 -12   1   5        118.14        105.55        12.71 o                         
 -11   1   5         14.23         11.40         7.13 o                         
 -10   1   5        660.75        678.72        26.06 o                         
  -9   1   5         54.43         65.65         6.95 o                         
  -8   1   5       1351.23       1335.36        21.86 o                         
  -7   1   5          1.96          4.92         2.01 o                         
  -6   1   5       5009.71       5036.20        40.80 o                         
  -5   1   5          6.40         10.52         1.67 o                         
  -4   1   5       3658.75       3671.96        40.14 o                         
  -3   1   5         88.10         75.90         3.44 o                         
  -2   1   5       1721.41       1793.33        22.05 o                         
  -1   1   5       1205.34       1197.90        21.74 o                         
   0   1   5       2432.27       2556.00        53.81 o                         
   1   1   5          2.64          4.12         1.53 o                         
   2   1   5        653.63        623.13        12.83 o                         
   3   1   5         36.19         26.76         3.16 o                         
   4   1   5       3130.47       3138.82        60.90 o                         
   5   1   5        337.75        358.92        14.43 o                         
   6   1   5       2444.95       2525.04        44.17 o                         
   7   1   5         45.24         58.40         7.67 o                         
   8   1   5        341.21        384.35        18.58 o                         
   9   1   5         15.44         10.41        14.07 o                         
  10   1   5         82.94         93.32        12.75 o                         
 -13   2   5        262.83        286.20        25.04 o                         
 -12   2   5          0.40          0.00         5.53 o                         
 -11   2   5        817.43        790.01        46.49 o                         
 -10   2   5          3.55          4.83         4.28 o                         
  -9   2   5        389.00        375.64        17.13 o                         
  -8   2   5          9.25          8.66         3.10 o                         
  -7   2   5        107.31        104.89         6.15 o                         
  -6   2   5        292.94        259.90         8.50 o                         
  -5   2   5       3902.55       3946.83        43.61 o                         
  -4   2   5          1.90          3.18         1.23 o                         
  -3   2   5       2680.91       2538.86        36.57 o                         
  -2   2   5         13.08          8.97         1.46 o                         
  -1   2   5       4760.62       4865.78        42.46 o                         
   0   2   5         24.72         46.20         3.76 o                         
   1   2   5       6794.62       7006.32        81.04 o                         
   2   2   5        216.13        207.01         7.06 o                         
   3   2   5       1453.46       1395.17        26.55 o                         
   4   2   5         19.79         13.93         3.69 o                         
   5   2   5        515.31        529.08        17.00 o                         
   6   2   5        232.38        214.76        12.63 o                         
   7   2   5          0.88         11.08         5.72 o                         
   8   2   5          0.14          0.00         5.67 o                         
   9   2   5        117.79        134.85        14.75 o                         
  10   2   5          4.39         12.25         9.51 o                         
 -13   3   5         25.34         21.13         7.17 o                         
 -12   3   5         36.63         29.24         7.60 o                         
 -11   3   5         35.87         24.71         8.90 o                         
 -10   3   5       1021.83       1002.21        26.42 o                         
  -9   3   5         12.46          9.47         3.84 o                         
  -8   3   5       4245.00       4203.40        55.00 o                         
  -7   3   5        495.39        480.02        11.61 o                         
  -6   3   5       2150.11       2134.68        32.11 o                         
  -5   3   5        223.04        222.90         8.75 o                         
  -4   3   5       1434.51       1287.19        18.84 o                         
  -3   3   5       2836.51       3235.65        37.25 o                         
  -2   3   5        870.02        841.42        11.65 o                         
  -1   3   5        185.81        218.50         5.43 o                         
   0   3   5        548.42        622.80        12.02 o                         
   1   3   5         44.72         50.46         2.93 o                         
   2   3   5        580.85        570.81        26.15 o                         
   3   3   5         42.74         35.18         4.98 o                         
   4   3   5        823.97        791.13        22.09 o                         
   5   3   5         24.49         23.29         4.66 o                         
   6   3   5        998.77       1015.57        37.26 o                         
   7   3   5          9.05          8.32         6.15 o                         
   8   3   5        298.11        304.15        20.45 o                         
   9   3   5          0.07         13.11         9.45 o                         
 -13   4   5          7.29          9.44         7.11 o                         
 -12   4   5         85.35         76.73         9.16 o                         
 -11   4   5         87.50         94.24        12.16 o                         
 -10   4   5         61.53         51.26         6.68 o                         
  -9   4   5        662.06        663.95        20.20 o                         
  -8   4   5        162.09        164.07         9.60 o                         
  -7   4   5        424.90        427.24        16.74 o                         
  -6   4   5         87.95         91.91         8.17 o                         
  -5   4   5        162.78        167.29         7.90 o                         
  -4   4   5        944.50        983.27        19.00 o                         
  -3   4   5       5722.01       5924.70        51.56 o                         
  -2   4   5        100.02         90.86         4.14 o                         
  -1   4   5       6938.99       7031.11        50.48 o                         
   0   4   5        128.90        114.40         4.02 o                         
   1   4   5       5252.88       5133.96        59.65 o                         
   2   4   5         13.30         14.34         2.84 o                         
   3   4   5       2627.41       2630.45        46.14 o                         
   4   4   5          1.23          0.00         3.81 o                         
   5   4   5        179.17        160.58        10.22 o                         
   6   4   5          0.53          2.55         8.29 o                         
   7   4   5         27.23         35.51         8.16 o                         
   8   4   5         15.13         27.79         8.90 o                         
   9   4   5         43.90         50.02        13.19 o                         
 -13   5   5         51.14         38.10         8.41 o                         
 -12   5   5         59.11         56.36         9.71 o                         
 -11   5   5         20.51         20.41         5.45 o                         
 -10   5   5        106.42        100.96         8.78 o                         
  -9   5   5         32.94         25.88         6.19 o                         
  -8   5   5       2023.19       1949.18        50.33 o                         
  -7   5   5        118.90        122.17        14.78 o                         
  -6   5   5       4078.21       3883.12        60.29 o                         
  -5   5   5        277.37        298.40         9.94 o                         
  -4   5   5       5716.74       5738.69        70.37 o                         
  -3   5   5        101.10         86.79         4.83 o                         
  -2   5   5       4949.64       4861.96        46.71 o                         
  -1   5   5          6.31         10.93         1.73 o                         
   0   5   5         62.67         55.80         3.14 o                         
   1   5   5          9.71          7.62         2.31 o                         
   2   5   5         49.50         50.56         4.76 o                         
   3   5   5         51.55         57.98         6.38 o                         
   4   5   5        425.27        407.31        17.22 o                         
   5   5   5        146.13        136.98         9.97 o                         
   6   5   5        242.57        242.85        14.68 o                         
   7   5   5         19.50         21.61         8.81 o                         
   8   5   5        295.86        302.68        26.13 o                         
 -13   6   5        296.73        307.81        28.25 o                         
 -12   6   5         42.17         49.38        10.81 o                         
 -11   6   5       1092.61       1124.15        36.52 o                         
 -10   6   5         10.24          9.86         5.44 o                         
  -9   6   5       1382.25       1386.94        31.26 o                         
  -8   6   5         94.01         81.30         8.85 o                         
  -7   6   5        601.36        586.34        21.07 o                         
  -6   6   5          7.29          6.67         3.64 o                         
  -5   6   5        253.77        249.29        12.84 o                         
  -4   6   5        132.11        138.38        15.83 o                         
  -3   6   5        240.47        232.81         7.98 o                         
  -2   6   5        119.14        116.98         6.92 o                         
  -1   6   5       4961.91       4964.16        51.52 o                         
   0   6   5        118.03        101.67         8.03 o                         
   1   6   5       3691.78       3632.04        43.21 o                         
   2   6   5          4.96          6.67         2.86 o                         
   3   6   5        884.26        871.83        25.62 o                         
   4   6   5         33.90         24.95         6.16 o                         
   5   6   5         48.83         55.54         7.70 o                         
   6   6   5         19.63         16.74         6.04 o                         
   7   6   5         44.12         60.59        13.50 o                         
 -13   7   5         47.25         70.89        17.36 o                         
 -12   7   5         25.78         41.48         9.42 o                         
 -11   7   5         15.16         18.26        12.65 o                         
 -10   7   5        551.48        577.87        25.48 o                         
  -9   7   5         10.41          4.77         7.71 o                         
  -8   7   5       1344.77       1328.90        35.66 o                         
  -7   7   5         53.45         57.52         8.23 o                         
  -6   7   5        775.78        801.59        35.77 o                         
  -5   7   5         10.32         12.18         7.60 o                         
  -4   7   5         48.55         40.39         6.04 o                         
  -3   7   5          0.94          0.37         4.09 o                         
  -2   7   5       1737.08       1732.18        30.73 o                         
  -1   7   5         43.79         44.91         6.87 o                         
   0   7   5       1106.37       1114.27        29.86 o                         
   1   7   5         67.59         57.35         6.15 o                         
   2   7   5         40.14         43.25         5.42 o                         
   3   7   5          1.81          0.00         4.48 o                         
   4   7   5        229.53        215.93        18.99 o                         
   5   7   5         25.95         17.25         6.02 o                         
   6   7   5        411.79        436.88        29.87 o                         
 -13   8   5         47.21         41.84        10.63 o                         
 -12   8   5         39.51         54.30        10.30 o                         
 -11   8   5        321.95        337.68        18.15 o                         
 -10   8   5         93.23         95.68        11.26 o                         
  -9   8   5       1122.71       1111.47        49.50 o                         
  -8   8   5        170.07        156.19        12.82 o                         
  -7   8   5       1214.58       1248.92        41.79 o                         
  -6   8   5          7.74         13.33         5.33 o                         
  -5   8   5        360.61        361.52        17.04 o                         
  -4   8   5        409.68        406.05        18.23 o                         
  -3   8   5        849.06        860.66        27.08 o                         
  -2   8   5          6.12          2.91         3.59 o                         
  -1   8   5        799.81        816.86        25.71 o                         
   0   8   5        408.63        429.17        19.32 o                         
   1   8   5       1788.46       1700.89        34.95 o                         
   2   8   5        197.57        197.83        11.62 o                         
   3   8   5        799.13        783.64        30.29 o                         
   4   8   5         89.55         85.27        11.32 o                         
   5   8   5        305.05        301.90        20.57 o                         
   6   8   5          2.07          1.55        10.69 o                         
 -13   9   5          0.33         14.16        10.64 o                         
 -12   9   5         37.13         27.68         9.24 o                         
 -11   9   5          0.95          7.64         8.65 o                         
 -10   9   5         18.42         24.18         8.73 o                         
  -9   9   5         73.14         79.10        10.40 o                         
  -8   9   5        477.06        498.72        27.93 o                         
  -7   9   5        517.15        517.56        27.66 o                         
  -6   9   5       1212.48       1173.09        41.75 o                         
  -5   9   5        385.42        359.44        18.05 o                         
  -4   9   5       2442.00       2448.25        50.48 o                         
  -3   9   5        164.56        152.24        12.48 o                         
  -2   9   5       2012.27       2068.68        47.60 o                         
  -1   9   5        429.83        401.84        18.99 o                         
   0   9   5        584.41        595.05        24.43 o                         
   1   9   5         84.23         72.43         9.49 o                         
   2   9   5         61.61         82.17        12.36 o                         
   3   9   5          0.92          8.35         6.21 o                         
   4   9   5          4.11          8.27         7.70 o                         
   5   9   5         90.44        115.34        14.68 o                         
 -13  10   5        157.79        181.83        21.14 o                         
 -12  10   5         89.56        110.89        17.00 o                         
 -11  10   5        569.79        606.27        28.86 o                         
 -10  10   5        137.05        181.80        19.26 o                         
  -9  10   5       1293.94       1345.91        57.35 o                         
  -8  10   5        146.59        161.27        17.57 o                         
  -7  10   5        653.84        628.70        89.47 o                         
  -6  10   5        314.34        324.16        25.11 o                         
  -5  10   5        436.56        418.67        28.22 o                         
  -4  10   5          1.16          5.58         6.39 o                         
  -3  10   5          0.22          6.12         6.26 o                         
  -2  10   5          5.44          0.00         5.86 o                         
  -1  10   5        632.02        626.97        33.44 o                         
   0  10   5         51.45         65.17         8.78 o                         
   1  10   5        316.92        321.69        19.87 o                         
   2  10   5         53.87         57.10         9.80 o                         
   3  10   5         27.72         24.61        15.12 o                         
   4  10   5         14.59         13.88        10.19 o                         
 -12  11   5         39.18         41.41        10.51 o                         
 -11  11   5          7.72         11.60         9.41 o                         
 -10  11   5          2.24          6.59         8.59 o                         
  -9  11   5         23.06         18.47         9.39 o                         
  -8  11   5         21.99         19.15         9.41 o                         
  -7  11   5        142.16        158.20        17.97 o                         
  -6  11   5        225.30        215.62        20.02 o                         
  -5  11   5        478.15        457.06        23.15 o                         
  -4  11   5        153.13        120.20        12.85 o                         
  -3  11   5        490.45        547.09        28.79 o                         
  -2  11   5        784.83        760.96        37.77 o                         
  -1  11   5         65.98         49.77        11.43 o                         
   0  11   5        392.23        388.80        28.47 o                         
   1  11   5         45.28         45.34         9.34 o                         
   2  11   5        116.86        116.92        29.16 o                         
 -12  12   5         28.39         55.68        11.01 o                         
 -11  12   5        289.42        330.29        28.05 o                         
 -10  12   5        184.08        182.30        26.45 o                         
  -9  12   5        141.07        132.37        18.03 o                         
  -8  12   5        193.46        194.90        20.36 o                         
  -7  12   5        698.84        720.36        38.28 o                         
  -6  12   5         12.72         13.81         8.20 o                         
  -5  12   5        262.60        281.28        19.35 o                         
  -4  12   5         33.45         28.99         7.39 o                         
  -3  12   5         50.03         82.51        14.46 o                         
  -2  12   5         11.26         16.28         8.41 o                         
  -1  12   5         51.22         45.18        12.13 o                         
   0  12   5         44.20         15.44        13.69 o                         
   1  12   5        179.95        174.91        29.35 o                         
 -11  13   5         36.26         32.61        12.86 o                         
 -10  13   5         29.75         50.70        12.95 o                         
  -9  13   5          9.90         19.24        10.36 o                         
  -8  13   5          4.59         31.90        10.40 o                         
  -7  13   5         68.39         65.84        15.15 o                         
  -6  13   5        181.22        185.60        20.67 o                         
  -5  13   5        114.26        116.91        13.49 o                         
  -4  13   5        380.37        388.25        25.65 o                         
  -3  13   5        261.76        247.29        23.67 o                         
  -2  13   5        339.97        329.01        32.86 o                         
  -1  13   5        297.48        302.70        26.96 o                         
  -9  14   5        278.50        263.29        39.52 o                         
  -8  14   5        113.90        131.29        19.20 o                         
  -7  14   5        283.42        325.04        33.24 o                         
  -6  14   5        429.86        500.59        34.86 o                         
  -5  14   5        203.61        213.96        23.05 o                         
  -4  14   5         70.12         92.81        21.96 o                         
  -3  14   5         19.69         19.68        14.85 o                         
   3 -15   6         27.63         35.91        13.69 o                         
   4 -15   6        462.86        449.25        32.58 o                         
   5 -15   6          4.30          0.54        12.15 o                         
   6 -15   6        272.55        292.46        21.61 o                         
   0 -14   6         98.35         87.58        24.68 o                         
   1 -14   6         77.19         59.04        24.92 o                         
   2 -14   6        177.39        181.84        21.29 o                         
   3 -14   6          0.65         19.07         9.19 o                         
   4 -14   6        182.90        175.78        34.18 o                         
   5 -14   6         18.03         37.65         8.63 o                         
   6 -14   6        148.68        140.66        14.89 o                         
   7 -14   6        166.86        164.55        19.87 o                         
   8 -14   6          6.07          5.99         6.92 o                         
  -2 -13   6          2.90          3.07        11.90 o                         
  -1 -13   6          0.34          6.00        14.23 o                         
   0 -13   6        136.11        132.01        17.16 o                         
   1 -13   6         10.16         12.52        17.98 o                         
   2 -13   6        217.70        182.61        20.57 o                         
   3 -13   6         61.63         69.46        14.47 o                         
   4 -13   6        669.89        613.31        33.74 o                         
   5 -13   6        134.35        117.14        15.85 o                         
   6 -13   6        524.46        534.04        22.47 o                         
   7 -13   6          1.07          0.00         5.78 o                         
   8 -13   6        366.39        360.41        22.57 o                         
   9 -13   6          1.23          0.00         7.84 o                         
  10 -13   6         56.68         38.04        16.73 o                         
  -3 -12   6        290.93        321.11        42.55 o                         
  -2 -12   6          5.43          2.07        14.07 o                         
  -1 -12   6        271.13        259.49        38.93 o                         
   0 -12   6         62.99         70.59        15.89 o                         
   1 -12   6        184.27        151.91        18.22 o                         
   2 -12   6          9.59         13.84        14.97 o                         
   3 -12   6        190.40        177.97        15.05 o                         
   4 -12   6          4.94         13.62         6.97 o                         
   5 -12   6         11.71          9.83         5.72 o                         
   6 -12   6          9.51         21.60         9.84 o                         
   7 -12   6        117.80        115.98        12.64 o                         
   8 -12   6         27.48         34.79         8.76 o                         
   9 -12   6        111.16        124.58        18.14 o                         
  10 -12   6          0.62          8.38        16.51 o                         
  -5 -11   6          6.63         13.85        10.08 o                         
  -4 -11   6         94.64        100.59        24.55 o                         
  -3 -11   6          4.46         26.96        16.61 o                         
  -2 -11   6         79.34         99.74        23.90 o                         
  -1 -11   6         23.65         24.42         8.68 o                         
   0 -11   6         26.38         34.52         9.93 o                         
   1 -11   6         56.78         65.31        11.23 o                         
   2 -11   6        348.73        368.34        25.92 o                         
   3 -11   6         86.36         78.63        10.13 o                         
   4 -11   6       1674.37       1670.27        43.84 o                         
   5 -11   6         80.87         81.91        13.21 o                         
   6 -11   6        568.35        604.96        25.49 o                         
   7 -11   6         75.62         79.33        10.56 o                         
   8 -11   6        112.99        121.88        12.80 o                         
   9 -11   6         30.96         51.17         9.95 o                         
  10 -11   6         26.41         34.85        11.80 o                         
  11 -11   6          6.14         18.13         9.93 o                         
  -6 -10   6          1.97          0.00        12.45 o                         
  -5 -10   6        178.70        162.65        20.08 o                         
  -4 -10   6         69.13         57.59        21.05 o                         
  -3 -10   6        632.45        687.22        57.84 o                         
  -2 -10   6          2.21          0.00         8.26 o                         
  -1 -10   6       2310.92       2573.64       114.00 o                         
   0 -10   6         22.82         28.57        10.75 o                         
   1 -10   6       1826.87       1836.16        43.49 o                         
   2 -10   6         17.64         17.40         5.59 o                         
   3 -10   6        545.52        566.57        20.34 o                         
   4 -10   6        127.92        108.38         9.00 o                         
   5 -10   6         72.94         83.57         9.27 o                         
   6 -10   6         10.50         16.29         5.99 o                         
   7 -10   6         27.77         29.75         7.45 o                         
   8 -10   6          6.07          8.22         6.48 o                         
   9 -10   6        215.70        237.46        17.27 o                         
  10 -10   6          9.26         22.87        10.19 o                         
  11 -10   6        192.66        219.65        23.36 o                         
  -7  -9   6         12.52         16.11        10.44 o                         
  -6  -9   6        416.91        413.87        68.43 o                         
  -5  -9   6          2.93          0.00         8.87 o                         
  -4  -9   6        301.15        300.35        33.03 o                         
  -3  -9   6         64.65         62.89        11.78 o                         
  -2  -9   6        117.11        111.49        10.05 o                         
  -1  -9   6        155.33        159.61        12.63 o                         
   0  -9   6          6.45          1.29         3.92 o                         
   1  -9   6          1.75          0.07         3.87 o                         
   2  -9   6        455.11        449.76        16.14 o                         
   3  -9   6          7.50         12.67         4.43 o                         
   4  -9   6        716.26        748.42        21.68 o                         
   5  -9   6         46.54         58.59         7.38 o                         
   6  -9   6       1608.52       1639.46        39.67 o                         
   7  -9   6         19.54         17.96         5.79 o                         
   8  -9   6        292.18        293.02        17.71 o                         
   9  -9   6          0.84          1.29         4.17 o                         
  10  -9   6        128.24        134.16        13.81 o                         
  11  -9   6          7.00         10.28         8.60 o                         
  -8  -8   6         71.23         61.79        13.61 o                         
  -7  -8   6         54.48         63.40        11.39 o                         
  -6  -8   6          0.75          0.00        11.98 o                         
  -5  -8   6        100.09         95.60        16.83 o                         
  -4  -8   6        114.28         97.00        15.84 o                         
  -3  -8   6        532.86        536.67        32.42 o                         
  -2  -8   6          3.97          5.14         4.37 o                         
  -1  -8   6        783.16        823.17        26.16 o                         
   0  -8   6        122.33        109.61         7.89 o                         
   1  -8   6       1489.13       1530.88        28.98 o                         
   2  -8   6         34.72         29.17         4.50 o                         
   3  -8   6        823.42        833.34        21.23 o                         
   4  -8   6        101.67         96.52         8.51 o                         
   5  -8   6        105.34        103.74         9.29 o                         
   6  -8   6          3.16          0.00         3.96 o                         
   7  -8   6          5.22          4.89         4.25 o                         
   8  -8   6         23.11         30.62         7.85 o                         
   9  -8   6        118.70        131.30        16.31 o                         
  10  -8   6         39.33         28.53         7.87 o                         
  11  -8   6         96.32        138.89        25.52 o                         
  12  -8   6          4.43          4.27        18.40 o                         
  -8  -7   6        261.98        283.55        25.66 o                         
  -7  -7   6         11.78          8.44         7.99 o                         
  -6  -7   6        440.23        458.30        29.90 o                         
  -5  -7   6         17.33         21.21         8.82 o                         
  -4  -7   6        825.31        823.13        40.14 o                         
  -3  -7   6        152.43        152.09        16.84 o                         
  -2  -7   6       1073.49       1147.18        78.14 o                         
  -1  -7   6        279.85        269.16        11.55 o                         
   0  -7   6         77.35         88.37         6.61 o                         
   1  -7   6          6.56          4.08         2.64 o                         
   2  -7   6          4.27          4.04         2.30 o                         
   3  -7   6          2.53          1.79         1.76 o                         
   4  -7   6        767.86        761.92        18.91 o                         
   5  -7   6          2.11          7.78         2.92 o                         
   6  -7   6       1300.70       1333.48        24.90 o                         
   7  -7   6        150.90        160.62         9.08 o                         
   8  -7   6       1845.06       1841.32        33.21 o                         
   9  -7   6        131.63        134.01        11.05 o                         
  10  -7   6        383.10        410.42        22.47 o                         
  11  -7   6          7.66          5.80         9.14 o                         
  12  -7   6         38.36         43.84        16.14 o                         
  -9  -6   6        130.05        153.41        20.03 o                         
  -8  -6   6         16.83         19.00         6.99 o                         
  -7  -6   6        130.05        116.63        15.41 o                         
  -6  -6   6         24.42         26.21        12.06 o                         
  -5  -6   6          5.26          6.21         8.08 o                         
  -4  -6   6          3.51          0.00         5.84 o                         
  -3  -6   6       1724.82       1760.17        37.79 o                         
  -2  -6   6          8.58          4.80         2.71 o                         
  -1  -6   6      13050.00      12931.92       136.07 o                         
   0  -6   6        334.34        312.91         9.40 o                         
   1  -6   6       7809.96       7873.76        69.36 o                         
   2  -6   6        155.53        148.81         5.58 o                         
   3  -6   6       2496.29       2390.49        24.83 o                         
   4  -6   6         70.85         62.03         5.23 o                         
   5  -6   6        524.10        507.97        17.66 o                         
   6  -6   6          1.94          7.76         3.80 o                         
   7  -6   6        292.86        281.99        12.94 o                         
   8  -6   6          0.68          3.51         3.59 o                         
   9  -6   6         50.63         50.15         7.95 o                         
  10  -6   6          2.36          0.00         7.99 o                         
  11  -6   6        103.92         89.40        13.74 o                         
  12  -6   6          0.66          0.00         8.52 o                         
 -10  -5   6        361.79        375.61        51.15 o                         
  -9  -5   6          2.58         11.70         7.50 o                         
  -8  -5   6        512.29        541.01        26.13 o                         
  -7  -5   6         10.01         10.25         7.34 o                         
  -6  -5   6        706.23        718.95        38.47 o                         
  -5  -5   6         56.38         67.01         9.12 o                         
  -4  -5   6        481.08        467.05        26.18 o                         
  -3  -5   6        443.04        419.07        13.10 o                         
  -2  -5   6       4967.56       5042.16        77.03 o                         
  -1  -5   6        935.95        900.96        28.79 o                         
   0  -5   6        189.17        194.50         8.29 o                         
   1  -5   6         23.32         39.24         2.53 o                         
   2  -5   6         35.38         37.83         2.67 o                         
   3  -5   6        756.73        759.70        16.69 o                         
   4  -5   6        760.49        762.13        20.25 o                         
   5  -5   6        368.11        326.04        14.08 o                         
   6  -5   6       1181.80       1175.87        29.58 o                         
   7  -5   6         17.35         18.81         4.02 o                         
   8  -5   6        337.48        354.42        15.27 o                         
   9  -5   6         98.81         92.12        10.53 o                         
  10  -5   6        121.90        119.37        19.92 o                         
  11  -5   6         43.06         53.40        12.91 o                         
  12  -5   6         23.04         34.49        12.14 o                         
 -10  -4   6        172.77        176.08        19.77 o                         
  -9  -4   6        281.39        291.40        19.40 o                         
  -8  -4   6         59.22         54.44        10.27 o                         
  -7  -4   6        477.28        465.73        20.31 o                         
  -6  -4   6          7.62         15.12         5.82 o                         
  -5  -4   6         13.46         18.14         5.67 o                         
  -4  -4   6        440.31        422.56        12.68 o                         
  -3  -4   6        375.87        366.12        11.23 o                         
  -2  -4   6        154.02        170.51         8.68 o                         
  -1  -4   6        981.82        900.77        25.28 o                         
   0  -4   6       3731.73       3896.19        44.15 o                         
   1  -4   6       5726.61       5332.57       147.61 o                         
   2  -4   6         53.41         56.81         4.17 o                         
   3  -4   6       1444.04       1396.34        26.85 o                         
   4  -4   6          7.47          7.87         2.79 o                         
   5  -4   6        874.53        867.10        31.74 o                         
   6  -4   6         14.06         13.17         4.03 o                         
   7  -4   6         25.53         38.72         5.76 o                         
   8  -4   6        161.81        178.47        12.65 o                         
   9  -4   6         25.74         24.64         6.66 o                         
  10  -4   6          4.70          9.54         7.87 o                         
  11  -4   6          1.33          0.00         8.58 o                         
 -11  -3   6         61.35         66.19        13.70 o                         
 -10  -3   6         20.84         23.51         7.16 o                         
  -9  -3   6         18.57         20.49         7.17 o                         
  -8  -3   6        314.34        281.66        17.32 o                         
  -7  -3   6        124.48        123.22         9.63 o                         
  -6  -3   6       1360.27       1404.17        30.63 o                         
  -5  -3   6        297.33        282.15        12.00 o                         
  -4  -3   6       2491.81       2494.14        31.76 o                         
  -3  -3   6        153.56        130.18         5.12 o                         
  -2  -3   6       3159.98       3095.65        56.34 o                         
  -1  -3   6         26.05         23.30         3.85 o                         
   0  -3   6        923.60        912.35        18.56 o                         
   1  -3   6        287.77        307.87         7.29 o                         
   2  -3   6        740.97        804.05        15.77 o                         
   3  -3   6          8.78         14.38         3.18 o                         
   4  -3   6         24.04         33.88         5.01 o                         
   5  -3   6        142.64        123.74        10.93 o                         
   6  -3   6       2643.59       2772.31        42.02 o                         
   7  -3   6         86.39         93.80         8.73 o                         
   8  -3   6       3868.13       3943.34        68.53 o                         
   9  -3   6        179.90        182.30        14.55 o                         
  10  -3   6        499.68        497.74        31.82 o                         
  11  -3   6         26.50         28.91        22.60 o                         
 -11  -2   6        553.47        540.52        27.28 o                         
 -10  -2   6        205.07        216.00        16.48 o                         
  -9  -2   6        693.52        684.19        23.32 o                         
  -8  -2   6        224.32        202.34        10.35 o                         
  -7  -2   6        459.26        442.40        14.29 o                         
  -6  -2   6         71.50         69.54         6.92 o                         
  -5  -2   6        603.07        580.62        14.10 o                         
  -4  -2   6          3.26          7.92         1.21 o                         
  -3  -2   6       1194.94       1333.26        26.89 o                         
  -2  -2   6        349.60        444.64        13.71 o                         
  -1  -2   6       9409.93      10365.47       110.14 o                         
   0  -2   6        564.23        511.35        10.44 o                         
   1  -2   6       3464.48       3442.13        38.10 o                         
   2  -2   6       1731.55       1700.06        25.04 o                         
   3  -2   6       4180.91       4102.58        47.53 o                         
   4  -2   6        837.11        822.98        18.85 o                         
   5  -2   6       1004.56        965.62        19.73 o                         
   6  -2   6        276.14        273.95        10.97 o                         
   7  -2   6        913.63        910.38        28.59 o                         
   8  -2   6         50.05         48.98         7.84 o                         
   9  -2   6         11.90         25.23         7.64 o                         
  10  -2   6          0.09          0.00         6.96 o                         
  11  -2   6         12.24         16.29        38.33 o                         
 -12  -1   6          3.99          4.01        11.84 o                         
 -11  -1   6          8.21          5.38         7.64 o                         
 -10  -1   6         49.74         53.40         7.59 o                         
  -9  -1   6         66.17         74.29         8.61 o                         
  -8  -1   6         99.29         94.36         7.15 o                         
  -7  -1   6        432.01        425.36        15.28 o                         
  -6  -1   6        644.89        629.45        13.74 o                         
  -5  -1   6       1368.92       1361.49        21.79 o                         
  -4  -1   6       2804.56       2734.46        32.95 o                         
  -3  -1   6       3901.87       4088.77        52.81 o                         
  -2  -1   6      11744.16      12375.88        96.08 o                         
  -1  -1   6       3394.14       3663.76        46.64 o                         
   0  -1   6       1306.20       1232.34        22.85 o                         
   1  -1   6        190.57        194.82         5.58 o                         
   2  -1   6        953.60        957.05        14.38 o                         
   3  -1   6        107.28        105.79         6.53 o                         
   4  -1   6        216.10        209.30         8.40 o                         
   5  -1   6        141.96        129.04         7.23 o                         
   6  -1   6        171.91        156.09        10.10 o                         
   7  -1   6         79.59         90.70         8.75 o                         
   8  -1   6        160.34        150.04        14.38 o                         
   9  -1   6        190.65        185.16        20.27 o                         
  10  -1   6         81.90         82.71        12.59 o                         
  11  -1   6         35.23         45.70        12.31 o                         
 -12   0   6         15.66         28.00         9.95 o                         
 -11   0   6         58.39         72.99        10.27 o                         
 -10   0   6         59.63         71.12         8.12 o                         
  -9   0   6        538.89        550.84        19.60 o                         
  -8   0   6        598.99        603.58        19.72 o                         
  -7   0   6       2168.79       2150.52        27.52 o                         
  -6   0   6        357.19        334.63         9.06 o                         
  -5   0   6        794.61        744.08        14.50 o                         
  -4   0   6        174.39        194.17         5.80 o                         
  -3   0   6        163.80        183.24         5.49 o                         
  -2   0   6        575.08        526.08         8.67 o                         
  -1   0   6       1335.27       1382.68        17.41 o                         
   0   0   6       1261.96       1270.98        19.93 o                         
   1   0   6        710.39        715.19        16.58 o                         
   2   0   6       1345.67       1324.54        25.78 o                         
   3   0   6       2126.61       2055.01        30.84 o                         
   4   0   6        187.72        178.01         7.96 o                         
   5   0   6        429.80        426.10        15.87 o                         
   6   0   6        655.01        620.73        20.48 o                         
   7   0   6        267.25        261.45        14.62 o                         
   8   0   6         94.58         87.05        13.68 o                         
   9   0   6         58.34         66.43        10.39 o                         
  10   0   6          7.22         13.25         9.04 o                         
 -13   1   6         98.33         97.08        16.08 o                         
 -12   1   6         25.52         34.55         8.36 o                         
 -11   1   6         17.35         11.55         6.25 o                         
 -10   1   6         55.89         65.10        10.41 o                         
  -9   1   6         27.50         32.38         4.72 o                         
  -8   1   6        121.41        119.48         6.38 o                         
  -7   1   6        240.76        223.07         8.02 o                         
  -6   1   6       1249.26       1228.37        18.12 o                         
  -5   1   6        967.96        987.55        13.89 o                         
  -4   1   6       3852.23       3824.94        33.78 o                         
  -3   1   6       4924.52       5353.13        52.09 o                         
  -2   1   6       4493.14       4706.09        41.63 o                         
  -1   1   6       3639.45       3807.71        39.49 o                         
   0   1   6       5412.47       5576.79        82.34 o                         
   1   1   6       1008.28       1078.23        21.97 o                         
   2   1   6        274.15        239.28        13.68 o                         
   3   1   6        853.45        866.53        17.67 o                         
   4   1   6        570.50        545.15        17.21 o                         
   5   1   6         37.13         41.10         5.90 o                         
   6   1   6        571.05        611.51        21.02 o                         
   7   1   6          4.84          4.70         5.55 o                         
   8   1   6        660.02        670.03        25.47 o                         
   9   1   6         68.75        101.35        12.95 o                         
  10   1   6        162.20        209.27        22.01 o                         
 -13   2   6        166.14        126.61        14.67 o                         
 -12   2   6        247.87        264.56        18.91 o                         
 -11   2   6        934.62        963.61        33.01 o                         
 -10   2   6        374.15        373.00        16.15 o                         
  -9   2   6       1708.05       1674.42        33.33 o                         
  -8   2   6       2318.79       2323.15        38.02 o                         
  -7   2   6        692.13        689.38        15.76 o                         
  -6   2   6       2451.52       2456.92        25.80 o                         
  -5   2   6       2449.01       2422.49        28.15 o                         
  -4   2   6         53.66         43.01         3.03 o                         
  -3   2   6        234.61        232.09         8.77 o                         
  -2   2   6       1302.25       1542.30        19.47 o                         
  -1   2   6       2117.04       2458.15        29.16 o                         
   0   2   6       1466.82       1450.72        24.86 o                         
   1   2   6        602.28        592.54        17.80 o                         
   2   2   6       2245.69       2422.51        49.70 o                         
   3   2   6       2015.26       1926.55        39.16 o                         
   4   2   6       1582.88       1588.74        45.81 o                         
   5   2   6       1019.62       1049.73        34.83 o                         
   6   2   6        413.70        416.89        18.13 o                         
   7   2   6        210.87        228.33        21.46 o                         
   8   2   6        243.16        288.37        20.68 o                         
   9   2   6          2.02         12.13        20.63 o                         
 -13   3   6         71.21         88.63        17.36 o                         
 -12   3   6         18.99         21.14         7.10 o                         
 -11   3   6         65.91         60.75         7.30 o                         
 -10   3   6        316.95        320.26        17.31 o                         
  -9   3   6          6.99          4.43         6.81 o                         
  -8   3   6          4.94          7.35         4.02 o                         
  -7   3   6        598.55        573.23        13.24 o                         
  -6   3   6        387.17        398.39        18.05 o                         
  -5   3   6        388.69        338.54        11.02 o                         
  -4   3   6       1084.10       1097.46        19.79 o                         
  -3   3   6       2932.04       2820.66        34.79 o                         
  -2   3   6        581.38        488.37         9.15 o                         
  -1   3   6       2408.88       2325.07        29.85 o                         
   0   3   6       3735.00       3825.36        40.90 o                         
   1   3   6       1542.78       1520.62        21.62 o                         
   2   3   6        938.98        918.88        20.81 o                         
   3   3   6        414.79        390.46        14.47 o                         
   4   3   6          7.66         13.66         4.89 o                         
   5   3   6         31.10         28.37         5.83 o                         
   6   3   6          8.50          0.00         5.63 o                         
   7   3   6         51.57         57.94         9.82 o                         
   8   3   6         33.79         38.95         9.03 o                         
   9   3   6         45.86         32.05        15.86 o                         
 -13   4   6         17.56         19.44         8.84 o                         
 -12   4   6         23.56         19.97         6.02 o                         
 -11   4   6        234.71        225.79        17.17 o                         
 -10   4   6        162.58        167.37        10.99 o                         
  -9   4   6        859.57        892.73        27.38 o                         
  -8   4   6       1256.18       1265.76        27.47 o                         
  -7   4   6       1690.32       1632.65        30.04 o                         
  -6   4   6       2448.42       2461.15        36.63 o                         
  -5   4   6       2047.21       2003.47        27.42 o                         
  -4   4   6       1170.58       1217.43        22.12 o                         
  -3   4   6         29.27         31.68         3.24 o                         
  -2   4   6         15.60         16.23         1.92 o                         
  -1   4   6          5.08          5.52         1.41 o                         
   0   4   6          5.46          5.79         2.27 o                         
   1   4   6        149.90        147.37         6.51 o                         
   2   4   6       1068.35       1018.02        23.15 o                         
   3   4   6        354.70        358.04        14.53 o                         
   4   4   6        566.99        513.17        18.93 o                         
   5   4   6        231.86        212.65        15.30 o                         
   6   4   6        475.56        475.92        23.47 o                         
   7   4   6        141.35        141.38        14.84 o                         
   8   4   6        115.88        125.58        14.10 o                         
 -13   5   6        254.19        300.06        20.70 o                         
 -12   5   6         20.94         30.59         8.03 o                         
 -11   5   6        122.50        131.32        12.85 o                         
 -10   5   6         77.75         92.25         8.67 o                         
  -9   5   6        283.65        276.58        13.77 o                         
  -8   5   6          7.86          5.60         4.27 o                         
  -7   5   6         19.48         20.06         4.96 o                         
  -6   5   6        352.24        349.26        11.44 o                         
  -5   5   6        424.90        427.19        13.64 o                         
  -4   5   6        870.36        879.26        19.39 o                         
  -3   5   6       3653.70       3588.13        38.27 o                         
  -2   5   6       2645.62       2547.15        35.24 o                         
  -1   5   6       2278.56       2233.96        26.71 o                         
   0   5   6       2271.97       2224.88        25.70 o                         
   1   5   6       6074.66       6193.13        76.63 o                         
   2   5   6        504.00        487.61        19.68 o                         
   3   5   6        779.28        743.68        22.27 o                         
   4   5   6        363.66        364.08        16.70 o                         
   5   5   6          1.04          7.48         5.10 o                         
   6   5   6         45.29         50.07        10.39 o                         
   7   5   6        144.35        144.15        14.98 o                         
   8   5   6          4.51          4.09         7.32 o                         
 -13   6   6         43.74         51.86        10.79 o                         
 -12   6   6         24.19         18.39         6.26 o                         
 -11   6   6        193.76        189.83        15.69 o                         
 -10   6   6        370.72        355.01        19.73 o                         
  -9   6   6        782.66        746.66        27.01 o                         
  -8   6   6       2788.56       2770.71        52.90 o                         
  -7   6   6        320.17        324.73        15.88 o                         
  -6   6   6       4080.24       4072.79        62.48 o                         
  -5   6   6        918.27        840.47        22.49 o                         
  -4   6   6        447.76        482.68        17.48 o                         
  -3   6   6        433.69        418.15        15.68 o                         
  -2   6   6        810.47        795.42        16.62 o                         
  -1   6   6        780.74        772.95        15.55 o                         
   0   6   6         33.22         37.09         4.73 o                         
   1   6   6        287.03        273.36        10.49 o                         
   2   6   6        419.08        409.00        15.98 o                         
   3   6   6        126.28        118.13         9.49 o                         
   4   6   6        273.41        269.86        15.22 o                         
   5   6   6        126.64        134.30        13.63 o                         
   6   6   6        175.23        160.74        15.33 o                         
   7   6   6          2.25          7.89         7.29 o                         
 -13   7   6        216.18        209.87        18.16 o                         
 -12   7   6         14.46         15.52         7.24 o                         
 -11   7   6        244.62        248.69        18.95 o                         
 -10   7   6        137.43        157.45        11.73 o                         
  -9   7   6        585.64        585.24        24.46 o                         
  -8   7   6         49.54         59.43         8.89 o                         
  -7   7   6          5.93         11.88         5.33 o                         
  -6   7   6        197.44        179.10        11.93 o                         
  -5   7   6          6.72         19.42         6.73 o                         
  -4   7   6        296.51        295.95        19.18 o                         
  -3   7   6        717.07        708.45        29.61 o                         
  -2   7   6        257.81        239.62        14.11 o                         
  -1   7   6       1164.20       1151.39        41.81 o                         
   0   7   6       1466.56       1469.98        35.73 o                         
   1   7   6       1009.09        984.26        24.87 o                         
   2   7   6         89.01         90.93         8.00 o                         
   3   7   6        710.68        675.33        27.08 o                         
   4   7   6         18.31         27.38         8.79 o                         
   5   7   6        167.79        158.46        14.57 o                         
   6   7   6          7.89          5.94        14.00 o                         
 -13   8   6         85.75        115.00        14.13 o                         
 -12   8   6         46.70         48.77        10.20 o                         
 -11   8   6         51.17         48.93         7.86 o                         
 -10   8   6        168.60        174.85        16.99 o                         
  -9   8   6        175.20        151.50        15.32 o                         
  -8   8   6       1034.98       1016.69        32.29 o                         
  -7   8   6        281.49        309.79        20.94 o                         
  -6   8   6       1724.61       1824.37        51.61 o                         
  -5   8   6        216.56        210.64        16.81 o                         
  -4   8   6       2313.74       2258.17        58.31 o                         
  -3   8   6         62.95         41.44         8.72 o                         
  -2   8   6        947.82        921.29        23.80 o                         
  -1   8   6         18.43         26.67         5.99 o                         
   0   8   6        287.09        291.77        21.98 o                         
   1   8   6         19.13         21.00         5.99 o                         
   2   8   6        115.50        138.97        30.49 o                         
   3   8   6         15.35         17.60         6.00 o                         
   4   8   6        123.24        131.92        15.72 o                         
   5   8   6         64.15         56.59        13.44 o                         
 -13   9   6        282.06        271.06        34.11 o                         
 -12   9   6         55.89         36.37        11.81 o                         
 -11   9   6        469.26        486.86        29.19 o                         
 -10   9   6         36.83         57.20        10.08 o                         
  -9   9   6        752.67        704.46        44.83 o                         
  -8   9   6         44.79         45.78        10.59 o                         
  -7   9   6        353.92        369.73        23.94 o                         
  -6   9   6         19.11         23.37         8.02 o                         
  -5   9   6         44.01         61.46        16.55 o                         
  -4   9   6         58.57         39.80         7.40 o                         
  -3   9   6        181.55        170.02        13.36 o                         
  -2   9   6        121.97        113.33        21.66 o                         
  -1   9   6       1310.36       1336.14        36.47 o                         
   0   9   6        450.47        474.33        22.10 o                         
   1   9   6       2239.50       2216.66        71.34 o                         
   2   9   6         98.81         98.31        16.01 o                         
   3   9   6        347.76        418.73        30.46 o                         
   4   9   6         48.00         68.61        24.17 o                         
 -13  10   6          0.61          8.65         7.08 o                         
 -12  10   6          4.72         12.39        10.81 o                         
 -11  10   6          0.58          8.65         8.47 o                         
 -10  10   6        209.88        182.06        19.70 o                         
  -9  10   6          0.20          6.78         7.85 o                         
  -8  10   6        813.89        884.96        90.96 o                         
  -7  10   6         53.79         44.74        10.05 o                         
  -6  10   6       1834.28       1871.12       166.20 o                         
  -5  10   6         30.20         37.64        13.27 o                         
  -4  10   6       1324.52       1292.21        38.44 o                         
  -3  10   6         39.53         34.90         7.81 o                         
  -2  10   6        162.16        133.06        16.18 o                         
  -1  10   6          3.40          1.74         9.53 o                         
   0  10   6        270.66        299.09        21.39 o                         
   1  10   6          4.41          1.65        14.44 o                         
   2  10   6          5.74          7.46        14.90 o                         
   3  10   6         19.16         16.21        10.56 o                         
 -12  11   6         19.07         19.43        10.54 o                         
 -11  11   6        696.74        795.77        42.20 o                         
 -10  11   6         47.22         72.33        37.95 o                         
  -9  11   6        326.57        352.25        47.07 o                         
  -8  11   6        105.34        122.95        22.58 o                         
  -7  11   6        134.58        118.14        16.01 o                         
  -6  11   6        181.54        184.78        18.70 o                         
  -5  11   6         33.55         37.38         9.86 o                         
  -4  11   6        147.46        137.78        17.95 o                         
  -3  11   6        102.42         82.73        14.22 o                         
  -2  11   6         43.88         69.93        14.93 o                         
  -1  11   6        222.38        244.78        22.96 o                         
   0  11   6         18.01         16.57         9.76 o                         
   1  11   6        353.35        294.99        25.62 o                         
   2  11   6          0.16          2.56         8.40 o                         
 -12  12   6         68.46         64.98        13.36 o                         
 -11  12   6         44.34         32.47        11.39 o                         
 -10  12   6         40.90         67.94        18.28 o                         
  -9  12   6          0.88         10.85         7.91 o                         
  -8  12   6        259.20        263.00        23.91 o                         
  -7  12   6         12.38         12.22         8.85 o                         
  -6  12   6        577.72        551.15        37.19 o                         
  -5  12   6          1.51          2.92         8.50 o                         
  -4  12   6       1003.16       1021.75        59.45 o                         
  -3  12   6         31.77         41.63        18.35 o                         
  -2  12   6        793.76        823.43        42.47 o                         
  -1  12   6          1.06          0.00        12.99 o                         
   0  12   6        234.25        205.77        33.97 o                         
   1  12   6          5.40          0.00        12.20 o                         
 -11  13   6        175.91        169.21        30.32 o                         
 -10  13   6          6.54         28.80        10.65 o                         
  -9  13   6        567.22        542.24        43.72 o                         
  -8  13   6         29.15         43.63        13.47 o                         
  -7  13   6        468.08        504.65        34.34 o                         
  -6  13   6          1.41          0.00         9.11 o                         
  -5  13   6         53.65         42.99        25.66 o                         
  -4  13   6          2.48          5.28        11.12 o                         
  -3  13   6          5.10         10.63        11.52 o                         
  -2  13   6          0.96         11.31        14.83 o                         
  -1  13   6        268.17        364.95        44.02 o                         
  -9  14   6         67.72         81.49        19.98 o                         
  -8  14   6         22.30          8.67        10.30 o                         
  -7  14   6          0.87          7.43         8.73 o                         
  -6  14   6        424.92        432.09        32.85 o                         
  -5  14   6          4.86         52.26        20.99 o                         
  -4  14   6        643.01        744.24        60.53 o                         
   3 -15   7         11.01         11.78         9.33 o                         
   4 -15   7          8.47          7.60         8.45 o                         
   5 -15   7         30.45         21.13        12.11 o                         
   0 -14   7          8.85          2.64        13.06 o                         
   1 -14   7        129.98        154.81        20.05 o                         
   2 -14   7         79.95         83.59        16.10 o                         
   3 -14   7        181.36        144.97        19.74 o                         
   4 -14   7         31.98         34.43        17.16 o                         
   5 -14   7        267.73        292.16        20.65 o                         
   6 -14   7        279.89        284.92        20.69 o                         
   7 -14   7         28.25         26.64        14.27 o                         
   8 -14   7          1.38         26.58         9.29 o                         
  -2 -13   7        152.32        142.35        30.23 o                         
  -1 -13   7         59.28         73.81        23.75 o                         
   0 -13   7        118.39         84.53        14.53 o                         
   1 -13   7          1.26         17.09        16.04 o                         
   2 -13   7         14.10         20.45        12.52 o                         
   3 -13   7         49.75         70.42        14.55 o                         
   4 -13   7         29.10         36.48        10.89 o                         
   5 -13   7          2.57          7.11        31.33 o                         
   6 -13   7        215.42        233.92        24.54 o                         
   7 -13   7         47.79         65.01        14.18 o                         
   8 -13   7        254.97        309.70        26.70 o                         
   9 -13   7         46.65         32.95        10.97 o                         
  -3 -12   7          2.17         32.02        18.80 o                         
  -2 -12   7         45.44         49.35        22.06 o                         
  -1 -12   7         81.25         49.41        19.57 o                         
   0 -12   7         26.78         42.95        14.49 o                         
   1 -12   7        148.16        142.32        31.82 o                         
   2 -12   7         90.40         81.01        13.49 o                         
   3 -12   7        497.86        458.59        24.09 o                         
   4 -12   7        137.99        144.65        18.13 o                         
   5 -12   7        290.91        274.74        22.43 o                         
   6 -12   7        363.61        310.71        24.77 o                         
   7 -12   7        108.34        124.89        19.51 o                         
   8 -12   7         21.97         36.43         8.88 o                         
   9 -12   7         88.77         81.05        11.80 o                         
  10 -12   7          2.00          7.59         8.62 o                         
  -5 -11   7         58.05         49.51        14.57 o                         
  -4 -11   7        109.74        127.68        28.01 o                         
  -3 -11   7        190.79        171.83        31.81 o                         
  -2 -11   7        524.61        680.40        58.40 o                         
  -1 -11   7        353.73        363.62        25.65 o                         
   0 -11   7        188.56        178.14        18.42 o                         
   1 -11   7        455.29        476.10        28.80 o                         
   2 -11   7         14.90         14.67         5.76 o                         
   3 -11   7        372.88        357.81        20.37 o                         
   4 -11   7          0.60          2.67         5.52 o                         
   5 -11   7         25.07         19.88         7.43 o                         
   6 -11   7        635.05        614.06        25.89 o                         
   7 -11   7         98.67         98.74        11.89 o                         
   8 -11   7        105.74        116.67        13.01 o                         
   9 -11   7        100.11        117.87        13.49 o                         
  10 -11   7        135.72        141.80        18.92 o                         
  11 -11   7         57.26         63.63        28.14 o                         
  -6 -10   7        314.90        275.73        27.59 o                         
  -5 -10   7         78.69         81.81        12.82 o                         
  -4 -10   7         37.17         37.71        12.47 o                         
  -3 -10   7          3.04         20.44        12.11 o                         
  -2 -10   7          2.75          2.34         7.64 o                         
  -1 -10   7         83.17         93.63        13.16 o                         
   0 -10   7        547.50        568.12        35.18 o                         
   1 -10   7        672.94        673.05        26.04 o                         
   2 -10   7        742.91        743.94        27.39 o                         
   3 -10   7        646.14        579.84        24.47 o                         
   4 -10   7        455.90        430.57        27.79 o                         
   5 -10   7        657.46        641.31        24.61 o                         
   6 -10   7        252.67        259.60        16.60 o                         
   7 -10   7         75.36         86.54        10.10 o                         
   8 -10   7         69.87         61.61         9.74 o                         
   9 -10   7         18.92         25.58         7.56 o                         
  10 -10   7          2.01         12.57        13.75 o                         
  11 -10   7         18.02         26.84        11.99 o                         
  -7  -9   7         26.54         38.24         8.91 o                         
  -6  -9   7        315.99        369.92        29.64 o                         
  -5  -9   7         66.60         91.87        14.92 o                         
  -4  -9   7         69.34         68.12        17.89 o                         
  -3  -9   7        332.22        389.53        24.22 o                         
  -2  -9   7        606.12        659.09        23.72 o                         
  -1  -9   7        699.68        677.76        25.59 o                         
   0  -9   7       1370.61       1427.68        31.33 o                         
   1  -9   7        426.43        414.03        22.42 o                         
   2  -9   7        303.93        284.27        21.98 o                         
   3  -9   7         55.07         66.29         8.54 o                         
   4  -9   7          5.72          8.29         4.06 o                         
   5  -9   7          2.86          2.29         4.58 o                         
   6  -9   7          0.05          0.00         4.64 o                         
   7  -9   7        110.88        114.14        11.46 o                         
   8  -9   7        144.80        141.77        15.24 o                         
   9  -9   7         56.39         50.52         8.70 o                         
  10  -9   7         44.29         68.42        14.56 o                         
  11  -9   7         89.49        107.85        13.81 o                         
  -8  -8   7        305.42        315.38        32.02 o                         
  -7  -8   7        171.22        190.40        25.75 o                         
  -6  -8   7        565.97        553.33        34.51 o                         
  -5  -8   7        169.19        150.97        17.98 o                         
  -4  -8   7          9.86         29.85         9.88 o                         
  -3  -8   7         31.32         21.18         8.98 o                         
  -2  -8   7          0.81          1.93         3.60 o                         
  -1  -8   7         76.65         74.82         7.09 o                         
   0  -8   7        275.41        237.35        12.60 o                         
   1  -8   7         57.25         48.90         6.37 o                         
   2  -8   7        508.09        476.36        26.19 o                         
   3  -8   7        192.22        210.57         9.31 o                         
   4  -8   7        763.54        763.06        25.75 o                         
   5  -8   7        209.70        195.53        12.61 o                         
   6  -8   7        638.53        664.73        24.38 o                         
   7  -8   7        421.21        429.41        16.97 o                         
   8  -8   7        696.65        717.74        31.18 o                         
   9  -8   7          4.32          9.25         6.10 o                         
  10  -8   7        293.34        326.91        20.66 o                         
  11  -8   7          4.75         11.54         7.08 o                         
  -9  -7   7         15.36         20.97        11.94 o                         
  -8  -7   7         10.03         10.98         7.43 o                         
  -7  -7   7         65.09         66.44        12.81 o                         
  -6  -7   7          0.44          5.83         6.40 o                         
  -5  -7   7        313.02        322.87        21.60 o                         
  -4  -7   7         16.83         29.53        15.32 o                         
  -3  -7   7        477.24        456.88        48.25 o                         
  -2  -7   7       1040.59       1057.77        29.68 o                         
  -1  -7   7       2826.17       2830.10        42.84 o                         
   0  -7   7        327.93        311.15        12.39 o                         
   1  -7   7       5414.35       5374.68        63.53 o                         
   2  -7   7       1150.41       1167.87        26.01 o                         
   3  -7   7       2136.09       2170.42        31.19 o                         
   4  -7   7        284.89        272.89        11.62 o                         
   5  -7   7          2.45          6.19         2.86 o                         
   6  -7   7          3.22          5.84         3.40 o                         
   7  -7   7        136.91        128.69         8.64 o                         
   8  -7   7        333.63        334.53        15.54 o                         
   9  -7   7        240.10        245.01        14.70 o                         
  10  -7   7        166.06        172.04        13.07 o                         
  11  -7   7        171.80        197.58        21.79 o                         
  -9  -6   7         82.06         83.32        12.63 o                         
  -8  -6   7        398.92        380.11        23.12 o                         
  -7  -6   7        269.27        241.49        21.82 o                         
  -6  -6   7        701.68        673.09        30.60 o                         
  -5  -6   7        453.58        429.93        23.40 o                         
  -4  -6   7        133.23        148.98        16.45 o                         
  -3  -6   7        554.84        543.57        19.87 o                         
  -2  -6   7        259.17        266.96        11.46 o                         
  -1  -6   7        671.21        657.24        19.30 o                         
   0  -6   7        177.81        163.13         8.42 o                         
   1  -6   7       1516.01       1507.53        22.33 o                         
   2  -6   7       1678.65       1637.30        30.84 o                         
   3  -6   7        704.61        716.50        14.99 o                         
   4  -6   7       1190.62       1156.78        26.62 o                         
   5  -6   7         85.98         80.24         7.59 o                         
   6  -6   7        321.24        308.87        15.50 o                         
   7  -6   7        139.86        151.40        11.78 o                         
   8  -6   7        461.92        479.46        18.44 o                         
   9  -6   7        195.45        207.72        15.52 o                         
  10  -6   7         23.47         43.26        11.69 o                         
  11  -6   7          1.87          2.29         7.68 o                         
 -10  -5   7          6.47         16.51        20.01 o                         
  -9  -5   7        204.50        204.26        17.71 o                         
  -8  -5   7         47.43         68.03        10.62 o                         
  -7  -5   7         15.42         23.81        10.64 o                         
  -6  -5   7         31.35         23.32         6.97 o                         
  -5  -5   7        140.15        157.17        14.41 o                         
  -4  -5   7         69.05         67.38        11.24 o                         
  -3  -5   7       1184.29       1156.91        23.63 o                         
  -2  -5   7       1120.57       1130.87        23.12 o                         
  -1  -5   7       4102.94       4119.47        71.72 o                         
   0  -5   7       4500.86       4454.63        49.76 o                         
   1  -5   7       1822.96       1782.16        23.39 o                         
   2  -5   7         76.19         78.40         4.09 o                         
   3  -5   7       1941.35       2003.18        37.39 o                         
   4  -5   7        240.61        221.42        11.27 o                         
   5  -5   7        108.74        109.64        11.75 o                         
   6  -5   7        115.75        132.74        10.89 o                         
   7  -5   7          0.69          1.04         3.51 o                         
   8  -5   7          0.06          0.00         4.62 o                         
   9  -5   7        273.59        275.65        22.22 o                         
  10  -5   7          0.36         17.87        13.17 o                         
  11  -5   7         35.63         66.92        13.90 o                         
 -11  -4   7         45.20         40.15        13.14 o                         
 -10  -4   7        111.72        116.53        13.75 o                         
  -9  -4   7        119.29        125.07        13.58 o                         
  -8  -4   7        901.25        831.42        37.19 o                         
  -7  -4   7        157.81        133.49        15.26 o                         
  -6  -4   7       1307.92       1368.83        40.18 o                         
  -5  -4   7        157.14        174.12        13.58 o                         
  -4  -4   7       1467.88       1481.16        40.93 o                         
  -3  -4   7        209.32        198.75        10.23 o                         
  -2  -4   7        414.41        395.19        14.02 o                         
  -1  -4   7          6.86          5.68         2.48 o                         
   0  -4   7         68.73         54.03         3.24 o                         
   1  -4   7        590.06        627.90        14.96 o                         
   2  -4   7       1175.07       1160.99        20.80 o                         
   3  -4   7         56.56         57.94         5.50 o                         
   4  -4   7       1180.53       1087.40        38.80 o                         
   5  -4   7          4.11          4.58         5.31 o                         
   6  -4   7       1026.40       1035.63        24.52 o                         
   7  -4   7        455.09        434.84        16.61 o                         
   8  -4   7       2198.71       2232.50        42.64 o                         
   9  -4   7          1.19         10.50         5.96 o                         
  10  -4   7        890.42        855.66        42.50 o                         
  11  -4   7         42.57         22.65         7.73 o                         
 -11  -3   7        259.30        226.19        18.55 o                         
 -10  -3   7          5.39          3.99         6.26 o                         
  -9  -3   7        572.13        533.78        26.51 o                         
  -8  -3   7          2.88          3.99         6.26 o                         
  -7  -3   7         61.97         44.93         9.52 o                         
  -6  -3   7         68.09         71.36         6.88 o                         
  -5  -3   7        104.78         99.17         6.09 o                         
  -4  -3   7          3.86          6.38         1.81 o                         
  -3  -3   7        278.97        240.20        11.01 o                         
  -2  -3   7         56.21         54.69         5.26 o                         
  -1  -3   7       9931.97      10072.50       130.97 o                         
   0  -3   7        568.16        628.91        13.99 o                         
   1  -3   7       6708.10       6724.68        75.41 o                         
   2  -3   7       1434.59       1497.21        22.47 o                         
   3  -3   7       2009.56       2021.68        35.85 o                         
   4  -3   7        333.32        315.56        11.77 o                         
   5  -3   7         91.14         78.98         7.40 o                         
   6  -3   7         13.41         17.47         4.35 o                         
   7  -3   7         32.18         39.67         5.81 o                         
   8  -3   7        653.93        594.26        36.88 o                         
   9  -3   7         66.50         58.42         9.54 o                         
  10  -3   7        120.92        121.92        25.75 o                         
  11  -3   7        135.19        155.40        25.77 o                         
 -12  -2   7          0.08          0.00        10.00 o                         
 -11  -2   7          0.27          9.66         6.42 o                         
 -10  -2   7        205.54        192.21        17.40 o                         
  -9  -2   7         20.94         22.34         5.56 o                         
  -8  -2   7        689.37        670.18        21.64 o                         
  -7  -2   7          0.20          0.34         3.56 o                         
  -6  -2   7       2153.27       2096.66        33.52 o                         
  -5  -2   7        110.89        122.66         6.87 o                         
  -4  -2   7       3162.47       3043.48        35.87 o                         
  -3  -2   7        837.92        759.83        17.69 o                         
  -2  -2   7       4450.39       4561.47        74.05 o                         
  -1  -2   7        372.23        549.75        12.31 o                         
   0  -2   7       1277.99       1319.97        17.85 o                         
   1  -2   7        107.73        136.67         6.19 o                         
   2  -2   7        313.55        300.61         8.87 o                         
   3  -2   7        115.96        105.99         6.46 o                         
   4  -2   7        464.80        456.15        14.39 o                         
   5  -2   7         22.66         24.75         3.87 o                         
   6  -2   7        581.70        567.96        16.52 o                         
   7  -2   7        126.91        117.32        11.34 o                         
   8  -2   7        333.11        319.27        18.96 o                         
   9  -2   7         60.08         63.77        10.56 o                         
  10  -2   7         91.99        102.38        12.58 o                         
  11  -2   7          2.00          5.63        10.34 o                         
 -12  -1   7         22.32         11.00         8.33 o                         
 -11  -1   7        324.85        352.40        22.86 o                         
 -10  -1   7        173.23        147.76        11.54 o                         
  -9  -1   7        306.88        314.02        15.30 o                         
  -8  -1   7        319.26        307.86        14.11 o                         
  -7  -1   7        530.07        502.51        14.24 o                         
  -6  -1   7         64.16         65.30         5.58 o                         
  -5  -1   7          6.38         10.85         2.57 o                         
  -4  -1   7          3.68          5.59         1.48 o                         
  -3  -1   7       1083.80       1071.34        16.57 o                         
  -2  -1   7        860.66        979.80        21.52 o                         
  -1  -1   7       3746.98       3723.36        49.43 o                         
   0  -1   7        457.84        516.64        11.95 o                         
   1  -1   7       4522.82       4493.43        40.95 o                         
   2  -1   7         61.95         62.61         3.73 o                         
   3  -1   7       3411.40       3307.62        43.91 o                         
   4  -1   7         42.46         46.77         4.55 o                         
   5  -1   7       1384.68       1362.98        25.28 o                         
   6  -1   7         49.28         42.33         5.93 o                         
   7  -1   7         65.72         87.47        13.07 o                         
   8  -1   7          1.04          4.81         6.70 o                         
   9  -1   7         57.23         53.88        10.24 o                         
  10  -1   7          0.00          9.52         8.65 o                         
 -12   0   7         30.11         32.58         7.59 o                         
 -11   0   7          1.55          1.48         6.16 o                         
 -10   0   7        200.21        188.60        12.65 o                         
  -9   0   7         68.98         66.94         7.51 o                         
  -8   0   7        694.28        713.81        18.00 o                         
  -7   0   7         20.07         23.55         4.18 o                         
  -6   0   7       3088.26       3039.70        36.96 o                         
  -5   0   7          5.80          4.78         1.86 o                         
  -4   0   7       6825.66       7022.99        61.43 o                         
  -3   0   7        159.60        161.38         5.46 o                         
  -2   0   7       5727.06       5789.58        45.94 o                         
  -1   0   7        353.55        401.96         9.03 o                         
   0   0   7       3927.06       4103.00        88.32 o                         
   1   0   7         60.23         48.71         6.33 o                         
   2   0   7         34.19         28.70         4.88 o                         
   3   0   7        357.30        350.04        10.25 o                         
   4   0   7        792.89        737.84        17.31 o                         
   5   0   7         52.60         45.29         6.07 o                         
   6   0   7        339.27        318.22        15.76 o                         
   7   0   7          1.65          1.44         4.89 o                         
   8   0   7       1160.44       1244.81        44.57 o                         
   9   0   7         12.61         22.14        13.42 o                         
  10   0   7        229.08        258.13        20.60 o                         
 -13   1   7        156.36        169.24        16.62 o                         
 -12   1   7         11.22         15.32        10.78 o                         
 -11   1   7        462.34        462.57        23.29 o                         
 -10   1   7         87.89         94.46        10.62 o                         
  -9   1   7       2405.58       2437.86        43.15 o                         
  -8   1   7         58.51         59.44         4.83 o                         
  -7   1   7       1316.63       1330.97        22.77 o                         
  -6   1   7         28.98         26.56         2.63 o                         
  -5   1   7        774.22        786.89        12.47 o                         
  -4   1   7         80.16         74.43         4.15 o                         
  -3   1   7        422.30        472.97        11.19 o                         
  -2   1   7       1080.72       1173.09        18.79 o                         
  -1   1   7       3970.30       3946.00        53.09 o                         
   0   1   7        396.37        452.55        13.30 o                         
   1   1   7       3831.88       3967.45        52.89 o                         
   2   1   7          1.71          3.09         2.11 o                         
   3   1   7       2223.59       2268.12        38.93 o                         
   4   1   7        106.84        105.19         9.59 o                         
   5   1   7       1250.69       1235.50        29.64 o                         
   6   1   7          2.77          7.89         4.75 o                         
   7   1   7        294.09        309.93        17.01 o                         
   8   1   7        127.11        147.80        12.97 o                         
   9   1   7         12.22          9.30        14.42 o                         
  10   1   7         24.05         29.46        13.79 o                         
 -13   2   7         33.41         30.92        11.79 o                         
 -12   2   7         50.31         80.85        14.34 o                         
 -11   2   7         17.05         14.39         7.03 o                         
 -10   2   7         39.88         31.43         7.93 o                         
  -9   2   7          3.26          7.45         3.69 o                         
  -8   2   7        778.12        775.15        20.39 o                         
  -7   2   7         32.99         31.44         3.07 o                         
  -6   2   7       5330.13       5273.01        45.79 o                         
  -5   2   7        157.31        152.66         5.42 o                         
  -4   2   7       7108.98       7227.98        70.32 o                         
  -3   2   7        964.43       1012.96        18.10 o                         
  -2   2   7       1791.84       1615.04        21.07 o                         
  -1   2   7       1469.33       1722.39        27.24 o                         
   0   2   7        375.92        308.33        11.15 o                         
   1   2   7        117.09        125.80         6.82 o                         
   2   2   7       1159.50       1153.73        22.64 o                         
   3   2   7          3.64          9.87         4.79 o                         
   4   2   7          3.05          1.03         4.81 o                         
   5   2   7          1.41          7.75         5.32 o                         
   6   2   7        261.31        258.69        17.02 o                         
   7   2   7          0.59          9.43         6.09 o                         
   8   2   7        158.84        187.81        22.31 o                         
   9   2   7          1.12         19.02        10.01 o                         
 -13   3   7        176.68        166.55        15.94 o                         
 -12   3   7          0.98          4.63         8.78 o                         
 -11   3   7         56.23         66.95         9.39 o                         
 -10   3   7         21.54         29.64         5.91 o                         
  -9   3   7         60.60         61.59         6.80 o                         
  -8   3   7        105.83         97.29         6.78 o                         
  -7   3   7       2789.09       2737.10        35.79 o                         
  -6   3   7         43.61         46.97         4.69 o                         
  -5   3   7        827.01        810.26        17.90 o                         
  -4   3   7        442.02        486.31        13.04 o                         
  -3   3   7        176.09        210.40         9.78 o                         
  -2   3   7        127.83        114.58         4.84 o                         
  -1   3   7       1747.06       1759.79        33.56 o                         
   0   3   7        592.54        591.40        14.47 o                         
   1   3   7       3402.65       3420.41        43.33 o                         
   2   3   7        148.49        173.24        13.51 o                         
   3   3   7       2464.76       2478.24        51.63 o                         
   4   3   7         93.45         97.86        10.22 o                         
   5   3   7       1455.77       1466.17        45.25 o                         
   6   3   7         14.99         17.28         6.83 o                         
   7   3   7        182.61        188.72        16.33 o                         
   8   3   7          7.67          0.00        17.10 o                         
   9   3   7         45.37         70.51        14.17 o                         
 -13   4   7         15.92         41.14        12.51 o                         
 -12   4   7        285.84        300.54        19.77 o                         
 -11   4   7         33.66         35.35         6.82 o                         
 -10   4   7         29.40         21.04         5.23 o                         
  -9   4   7        235.75        227.56        13.82 o                         
  -8   4   7         38.80         43.82         4.78 o                         
  -7   4   7         22.81         22.91         4.22 o                         
  -6   4   7       1965.45       1976.00        28.71 o                         
  -5   4   7        562.06        513.79        14.67 o                         
  -4   4   7       4564.54       4415.69        61.31 o                         
  -3   4   7        925.51        938.13        18.18 o                         
  -2   4   7       5987.36       6016.41        50.25 o                         
  -1   4   7        300.62        315.20         9.67 o                         
   0   4   7       5793.15       5966.23        57.03 o                         
   1   4   7         11.99         14.39         3.62 o                         
   2   4   7        635.92        655.74        18.88 o                         
   3   4   7         60.37         57.95         7.96 o                         
   4   4   7          1.38          4.20         4.60 o                         
   5   4   7          1.95          0.77         5.00 o                         
   6   4   7         35.13         41.13         8.94 o                         
   7   4   7         67.81         70.99        10.86 o                         
   8   4   7         70.49        107.87        16.68 o                         
 -13   5   7         15.65         28.62        11.62 o                         
 -12   5   7         76.75        111.65        17.98 o                         
 -11   5   7        584.77        580.25        21.77 o                         
 -10   5   7        178.34        154.11        12.57 o                         
  -9   5   7       1653.07       1647.17        34.58 o                         
  -8   5   7        128.51        120.61        10.52 o                         
  -7   5   7       3792.36       3752.55        46.10 o                         
  -6   5   7        290.45        268.28        21.54 o                         
  -5   5   7       1411.29       1340.63        26.06 o                         
  -4   5   7        212.09        232.95        12.44 o                         
  -3   5   7        266.15        241.66         8.15 o                         
  -2   5   7        492.32        469.99        11.64 o                         
  -1   5   7        251.96        270.83        10.68 o                         
   0   5   7        221.18        222.72         7.99 o                         
   1   5   7       1634.65       1647.81        28.08 o                         
   2   5   7         77.87         73.60         7.05 o                         
   3   5   7       2256.69       2167.94        47.98 o                         
   4   5   7        101.47        105.11        11.68 o                         
   5   5   7        426.24        400.00        21.80 o                         
   6   5   7          2.64          0.00         7.42 o                         
   7   5   7         65.22         51.70        10.63 o                         
 -13   6   7         77.05         94.35        12.70 o                         
 -12   6   7        294.97        294.04        20.23 o                         
 -11   6   7         96.61         67.30        16.99 o                         
 -10   6   7        276.13        271.39        14.61 o                         
  -9   6   7          9.72          5.66         7.49 o                         
  -8   6   7        214.92        186.72        11.14 o                         
  -7   6   7         66.82         52.74         6.79 o                         
  -6   6   7       1292.43       1215.18        26.60 o                         
  -5   6   7        611.12        598.37        17.67 o                         
  -4   6   7       1836.79       1771.29        36.59 o                         
  -3   6   7          7.60         10.31         2.70 o                         
  -2   6   7         37.02         32.14         4.63 o                         
  -1   6   7         67.85         66.81         6.84 o                         
   0   6   7        217.25        221.12        16.41 o                         
   1   6   7         10.02         10.57         4.10 o                         
   2   6   7       1626.35       1546.51        30.48 o                         
   3   6   7         61.95         71.31         7.89 o                         
   4   6   7        106.85         94.52        10.61 o                         
   5   6   7          3.44         10.22         6.32 o                         
   6   6   7         39.25         56.87        10.20 o                         
   7   6   7          1.36          5.84         9.82 o                         
 -13   7   7        116.58        105.88        14.73 o                         
 -12   7   7         31.69         23.27         8.07 o                         
 -11   7   7         29.59         28.48         7.75 o                         
 -10   7   7        339.58        347.28        32.34 o                         
  -9   7   7        455.45        456.93        18.67 o                         
  -8   7   7        296.60        280.36        16.52 o                         
  -7   7   7       2306.83       2222.61        46.75 o                         
  -6   7   7        462.86        470.10        19.75 o                         
  -5   7   7       1525.40       1573.01        45.63 o                         
  -4   7   7         53.22         50.98         6.93 o                         
  -3   7   7        996.56        965.95        33.37 o                         
  -2   7   7          4.25          2.77         5.93 o                         
  -1   7   7         17.47         19.09        10.09 o                         
   0   7   7        133.92        151.64        14.89 o                         
   1   7   7        382.99        380.07        28.45 o                         
   2   7   7         65.71         65.09         9.36 o                         
   3   7   7        745.46        744.35        28.88 o                         
   4   7   7        186.95        174.77        15.56 o                         
   5   7   7        369.44        395.26        32.88 o                         
   6   7   7         85.21         82.42        33.32 o                         
 -13   8   7         44.38         36.00        12.01 o                         
 -12   8   7        277.82        307.33        21.84 o                         
 -11   8   7         22.63         29.07         8.04 o                         
 -10   8   7        219.29        227.66        14.30 o                         
  -9   8   7          0.88         11.17         6.00 o                         
  -8   8   7        144.40        139.18        13.94 o                         
  -7   8   7         10.76         20.32         8.39 o                         
  -6   8   7        125.28        121.21        15.00 o                         
  -5   8   7        706.89        698.45        36.86 o                         
  -4   8   7        507.99        494.90        26.88 o                         
  -3   8   7       1170.04       1186.62        43.16 o                         
  -2   8   7       2436.65       2411.16        94.21 o                         
  -1   8   7        258.33        235.45        17.96 o                         
   0   8   7       1437.39       1492.28        48.88 o                         
   1   8   7        406.85        359.28        21.98 o                         
   2   8   7        552.72        531.72        31.79 o                         
   3   8   7        272.47        248.36        22.86 o                         
   4   8   7         76.96         53.54        13.52 o                         
   5   8   7          9.92          9.46         8.08 o                         
 -13   9   7          0.17          9.30         7.55 o                         
 -12   9   7         63.74         62.23         9.29 o                         
 -11   9   7        185.12        177.11        25.69 o                         
 -10   9   7        138.56        157.00        14.63 o                         
  -9   9   7        540.48        556.07        31.15 o                         
  -8   9   7        587.82        590.92        31.42 o                         
  -7   9   7       1864.55       1834.33        56.24 o                         
  -6   9   7        473.96        471.01        27.23 o                         
  -5   9   7       1423.37       1384.43        47.90 o                         
  -4   9   7        494.63        493.66        34.35 o                         
  -3   9   7        628.20        640.77        48.49 o                         
  -2   9   7         62.46         52.83        14.27 o                         
  -1   9   7         96.53        103.74        36.91 o                         
   0   9   7          4.58          0.00         7.01 o                         
   1   9   7        201.02        194.56        34.94 o                         
   2   9   7          3.26          6.45         7.39 o                         
   3   9   7        169.82        195.46        23.53 o                         
   4   9   7         62.75         76.49        15.47 o                         
 -13  10   7        130.88        165.07        20.24 o                         
 -12  10   7        278.30        307.95        30.34 o                         
 -11  10   7         50.62         52.59        12.89 o                         
 -10  10   7        212.46        227.57        34.09 o                         
  -9  10   7        119.87        138.32        17.68 o                         
  -8  10   7         70.31         68.45        33.79 o                         
  -7  10   7         35.20         41.20        10.09 o                         
  -6  10   7          0.59          8.80         6.71 o                         
  -5  10   7         88.06         79.59        13.17 o                         
  -4  10   7         93.76        107.52        15.19 o                         
  -3  10   7        443.04        470.31        42.80 o                         
  -2  10   7         68.49         94.22        21.33 o                         
  -1  10   7        513.57        466.85        46.20 o                         
   0  10   7        215.61        168.03        18.26 o                         
   1  10   7        217.50        229.13        22.02 o                         
   2  10   7        422.29        472.59        32.44 o                         
   3  10   7         47.17         55.02        12.72 o                         
 -12  11   7         10.75          0.00         8.32 o                         
 -11  11   7        126.62        167.64        55.00 o                         
 -10  11   7         58.24         56.67        13.10 o                         
  -9  11   7        508.36        452.50        30.49 o                         
  -8  11   7        430.18        481.67        31.02 o                         
  -7  11   7        166.97        149.27        40.19 o                         
  -6  11   7        460.92        414.49        29.14 o                         
  -5  11   7        585.09        549.79        50.85 o                         
  -4  11   7        159.66        145.76        30.16 o                         
  -3  11   7        373.11        343.70        38.51 o                         
  -2  11   7        173.49        160.12        28.29 o                         
  -1  11   7        193.95        119.64        27.16 o                         
   0  11   7          0.66          6.80        14.74 o                         
   1  11   7          5.75         16.61        15.64 o                         
   2  11   7          4.00          0.00         8.93 o                         
 -11  12   7        339.09        404.46        31.60 o                         
 -10  12   7        397.87        443.83        31.57 o                         
  -9  12   7         76.32         68.00        13.94 o                         
  -8  12   7         38.93         41.76        12.00 o                         
  -7  12   7         18.71         34.85        14.89 o                         
  -6  12   7         76.71         79.06        27.79 o                         
  -5  12   7         67.65         55.33        12.95 o                         
  -4  12   7         42.48          3.54        10.90 o                         
  -3  12   7        184.40        165.59        29.44 o                         
  -2  12   7        262.26        217.29        33.57 o                         
  -1  12   7        160.79        171.35        31.53 o                         
   0  12   7        190.18        222.52        37.25 o                         
 -10  13   7         23.40          9.49         9.06 o                         
  -9  13   7         50.27         44.14        12.37 o                         
  -8  13   7        231.91        228.07        23.73 o                         
  -7  13   7        245.40        251.01        24.94 o                         
  -6  13   7        157.73        171.13        20.51 o                         
  -5  13   7        414.80        438.37        33.26 o                         
  -4  13   7        525.16        519.33        51.10 o                         
  -3  13   7        167.38        190.79        32.33 o                         
  -2  13   7        181.51        192.74        31.75 o                         
  -8  14   7         48.51         43.91        16.30 o                         
  -7  14   7         28.89         18.66        11.23 o                         
  -6  14   7         35.60         32.97        11.40 o                         
  -5  14   7         68.03         83.53        22.16 o                         
  -4  14   7         81.28         63.60        20.61 o                         
   0 -14   8          2.67         13.68        12.22 o                         
   1 -14   8          1.32          0.00         7.65 o                         
   2 -14   8         23.12         27.60        11.40 o                         
   3 -14   8          0.52          5.37         9.41 o                         
   4 -14   8        124.93        169.67        28.49 o                         
   5 -14   8          7.70         27.03        10.47 o                         
   6 -14   8        264.06        310.82        26.79 o                         
   7 -14   8         72.36         48.50        12.38 o                         
   8 -14   8        309.39        327.69        38.67 o                         
  -2 -13   8         57.06         49.96        19.41 o                         
  -1 -13   8        249.70        276.24        40.14 o                         
   0 -13   8          2.71         11.46         9.10 o                         
   1 -13   8        279.36        262.13        24.65 o                         
   2 -13   8         11.77          5.39         8.10 o                         
   3 -13   8        204.61        175.92        20.91 o                         
   4 -13   8          0.57          0.00        12.34 o                         
   5 -13   8        145.10        168.23        19.22 o                         
   6 -13   8          0.21          9.94         7.63 o                         
   7 -13   8         15.11         22.40         8.79 o                         
   8 -13   8         19.22         19.21        11.59 o                         
   9 -13   8         10.93         23.25        10.95 o                         
  -3 -12   8          1.36          7.96        11.50 o                         
  -2 -12   8        130.20        157.47        31.33 o                         
  -1 -12   8          0.45          0.35        14.19 o                         
   0 -12   8        188.59        207.89        20.98 o                         
   1 -12   8         24.67         31.97        10.68 o                         
   2 -12   8          5.06          6.50         7.79 o                         
   3 -12   8          4.79          0.00         5.64 o                         
   4 -12   8        121.60        140.46        17.52 o                         
   5 -12   8         93.29         84.16        13.93 o                         
   6 -12   8        409.59        386.61        28.02 o                         
   7 -12   8          0.01          0.00        17.13 o                         
   8 -12   8        548.09        609.67        28.89 o                         
   9 -12   8         24.10          9.59         7.45 o                         
  10 -12   8         49.05         55.98        13.49 o                         
  -5 -11   8        127.31        148.21        29.55 o                         
  -4 -11   8          0.63          0.00        11.86 o                         
  -3 -11   8         28.40         11.43        14.14 o                         
  -2 -11   8          2.26         18.14        15.90 o                         
  -1 -11   8        474.86        490.93        30.20 o                         
   0 -11   8          0.60         11.00         8.13 o                         
   1 -11   8       1633.93       1731.74        82.03 o                         
   2 -11   8         51.86         51.60        11.37 o                         
   3 -11   8       1250.18       1316.61        39.79 o                         
   4 -11   8         33.71         20.42         6.91 o                         
   5 -11   8        767.34        779.12        37.25 o                         
   6 -11   8         14.03          8.53         7.31 o                         
   7 -11   8         69.13         76.23        10.36 o                         
   8 -11   8         68.01         82.07        11.16 o                         
   9 -11   8          0.51          6.04         7.05 o                         
  10 -11   8          0.25          8.72         8.63 o                         
  -6 -10   8        908.27        919.03        40.63 o                         
  -5 -10   8          1.11          0.00         8.02 o                         
  -4 -10   8       1150.31       1328.18        89.57 o                         
  -3 -10   8          0.22          3.44         7.09 o                         
  -2 -10   8        312.22        359.25        26.83 o                         
  -1 -10   8         11.83         22.59         7.61 o                         
   0 -10   8        314.12        312.89        38.50 o                         
   1 -10   8        172.28        183.60        13.81 o                         
   2 -10   8        152.24        119.68        11.68 o                         
   3 -10   8          9.46          8.05         4.67 o                         
   4 -10   8         82.80         68.36         9.68 o                         
   5 -10   8          5.75         11.13         5.61 o                         
   6 -10   8        254.89        251.55        16.50 o                         
   7 -10   8          0.73          8.52         6.04 o                         
   8 -10   8        342.35        352.32        20.88 o                         
   9 -10   8         26.69         26.61         7.38 o                         
  10 -10   8        209.02        229.27        23.65 o                         
  11 -10   8          1.12          0.00        16.36 o                         
  -7  -9   8        228.61        214.64        24.38 o                         
  -6  -9   8         48.58         46.46        12.24 o                         
  -5  -9   8         67.03         68.74        16.04 o                         
  -4  -9   8         92.68         88.02        22.27 o                         
  -3  -9   8          0.23          0.72         5.65 o                         
  -2  -9   8        223.20        223.12        14.06 o                         
  -1  -9   8        286.98        263.10        15.86 o                         
   0  -9   8         10.67         15.60         4.88 o                         
   1  -9   8        554.51        533.19        25.81 o                         
   2  -9   8        158.41        171.45        12.98 o                         
   3  -9   8        717.59        699.13        26.00 o                         
   4  -9   8        131.31        125.12        10.51 o                         
   5  -9   8        423.58        410.25        19.14 o                         
   6  -9   8         18.19         29.10         6.87 o                         
   7  -9   8        156.82        146.82        13.06 o                         
   8  -9   8          0.26         19.26         8.48 o                         
   9  -9   8          2.22          9.42         7.38 o                         
  10  -9   8         25.31         28.97        18.71 o                         
  11  -9   8         32.90         37.66        11.90 o                         
  -8  -8   8         83.00         77.70        11.99 o                         
  -7  -8   8          3.91          0.00         8.18 o                         
  -6  -8   8        204.67        213.36        33.79 o                         
  -5  -8   8         92.38         83.25        14.73 o                         
  -4  -8   8        609.41        672.93        38.53 o                         
  -3  -8   8        211.96        180.56        19.83 o                         
  -2  -8   8        712.82        735.94        23.62 o                         
  -1  -8   8          9.14          8.79         4.31 o                         
   0  -8   8       1519.31       1529.09        31.36 o                         
   1  -8   8         91.59         84.24         6.89 o                         
   2  -8   8        172.55        163.89        13.85 o                         
   3  -8   8          1.42          0.33         2.92 o                         
   4  -8   8        122.93        119.90         8.45 o                         
   5  -8   8          6.16         10.86         4.36 o                         
   6  -8   8         70.94         90.21         8.22 o                         
   7  -8   8         21.00         20.02         5.46 o                         
   8  -8   8        360.19        361.25        16.87 o                         
   9  -8   8         13.58         12.40         6.95 o                         
  10  -8   8        538.84        534.29        26.97 o                         
  11  -8   8         91.49         63.65        20.33 o                         
  -9  -7   8        179.72        176.62        17.38 o                         
  -8  -7   8         23.77         24.10         8.20 o                         
  -7  -7   8        304.33        319.55        26.84 o                         
  -6  -7   8          2.39         14.02        10.14 o                         
  -5  -7   8        483.11        530.13        27.26 o                         
  -4  -7   8         11.09         14.11         9.38 o                         
  -3  -7   8        129.90         99.84        13.87 o                         
  -2  -7   8        167.57        136.50         8.93 o                         
  -1  -7   8        437.12        446.21        15.65 o                         
   0  -7   8         26.54         34.16         4.77 o                         
   1  -7   8       7194.88       7302.89        79.78 o                         
   2  -7   8        394.03        400.47        12.20 o                         
   3  -7   8       4615.89       4729.75        57.55 o                         
   4  -7   8        184.97        197.25        11.77 o                         
   5  -7   8       1806.48       1834.34        39.74 o                         
   6  -7   8        104.26         97.09         8.00 o                         
   7  -7   8        222.32        233.11        12.53 o                         
   8  -7   8          8.11         18.42         4.79 o                         
   9  -7   8        119.43        109.53        12.16 o                         
  10  -7   8         68.70         56.56         8.45 o                         
  11  -7   8         12.86         25.33        12.12 o                         
  -9  -6   8         15.41         11.67         6.86 o                         
  -8  -6   8        306.95        317.76        21.26 o                         
  -7  -6   8          1.90          0.00         7.70 o                         
  -6  -6   8        604.11        651.33        30.14 o                         
  -5  -6   8         80.67         93.01        11.13 o                         
  -4  -6   8       1724.79       1858.22        58.46 o                         
  -3  -6   8         41.02         31.37         5.33 o                         
  -2  -6   8        129.69        145.62         8.68 o                         
  -1  -6   8        543.44        543.56        17.99 o                         
   0  -6   8       4082.81       4096.69        52.08 o                         
   1  -6   8       2000.54       2094.41        44.16 o                         
   2  -6   8       1247.62       1310.13        34.31 o                         
   3  -6   8         57.10         66.47         6.96 o                         
   4  -6   8         44.96         45.23         5.69 o                         
   5  -6   8         19.12         20.15         4.93 o                         
   6  -6   8        109.24        105.49        10.12 o                         
   7  -6   8         91.34         99.04         9.96 o                         
   8  -6   8        106.67        121.03        10.11 o                         
   9  -6   8         65.37         57.43         9.08 o                         
  10  -6   8        205.58        193.77        21.54 o                         
  11  -6   8         28.43         18.04        10.05 o                         
 -10  -5   8         60.41         47.21        11.23 o                         
  -9  -5   8        562.81        566.50        36.40 o                         
  -8  -5   8        275.81        273.61        19.12 o                         
  -7  -5   8        566.48        568.08        44.02 o                         
  -6  -5   8        194.66        186.77        17.69 o                         
  -5  -5   8        634.16        633.21        26.81 o                         
  -4  -5   8        172.53        166.63        15.51 o                         
  -3  -5   8        213.39        223.32        10.15 o                         
  -2  -5   8        198.40        177.61         8.93 o                         
  -1  -5   8         46.62         42.35         6.16 o                         
   0  -5   8         32.66         31.90         4.70 o                         
   1  -5   8       1108.93       1121.56        18.14 o                         
   2  -5   8        715.89        711.39        16.55 o                         
   3  -5   8       1025.27        961.41        20.70 o                         
   4  -5   8        707.94        680.42        20.92 o                         
   5  -5   8        938.75        954.04        26.62 o                         
   6  -5   8        150.75        134.58        10.82 o                         
   7  -5   8        326.76        321.57        14.92 o                         
   8  -5   8         13.26         13.61         4.69 o                         
   9  -5   8         43.60         29.68         9.36 o                         
  10  -5   8        111.31         94.44        15.20 o                         
  11  -5   8          5.73         26.45        10.80 o                         
 -11  -4   8          9.79         13.87         7.29 o                         
 -10  -4   8         68.84         62.84        11.56 o                         
  -9  -4   8        118.01         99.26        12.39 o                         
  -8  -4   8          1.67          0.00         7.58 o                         
  -7  -4   8          3.19          8.27         7.06 o                         
  -6  -4   8         90.40         94.57        11.05 o                         
  -5  -4   8        321.07        317.46        18.06 o                         
  -4  -4   8        778.43        784.53        24.01 o                         
  -3  -4   8       1385.18       1360.35        25.24 o                         
  -2  -4   8       3618.69       3612.99        55.36 o                         
  -1  -4   8         26.71         17.35         4.19 o                         
   0  -4   8       1355.61       1252.72        22.73 o                         
   1  -4   8       1084.36       1043.96        19.50 o                         
   2  -4   8       1347.66       1321.39        23.48 o                         
   3  -4   8         37.00         45.25         5.27 o                         
   4  -4   8        595.54        602.73        19.84 o                         
   5  -4   8          1.11          5.75         3.63 o                         
   6  -4   8         46.63         46.50         6.70 o                         
   7  -4   8         59.23         53.73         6.98 o                         
   8  -4   8        335.93        323.43        18.81 o                         
   9  -4   8          2.55          0.00         6.85 o                         
  10  -4   8       1153.59       1123.26        49.94 o                         
  11  -4   8        112.53        113.01        17.84 o                         
 -11  -3   8        144.07        144.41        15.16 o                         
 -10  -3   8        163.60        174.10        15.91 o                         
  -9  -3   8        559.48        557.63        26.41 o                         
  -8  -3   8        844.00        813.81        44.77 o                         
  -7  -3   8       1828.86       1718.73        82.24 o                         
  -6  -3   8        687.06        632.04        49.37 o                         
  -5  -3   8       1108.82       1113.28        21.33 o                         
  -4  -3   8        158.49        133.78         5.55 o                         
  -3  -3   8        865.61        814.44        22.52 o                         
  -2  -3   8        130.81        121.72         8.30 o                         
  -1  -3   8          9.37          6.40         2.20 o                         
   0  -3   8        281.94        316.35         8.34 o                         
   1  -3   8       4062.73       4325.94        45.81 o                         
   2  -3   8        122.72        113.79         5.63 o                         
   3  -3   8       1333.27       1321.86        25.06 o                         
   4  -3   8        507.08        479.70        15.96 o                         
   5  -3   8       1356.04       1291.32        27.80 o                         
   6  -3   8        517.53        489.29        17.37 o                         
   7  -3   8        209.49        227.37        12.73 o                         
   8  -3   8        165.21        146.76        14.57 o                         
   9  -3   8        434.60        468.24        24.31 o                         
  10  -3   8        121.52         97.08        22.53 o                         
  11  -3   8          6.89         19.81        11.89 o                         
 -12  -2   8        136.36        122.04        17.80 o                         
 -11  -2   8         80.76         64.47        13.37 o                         
 -10  -2   8         56.86         81.98        12.89 o                         
  -9  -2   8          1.53          0.38         5.68 o                         
  -8  -2   8        217.97        216.29        12.47 o                         
  -7  -2   8        106.22        109.78         9.83 o                         
  -6  -2   8         11.67         16.19         3.70 o                         
  -5  -2   8        385.72        357.70        13.08 o                         
  -4  -2   8        337.50        332.26        13.98 o                         
  -3  -2   8       1464.77       1517.57        26.71 o                         
  -2  -2   8       1141.87       1027.80        22.48 o                         
  -1  -2   8       3458.04       3510.06        39.52 o                         
   0  -2   8       6392.49       6497.45        52.21 o                         
   1  -2   8       4830.46       4950.93        58.52 o                         
   2  -2   8       1990.62       1893.49        29.07 o                         
   3  -2   8        426.70        419.03        13.66 o                         
   4  -2   8        325.39        323.32        12.79 o                         
   5  -2   8         88.99         74.21         6.04 o                         
   6  -2   8          0.95          0.76         3.74 o                         
   7  -2   8         33.60         23.37         8.41 o                         
   8  -2   8         12.38          9.17         8.03 o                         
   9  -2   8         13.09         10.71         6.79 o                         
  10  -2   8         63.44         51.79         9.25 o                         
 -12  -1   8          2.78          0.00         9.16 o                         
 -11  -1   8         75.12         55.31         9.94 o                         
 -10  -1   8         61.50         68.36         8.52 o                         
  -9  -1   8         95.31         84.33         8.52 o                         
  -8  -1   8        165.04        179.13        10.93 o                         
  -7  -1   8        396.08        403.17        12.99 o                         
  -6  -1   8       1199.56       1215.20        24.71 o                         
  -5  -1   8       2258.00       2251.15        40.66 o                         
  -4  -1   8       2033.87       1996.80        36.34 o                         
  -3  -1   8       1860.80       1805.23        23.49 o                         
  -2  -1   8       1320.42       1340.00        21.71 o                         
  -1  -1   8       1447.32       1459.84        25.13 o                         
   0  -1   8        435.50        420.68        12.50 o                         
   1  -1   8        663.67        650.99        13.66 o                         
   2  -1   8        146.24        130.07        10.85 o                         
   3  -1   8         87.93         77.80         5.10 o                         
   4  -1   8        813.97        784.15        18.34 o                         
   5  -1   8        414.06        413.94        14.10 o                         
   6  -1   8        294.77        286.18        14.64 o                         
   7  -1   8        245.14        238.74        14.53 o                         
   8  -1   8        124.26        125.39        13.10 o                         
   9  -1   8         30.14         20.77         8.62 o                         
  10  -1   8        132.11        137.77        15.50 o                         
 -12   0   8        225.22        212.16        27.33 o                         
 -11   0   8        341.56        393.98        22.07 o                         
 -10   0   8        220.87        246.60        14.29 o                         
  -9   0   8         59.27         57.79         7.07 o                         
  -8   0   8         71.27         75.30         6.14 o                         
  -7   0   8        165.40        167.40         8.62 o                         
  -6   0   8        335.16        313.90        11.16 o                         
  -5   0   8        800.87        740.41        11.78 o                         
  -4   0   8        848.86        886.58        13.94 o                         
  -3   0   8        889.68        881.49        21.15 o                         
  -2   0   8       3729.50       3728.87        33.52 o                         
  -1   0   8       2636.41       2701.58        33.25 o                         
   0   0   8       1432.37       1402.94        24.24 o                         
   1   0   8       3266.56       3260.72        50.79 o                         
   2   0   8       2298.14       2244.66        54.72 o                         
   3   0   8       1602.19       1659.94        27.69 o                         
   4   0   8        537.70        543.37        15.50 o                         
   5   0   8        239.62        249.46        13.06 o                         
   6   0   8         47.17         45.10         6.95 o                         
   7   0   8         86.94         85.18         9.74 o                         
   8   0   8         12.27          5.72         5.86 o                         
   9   0   8         11.92          7.54         7.48 o                         
  10   0   8        226.41        187.73        21.30 o                         
 -13   1   8          0.36          0.00         6.19 o                         
 -12   1   8          5.86          7.17         5.75 o                         
 -11   1   8        140.83        130.28        13.15 o                         
 -10   1   8        249.26        233.80        15.95 o                         
  -9   1   8        651.77        634.95        22.71 o                         
  -8   1   8       1561.07       1553.59        27.61 o                         
  -7   1   8       4166.68       4112.14        61.27 o                         
  -6   1   8       3112.97       3088.87        28.29 o                         
  -5   1   8       1098.00       1071.63        18.10 o                         
  -4   1   8       4758.38       4750.25        46.09 o                         
  -3   1   8       1669.49       1624.38        24.08 o                         
  -2   1   8       2446.84       2381.57        30.81 o                         
  -1   1   8        727.50        712.44        20.70 o                         
   0   1   8        106.83        145.75         7.72 o                         
   1   1   8       1710.97       1881.15        33.52 o                         
   2   1   8        662.95        669.47        20.30 o                         
   3   1   8        158.24        144.40         9.60 o                         
   4   1   8        311.32        312.76        16.04 o                         
   5   1   8        231.16        228.14        14.84 o                         
   6   1   8        818.91        838.37        30.60 o                         
   7   1   8        302.31        319.82        20.20 o                         
   8   1   8        228.57        230.28        18.71 o                         
   9   1   8        119.69        135.73        18.13 o                         
 -13   2   8        265.89        265.85        20.11 o                         
 -12   2   8         82.69         78.02        11.74 o                         
 -11   2   8        532.09        551.45        25.61 o                         
 -10   2   8         96.14        101.38        10.83 o                         
  -9   2   8         27.76         28.21         5.03 o                         
  -8   2   8        576.81        568.64        15.41 o                         
  -7   2   8          6.70          7.74         2.01 o                         
  -6   2   8          7.33          6.20         1.72 o                         
  -5   2   8          4.32          5.92         1.37 o                         
  -4   2   8         26.77         32.18         3.40 o                         
  -3   2   8       1016.23       1003.51        18.79 o                         
  -2   2   8        823.71        850.02        20.99 o                         
  -1   2   8       2078.37       2050.76        46.39 o                         
   0   2   8         85.70         63.44         6.84 o                         
   1   2   8       1967.13       1906.35        30.40 o                         
   2   2   8        867.50        843.15        19.73 o                         
   3   2   8       1638.37       1675.66        38.54 o                         
   4   2   8        537.77        549.69        22.79 o                         
   5   2   8        400.49        411.81        20.60 o                         
   6   2   8         15.07         31.92         8.28 o                         
   7   2   8         68.75         75.65        11.51 o                         
   8   2   8          0.20          0.00         6.54 o                         
   9   2   8          0.79         14.20        10.69 o                         
 -13   3   8          5.24          8.13         6.80 o                         
 -12   3   8         85.65         80.89        11.22 o                         
 -11   3   8         10.31          7.92         5.24 o                         
 -10   3   8          3.33          5.91         5.83 o                         
  -9   3   8        835.05        768.57        22.11 o                         
  -8   3   8        314.05        298.92        10.32 o                         
  -7   3   8        109.77        111.12         6.69 o                         
  -6   3   8       2043.56       1967.30        31.91 o                         
  -5   3   8       2111.01       2077.87        31.83 o                         
  -4   3   8       4514.69       4617.05        52.57 o                         
  -3   3   8       2427.35       2379.01        33.28 o                         
  -2   3   8       2477.33       2490.38        33.00 o                         
  -1   3   8        183.04        154.65         7.46 o                         
   0   3   8        179.47        165.99         8.10 o                         
   1   3   8         25.74         27.42         3.62 o                         
   2   3   8         81.90         80.72         8.25 o                         
   3   3   8         11.44         18.65         5.71 o                         
   4   3   8        275.35        256.38        16.43 o                         
   5   3   8         33.67         28.43         7.36 o                         
   6   3   8        192.79        200.01        16.15 o                         
   7   3   8         91.26         95.90        14.28 o                         
   8   3   8        119.31        141.39        16.83 o                         
 -13   4   8        268.39        275.18        25.44 o                         
 -12   4   8        155.45        147.41        18.35 o                         
 -11   4   8        634.00        665.35        24.93 o                         
 -10   4   8         63.91         71.29         7.92 o                         
  -9   4   8        690.66        677.45        21.29 o                         
  -8   4   8        168.06        175.19         9.01 o                         
  -7   4   8        972.85        971.19        20.26 o                         
  -6   4   8        337.73        301.63        11.95 o                         
  -5   4   8         72.22         97.34         6.62 o                         
  -4   4   8        133.28        155.30         8.07 o                         
  -3   4   8        149.63        149.83         5.69 o                         
  -2   4   8        682.23        684.27        21.89 o                         
  -1   4   8       1513.95       1539.49        26.11 o                         
   0   4   8        616.70        646.70        16.47 o                         
   1   4   8       1408.58       1342.45        32.48 o                         
   2   4   8       1242.86       1214.84        39.35 o                         
   3   4   8       3664.93       3654.61        78.25 o                         
   4   4   8        241.31        231.92        16.20 o                         
   5   4   8        776.17        720.25        26.37 o                         
   6   4   8         87.23        106.72        19.23 o                         
   7   4   8         84.93         90.78        12.65 o                         
   8   4   8         29.92         29.29        12.44 o                         
 -13   5   8          3.25          2.58        14.67 o                         
 -12   5   8         64.68         58.38        10.24 o                         
 -11   5   8          5.95          8.90         5.09 o                         
 -10   5   8         31.48         35.47         6.01 o                         
  -9   5   8        187.38        172.34        11.16 o                         
  -8   5   8        308.84        300.51        11.99 o                         
  -7   5   8        721.15        624.83        22.84 o                         
  -6   5   8       4005.76       3865.79        53.85 o                         
  -5   5   8        821.65        726.37        19.08 o                         
  -4   5   8       4465.85       4409.98        54.59 o                         
  -3   5   8         42.85         41.06         3.76 o                         
  -2   5   8       3722.65       3789.32        46.06 o                         
  -1   5   8        647.54        638.28        16.26 o                         
   0   5   8        285.63        273.20        13.70 o                         
   1   5   8        499.40        500.16        19.17 o                         
   2   5   8          1.68          5.06         4.73 o                         
   3   5   8         86.49         92.25        10.38 o                         
   4   5   8         30.36         36.17         8.19 o                         
   5   5   8         40.37         37.63         8.51 o                         
   6   5   8         87.68         75.65        11.61 o                         
   7   5   8         28.01         27.21         9.35 o                         
 -13   6   8        285.00        297.34        20.77 o                         
 -12   6   8         24.85         15.52        12.38 o                         
 -11   6   8        768.51        765.51        25.87 o                         
 -10   6   8         29.66         35.49         6.45 o                         
  -9   6   8        511.07        576.17        20.27 o                         
  -8   6   8         85.13         67.84         8.28 o                         
  -7   6   8       1337.37       1305.71        29.11 o                         
  -6   6   8          7.26         11.63         3.46 o                         
  -5   6   8        913.56        857.72        21.88 o                         
  -4   6   8        720.54        698.62        22.69 o                         
  -3   6   8         32.16         28.63         5.12 o                         
  -2   6   8        238.17        203.97        10.80 o                         
  -1   6   8        226.78        208.66        11.43 o                         
   0   6   8        589.50        582.16        47.34 o                         
   1   6   8        564.38        565.49        25.02 o                         
   2   6   8        182.96        170.02        10.06 o                         
   3   6   8        658.81        661.28        27.62 o                         
   4   6   8         72.88         72.76        11.76 o                         
   5   6   8        436.53        417.91        23.51 o                         
   6   6   8          5.31          0.00         6.48 o                         
 -13   7   8         44.56         39.30        15.07 o                         
 -12   7   8        184.36        214.00        14.90 o                         
 -11   7   8         75.87         66.05         8.41 o                         
 -10   7   8         12.73         12.26         5.10 o                         
  -9   7   8        426.70        368.93        19.75 o                         
  -8   7   8        143.43        141.88        12.23 o                         
  -7   7   8          4.44          1.02         4.19 o                         
  -6   7   8       1252.26       1250.58        28.79 o                         
  -5   7   8        256.63        221.15        13.47 o                         
  -4   7   8       2046.47       2075.98        43.36 o                         
  -3   7   8        101.99         98.23         9.35 o                         
  -2   7   8       1793.45       1859.71        37.38 o                         
  -1   7   8          6.55         18.92         7.14 o                         
   0   7   8       1594.32       1620.47        49.69 o                         
   1   7   8         34.23         50.40         8.71 o                         
   2   7   8        325.59        358.23        22.11 o                         
   3   7   8         18.82         25.74         9.16 o                         
   4   7   8          1.34          0.00         8.31 o                         
   5   7   8         15.35         15.36         9.03 o                         
 -13   8   8        107.98         96.60        17.14 o                         
 -12   8   8          3.07          7.24         6.40 o                         
 -11   8   8        522.32        525.96        26.52 o                         
 -10   8   8         17.77         30.30         7.90 o                         
  -9   8   8       1481.77       1439.51        59.77 o                         
  -8   8   8        144.48        151.40        13.29 o                         
  -7   8   8       1142.50       1112.74        41.30 o                         
  -6   8   8         20.60          8.17         5.92 o                         
  -5   8   8       1297.55       1390.67        46.41 o                         
  -4   8   8         18.22         16.47         8.37 o                         
  -3   8   8         49.88         53.89        11.05 o                         
  -2   8   8          5.16         13.60        12.01 o                         
  -1   8   8         20.07         27.57         7.82 o                         
   0   8   8         37.93         23.51        11.05 o                         
   1   8   8        365.73        374.46        22.69 o                         
   2   8   8        181.02        162.83        24.35 o                         
   3   8   8       1237.47       1131.01        50.26 o                         
   4   8   8         46.23         47.24        13.77 o                         
   5   8   8        316.15        320.93        23.92 o                         
 -13   9   8          2.74         11.41         9.97 o                         
 -12   9   8        140.94        153.43        21.06 o                         
 -11   9   8         14.12         25.02         9.18 o                         
 -10   9   8         56.17         57.85        10.35 o                         
  -9   9   8          5.89          0.00        10.96 o                         
  -8   9   8         67.64         82.43        12.97 o                         
  -7   9   8         18.79         16.01        13.67 o                         
  -6   9   8        690.83        668.35        66.45 o                         
  -5   9   8          0.79         14.39         8.64 o                         
  -4   9   8       1728.36       1760.23        59.46 o                         
  -3   9   8          3.71         28.63        13.89 o                         
  -2   9   8       1866.68       1814.30        88.07 o                         
  -1   9   8          2.19         28.56        16.36 o                         
   0   9   8        258.21        261.64        27.85 o                         
   1   9   8          2.85          0.00        10.33 o                         
   2   9   8        239.41        209.72        21.61 o                         
   3   9   8         13.91         26.65        11.83 o                         
   4   9   8         24.27          9.92        11.33 o                         
 -12  10   8          2.76          0.00         8.35 o                         
 -11  10   8        380.41        441.23        31.08 o                         
 -10  10   8         18.54         18.14         9.73 o                         
  -9  10   8        839.38        866.80        41.12 o                         
  -8  10   8          0.28          1.61         7.32 o                         
  -7  10   8       1276.17       1367.96        79.42 o                         
  -6  10   8         75.19         91.20        14.15 o                         
  -5  10   8        308.40        282.13        23.09 o                         
  -4  10   8        148.03        129.83        17.29 o                         
  -3  10   8        194.28        197.58        29.34 o                         
  -2  10   8        176.45        220.38        32.54 o                         
  -1  10   8         31.97         30.79        17.06 o                         
   0  10   8         26.53         43.10        17.69 o                         
   1  10   8         26.38         37.49        11.49 o                         
   2  10   8         11.60         20.89        17.72 o                         
 -12  11   8        383.46        425.47        32.30 o                         
 -11  11   8        123.84        130.35        18.65 o                         
 -10  11   8        331.93        372.40        29.83 o                         
  -9  11   8         43.55         52.24        12.15 o                         
  -8  11   8         10.26         19.02        22.22 o                         
  -7  11   8         13.00          6.40         7.75 o                         
  -6  11   8        327.71        305.41        25.49 o                         
  -5  11   8         32.93         23.13        17.93 o                         
  -4  11   8        350.15        406.79        43.13 o                         
  -3  11   8         13.52         21.37        17.13 o                         
  -2  11   8        605.89        588.50        53.75 o                         
  -1  11   8          5.55         12.80        15.03 o                         
   0  11   8        884.89        927.71        70.04 o                         
   1  11   8          2.81          7.58        15.19 o                         
 -11  12   8        191.37        195.70        24.57 o                         
 -10  12   8          5.26          9.74        16.26 o                         
  -9  12   8        377.84        391.32        30.33 o                         
  -8  12   8          0.97          9.20         8.20 o                         
  -7  12   8        538.80        545.35        48.94 o                         
  -6  12   8         12.80         15.54        13.84 o                         
  -5  12   8        931.73        959.88        47.70 o                         
  -4  12   8          0.50          0.31        11.55 o                         
  -3  12   8        242.47        218.74        33.55 o                         
  -2  12   8          5.30          0.00        12.73 o                         
  -1  12   8          9.37         11.70        12.22 o                         
   0  12   8          2.33         12.54        10.67 o                         
 -10  13   8         88.93         52.32        13.10 o                         
  -9  13   8          1.14          7.39        11.29 o                         
  -8  13   8          2.47          0.00        13.78 o                         
  -7  13   8         74.79         90.80        17.22 o                         
  -6  13   8          0.14          0.00        10.02 o                         
  -5  13   8         75.38         82.41        21.86 o                         
  -4  13   8        266.99        293.63        39.44 o                         
  -3  13   8          5.79         11.95        15.34 o                         
  -2  13   8        524.87        559.58        55.72 o                         
  -7  14   8         81.34         65.20        22.88 o                         
  -6  14   8         29.96         44.58        20.99 o                         
   1 -14   9        101.76        124.48        18.80 o                         
   2 -14   9         60.25         78.73        15.33 o                         
   3 -14   9         38.20         40.08        12.95 o                         
   4 -14   9         27.85         17.93         9.30 o                         
   5 -14   9          4.64          0.00         8.34 o                         
   6 -14   9          0.40          5.13         8.04 o                         
   7 -14   9          0.19          5.07        10.70 o                         
  -2 -13   9         32.88          0.00        15.07 o                         
  -1 -13   9          0.63         12.88        12.16 o                         
   0 -13   9          9.56          1.11         9.07 o                         
   1 -13   9         33.42         21.10         9.68 o                         
   2 -13   9         11.91         17.03        10.25 o                         
   3 -13   9         15.61          0.04         8.87 o                         
   4 -13   9         72.44         74.49        29.81 o                         
   5 -13   9        216.52        223.89        29.73 o                         
   6 -13   9         58.92         54.80        13.10 o                         
   7 -13   9        163.69        175.60        20.24 o                         
   8 -13   9        134.22        131.59        18.07 o                         
  -3 -12   9         27.55         32.75        18.99 o                         
  -2 -12   9         28.95         18.94        13.83 o                         
  -1 -12   9        181.49        200.17        34.73 o                         
   0 -12   9        291.04        300.06        25.05 o                         
   1 -12   9        422.86        388.05        28.58 o                         
   2 -12   9        233.21        246.67        18.20 o                         
   3 -12   9        421.69        388.02        22.87 o                         
   4 -12   9         16.85         36.16        10.50 o                         
   5 -12   9        317.48        329.79        45.66 o                         
   6 -12   9          6.66          9.96        13.72 o                         
   7 -12   9         91.45        116.82        16.43 o                         
   8 -12   9        108.90        117.56        17.75 o                         
   9 -12   9         30.63         33.44        12.04 o                         
  -5 -11   9         82.73        102.78        24.19 o                         
  -4 -11   9        604.19        685.77        63.42 o                         
  -3 -11   9        160.55        226.12        36.79 o                         
  -2 -11   9        243.07        278.08        40.00 o                         
  -1 -11   9         26.82         35.67         9.88 o                         
   0 -11   9          8.72         16.14         7.59 o                         
   1 -11   9          8.20          8.90         5.10 o                         
   2 -11   9        208.21        210.25        16.12 o                         
   3 -11   9        465.19        467.63        24.03 o                         
   4 -11   9        210.85        222.53        20.19 o                         
   5 -11   9         85.71         73.72        13.11 o                         
   6 -11   9        454.94        527.24        32.00 o                         
   7 -11   9        338.98        341.33        20.63 o                         
   8 -11   9        154.75        194.61        24.26 o                         
   9 -11   9         42.45         43.82         9.59 o                         
  10 -11   9         62.33         53.50        13.55 o                         
  -6 -10   9        254.46        262.75        22.76 o                         
  -5 -10   9          6.08         13.85         8.00 o                         
  -4 -10   9        165.17        166.27        20.74 o                         
  -3 -10   9        119.61        142.03        18.34 o                         
  -2 -10   9        151.85        135.41        19.22 o                         
  -1 -10   9        205.65        219.01        15.74 o                         
   0 -10   9         96.96         98.53        14.77 o                         
   1 -10   9        625.19        618.36        36.75 o                         
   2 -10   9        701.53        689.10        28.86 o                         
   3 -10   9        653.70        659.33        28.28 o                         
   4 -10   9        303.39        281.60        37.17 o                         
   5 -10   9        101.67        105.09        13.85 o                         
   6 -10   9          1.55          5.44         5.63 o                         
   7 -10   9          3.80          8.38         6.10 o                         
   8 -10   9          6.21          6.12         9.36 o                         
   9 -10   9          1.01          1.41         6.67 o                         
  10 -10   9         27.26         18.69         8.80 o                         
  -7  -9   9        333.46        365.57        30.47 o                         
  -6  -9   9        631.90        654.51        40.05 o                         
  -5  -9   9        332.42        324.05        32.86 o                         
  -4  -9   9        739.65        774.06        54.87 o                         
  -3  -9   9        162.61        150.05        15.47 o                         
  -2  -9   9        324.14        365.34        17.76 o                         
  -1  -9   9         61.12         54.46         8.09 o                         
   0  -9   9         11.06         14.02         4.43 o                         
   1  -9   9         89.01         89.91         9.92 o                         
   2  -9   9         20.64         17.37         5.47 o                         
   3  -9   9        144.58        128.24        11.58 o                         
   4  -9   9        236.51        232.17        19.15 o                         
   5  -9   9         39.09         40.51         8.48 o                         
   6  -9   9        126.01        144.62        14.44 o                         
   7  -9   9         13.12         13.36         5.87 o                         
   8  -9   9        174.98        172.68        14.79 o                         
   9  -9   9         60.61         61.06        10.47 o                         
  10  -9   9        310.66        268.91        24.85 o                         
  -8  -8   9         54.08         38.95        10.49 o                         
  -7  -8   9         85.13         76.51        17.50 o                         
  -6  -8   9         15.65         13.90         8.01 o                         
  -5  -8   9         24.76         35.64        22.38 o                         
  -4  -8   9         23.52         26.69         9.67 o                         
  -3  -8   9        212.27        188.83        19.02 o                         
  -2  -8   9          3.63          1.42         4.14 o                         
  -1  -8   9        397.81        429.16        20.10 o                         
   0  -8   9        285.08        278.13        13.17 o                         
   1  -8   9       1633.80       1617.80        32.36 o                         
   2  -8   9        225.36        219.83        14.07 o                         
   3  -8   9       3536.34       3526.41        63.21 o                         
   4  -8   9        237.85        230.92        11.83 o                         
   5  -8   9       1763.93       1793.60        35.68 o                         
   6  -8   9         97.02         97.95         8.70 o                         
   7  -8   9        222.38        241.98        13.92 o                         
   8  -8   9         34.92         42.69         8.03 o                         
   9  -8   9         21.28         16.18        17.87 o                         
  10  -8   9         91.87        100.86        16.24 o                         
  11  -8   9         40.85         42.31        12.72 o                         
  -8  -7   9         51.78         59.38        11.15 o                         
  -7  -7   9         49.05         40.08        18.97 o                         
  -6  -7   9        703.55        675.67        37.52 o                         
  -5  -7   9        198.69        224.09        20.59 o                         
  -4  -7   9        851.94        882.70        41.48 o                         
  -3  -7   9        185.49        193.77        17.99 o                         
  -2  -7   9       1013.03       1079.44        26.26 o                         
  -1  -7   9        947.72        885.06        22.94 o                         
   0  -7   9         81.69         87.07         7.09 o                         
   1  -7   9        266.25        259.01        11.55 o                         
   2  -7   9        128.42        137.46         9.13 o                         
   3  -7   9        855.87        876.99        21.91 o                         
   4  -7   9        405.07        410.67        17.40 o                         
   5  -7   9         99.59        112.69        16.80 o                         
   6  -7   9        614.25        635.63        44.08 o                         
   7  -7   9         33.43         39.29         6.92 o
[truncated: 367,255 more chars]
